# Supplementary material for: Amino Acid Specificity of Ancestral Aminoacyl-tRNA Synthetase Prior to the Last Universal Common Ancestor Commonote commonote
Source: J Mol Evol. 2022 Jan 27;90(1):73–94. doi: 10.1007/s00239-021-10043-z (PMC8821087; doi:10.1007/s00239-021-10043-z)
Supplement: Supplementary file 2 — Supplementary file2 (XLSX 56 kb) [file 239_2021_10043_MOESM2_ESM.xlsx]

## Sheet: Sheet1
Supplemetal Table 2 Species List of alignment B	LysRS	GlyRS	AspRS	HisRS	ThrRS	ProRS	SerRS
archaeon_GW2011_AR5		KHO47561	KHO48237	KHO47608	KHO47765	KHO47751	KHO47420
Candidatus_Aenigmarchaeota_archaeon_ex4484_224	OYT41819.1	OYT41819.2	OYT42807.1	OYT41720.1	OYT42148.1		OYT42235.1
Aigarchaeota_archaeon_NZ13_MG1		PUA33061.1	PUA34403.1	PUA30999.1	PUA31441.1	PUA31233.1	PUA32615.1
Candidatus_Caldiarchaeum_subterraneum		BAJ48621	BAJ48202		BAJ50006	BAJ50117	BAJ46777
Candidatus_Bathyarchaeota_archaeon_B24		KYH37003	KYH37194	KYH37175	KYH37415	KYH36174	KYH37055
			KYH37668
Candidatus_Bathyarchaeota_archaeon_B24_2		PDM27025	PDM26547	PDM26588	PDM26224	PDM25926	PDM25921
Candidatus_Bathyarchaeota_archaeon_CG07_land_8_20_14_0_80_47_9		PIU59425	PIU60226	PIU59220	PIU60134		PIU59109
Caldisphaera_lagunensis_DSM15908	AFZ70068	WP_015232734	AFZ71250	AFZ71248	WP_015232853	WP_015233019	WP_048816818
Ignicoccus_hospitalis_KIN4/I		ABU81750	WP_012123575	WP_012123025	WP_012122999	WP_011998397	WP_012123133
Aeropyrum_pernix_K1		Q9YBF8	Q9Y9U7	BAA79634	Q9YDW0	BAA81340	CAY05270
Fervidicoccus_fontis_Kam940		AFH42759	AFH42825	AFH42314	AFH43186		AFH43016
Sulfurisphaera_tokodaii_strain_7	WP_052847014.1	WP_010978316.1	Q976I3.1	BAK54238.1	WP_010978967.1	WP_010979486.1	BAK54593.1
Thermoproteus_tenax_Kra_1	CCC82669	CCC82221	CCC81604	WP_014126718	CCC82164	WP_014126097	CCC82263
Thermofilum_pendens_Hrk_5		WP_052885005	WP_011752297	ABL78061	A1RY76	ABL78218	WP_011752082
Pyrobaculum_aerophilum_str._IM2	CBF96957	AAL64073	AAL62965	AAL63558	Q8ZWK4	AAL63997	AAL64715
Candidatus_Diapherotrites_archaeon_CG10_big_fil_rev_8_21_14_0_10_31_34		PIN98742.1	PIN98991.1	PIN98473.1	PIN98534.1	PIN98764.1	PIN99108.1
Candidatus_Diapherotrites_archaeon_CG11_big_fil_rev_8_21_14_0_20_37_9	PIN85695.1		PIN85653.1	PIN84935.1	PIN84813.1		PIN85697.1
Aciduliprofundum_boonei_T469	ADD08430	ADD08545	WP_008085980	WP_049940256	WP_008083004	EDY36228	WP_008084659
		WP_049940068
Candidatus_Altiarchaeales_archaeon_ex4484_2		OYT54112	OYT54709	OYT52796	OYT54945	OYT53904	OYT54423
Candidatus_Altiarchaeales_archaeon_IMC4		ODS41939	ODS42427	ODS43094	ODS42004	ODS42873	ODS41973
Archaeoglobus_fulgidus_DSM_4304		O29346	AAB90318	O28631	O29703	WP_048064425	AAB89219
Halobacterium_salinarum_R1		WP_010903756	WP_010902296	WP_010903476	CAP14335	CAP13217	WP_010903523
Halorubrum_lacusprofundi_ATCC_49239		WP_012659539	ACM57242	WP_015910917	WP_015910479	B9LUM0	ACM57651
Methanobacterium_formicicum_DSM_3637		WP_004032023	WP_004031709	EKF85505	EKF86960	WP_004029831	EKF84634
Methanocaldococcus_jannaschii_DSM_2661		Q57681	Q58950	AAB99003	Q58597	NP_248233.1	Q58477
Methanococcus_maripaludis_S2		Q6M0Q7	WP_048055794	P60921	CAF29970	NP_987816.1	O30520
Candidatus_Methanoliparum_thermophilum		RZN64941.1	RZN64072.1	RZN65431.1	RZN65011.1	RZN65530.1	RZN65236.1
Methanosarcina_barkeri_227	AKB59411	AKB59907	WP_048116738	AKB58072	WP_048117448	AKB59252	WP_048121983
Methanonatronarchaeum_thermophilum		WP_086637428	WP_086637847	WP_086637093	WP_086637842	OUJ18948	OUJ18630
Methanopyrus_kandleri_AV19		Q8TYY9	Q8TXG4	AAM02751	AAM01759	AAM02442	AAM02673
Thermococcus_kodakarensis_KOD1		WP_011249929	WP_011249447	BAD85751	Q5JGC8	BAD84739	WP_011250091
Pyrococcus_furiosus_DSM_3638		AAL81751	Q8U2G6	AAL80388	WP_011012497	AAL81417	Q8U1K2
Pyrococcus_horikoshii_OT3		O59235	BAA30117	WP_010884386	O58430	WP_010885093	WP_048053201
Thermoplasma_acidophilum_DSM_1728		WP_010900633	Q9HJM1	WP_010900526	Q9HL99	Q9HJN0	WP_010900895
Picrophilus_torridus_DSM_9790		AAT43699	AAT43799	Q6L1Q5	WP_048059452	AAT43949	AAT43817
Theionarchaea_archaeon_DG-70		KYK38910	KYK37379	KYK38583	KYK38026	KYK37821
Candidatus_Thalassarchaeum_betae		PXF21902.1	PXF21279.1	PXF22508.1	PXF21643.1	PXF21931.1	PXF22536.1
Marine_Group_II_euryarchaeote_MED-G34		PDH27957.1	PDH26470.1	PDH28179.1	PDH27720.1	PDH27987.1	PDH26283.1
Marine_Group_II_euryarchaeote_MED-G38			PDH23709.1	PDH23570.1	PDH23773.1	PDH22962.1	PDH22625.1
Marine_Group_III_euryarchaeote_CG-Bathy1		OIR14403		OIR20243	OIR20262	OIR14829	OIR17994
candidatus_Hadarchaeum_yellowstonense		KUO40784.1	KUO39651.1	KUO39887.1	KUO40171.1	KUO39881.1	KUO39390.1
Hadesarchaea_archaeon_B3_Hades		TKJ26203.1	TKJ27200.1	TKJ26045.1	TKJ26072.1	TKJ26051.1	TKJ26854.1
Geoarchaeota_NAG1_GT1_r03_OSP_C		2554140149_GT1r03_01314	2554138984_GT1r03_00149	2554138999_GT1r03_00164	2554139769_GT1r03_00934	2554139065_GT1r03_00230	2554139732_GT1r03_00897
Unclassified_Geoarchaeota_GBS-NAG1		2752494539_Ga0213453_100223	2752495020_Ga0213453_101111	2752495610_Ga0213453_103316	2752495177_Ga0213453_101525	2752495277_Ga0213453_101826	2752494658_Ga0213453_100424
Conexivisphaera_calidus		WP_174449129.1	BBE41880.1	WP_174447837.1	BBE41811.1	WP_174448751.1	WP_174448740.1
			WP_174448908.1
Candidatus_Heimdallarchaeota_archaeon_AB_125 (Heimdall)			OLS33233	OLS32648	OLS30767		OLS31802
Candidatus_Heimdallarchaeota_archaeon_B3_Heim (Hod)		PWI49573.1	PWI47494.1	PWI46908.1	PWI49547.1	PWI47877.1	PWI47688.1
Candidatus_Heimdallarchaeota_archaeon_LC_2 (Kari)		OLS21395	OLS23644	OLS22471	OLS19684		OLS28647
Candidatus_Heimdallarchaeota_archaeon_LC_3 (Hod)		OLS19366	OLS19372	OLS23738	OLS22627		OLS24750
			OLS21474
Candidatus_Heimdallarchaeota_archaeon_RDOB01P.1			NHJ01015.1	NHJ02600.1	NHJ00518.1
Candidatus_Heimdallarchaeota_archaeon_RDOD01P.1		NHJ05303.1	NHJ03957.1	NHJ03521.1	NHJ03884.1	NHJ03203.1	NHJ03308.1
						NHJ04737.1
Heimdallarchaeota_archaeon_RS678			2780279347_Ga0267184_11226	2780280427_Ga0267184_16628	2780280198_Ga0267184_14914	2780279741_Ga0267184_12561
			2780279612_Ga0267184_1233
Candidatus_Huberarchaea_archaeon_CG03_land_8_20_14_0_80_31_114		PIV13539.1	PIV13546.1	PIV13671.1	PIV13592.1	PIV13761.1	PIV13810.1
Candidatus_Hydrothermarchaeota_archaeon_JdFR-18		2730021583_Ga0180886_111111	2730022276_Ga0180886_117106	2730021773_Ga0180886_11254	2730022394_Ga0180886_11843	2730022666_Ga0180886_12232	2730021286_Ga0180886_105168
Candidatus_Korarchaeota_archaeon_NZ13-K		RDD54236.1	RDD54272.1	RDD54225.1	RDD53784.1	RDD54277.1	RDD53787.1
Candidatus_Korarchaeum_cryptofilum_OPF8		ACB07982	WP_052568383	ACB07993	ACB07684	WP_012309838	ACB07689
Candidatus_Lokiarchaeota_archaeon_RDOE01P.1		NHJ24663.1	NHJ25369.1	NHJ23270.1	NHJ24229.1	NHJ25445.1	NHJ25461.1
Candidatus_Lokiarchaeota_archaeon_RDOG01P.1	NHI91313.1		NHI93370.1	NHI92848.1	NHI91948.1	NHI92185.1	NHI93391.1
Candidatus_Prometheoarchaeum_syntrophicum		WP_147663039.1	QEE16352.1	QEE17557.1	QEE17801.1	QEE15491.1	QEE14963.1
Lokiarchaeum_sp._GC14_75		KKK44122	KKK43477	KKK43739	KKK43453	KKK43283	KKK45078
		KKK45220
Candidatus_Marsarchaeota_G1_archaeon_BE_D		PSN85979.1	PSN86934.1	PSN85257.1	PSN86824.1	PSN86944.1
Candidatus_Marsarchaeota_G2_archaeon_ECH_B_1		PSO03450.1	PSO03436.1	PSO03314.1	PSO02028.1	PSO02574.1	PSO01553.1
candidatus_Fermentimicrarchaeum_limneticum		QLJ52879.1	QLJ52199.1	QLJ52632.1	QLJ52463.1	QLJ53031.1	QLJ52270.1
Candidatus_Mancarchaeum_acidiphilum	WP_088819573.1	WP_088820276.1	ASI13536.1	WP_088819544.1	ASI13459.1	ASI14135.1	WP_088819647.1
Candidatus_Micrarchaeum_acidiphilum_ARMAN-2	EET90219	EET90183	EET90447	EET89584	EET90372	EET89638	EET90047
Candidatus_Micrarchaeota_archaeon_CG10_big_fil_rev_8_21_14_0_10_45_29	PIT84012.1	PIT84240.1	PIT85014.1	PIT84310.1	PIT84291.1	PIT84220.1	PIT84538.1
Candidatus_Nanobsidianus_stetteri	EOD42731.1	EOD42535.1	EOD42773.1	PVU68712.1	EOD42322.1	PVU68725.1	PVU68871.1
			PVU71641.1		PVU70505.1	PVU70899.1
Candidatus_Nanoclepta_minutus		RIB35249.1	RIB35154.1	RIB35499.1	RIB35592.1	RIB35168.1	RIB35376.1
Nanoarchaeum_equitans_Kin4-M		AAR39262	AAR39376	P60922	AAR39031	AAR39063	AAR39157
Candidatus_Nanosalina_sp._J07AB43	EGQ43092		EGQ43359		EGQ43405	EGQ43723	EGQ43846
Nanohaloarchaea_archaeon_SG9	AOV94933	AOV94645	AOV94633	AOV95008	AOV94687	AOV95071	AOV94550
Candidatus_Nezhaarchaeota_archaeon_WYZ-LMO8		TDA34255.1	TDA34232.1	TDA35354.1	TDA34922.1	TDA35289.1	TDA33917.1
			TDA34420.1
Candidatus_Odinarchaeota_archaeon_LCB_4		OLS18171	OLS17844	OLS17740		OLS18335	OLS17321
Candidatus_Pacearchaeota_archaeon_CG_4_9_14_0_2_um_filter_39_13	PJC44660.1	PJC44813.1	PJC44725.1	PJC44820.1	PJC44998.1	PJC44740.1	PJC44604.1
Candidatus_Pacearchaeota_archaeon_CG1_02_31_27	OIO41060.1	OIO41472.1	OIO40079.1	OIO41087.1	OIO40227.1	OIO41510.1	OIO41108.1
Candidatus_Pacearchaeota_archaeon_CG10_big_fil_rev_8_21_14_0_10_35_219	PIO07379.1	PIO08505.1	PIO08224.1	PIO07581.1	PIO08171.1	PIO08232.1	PIO07793.1
Candidatus_Parvarchaeum_acidiphilum_ARMAN-4	EEZ93255	EEZ93158	EEZ93007	EEZ93280		EEZ92503	EEZ92767
			EEZ93013
Candidatus_Parvarchaeum_acidophilus_ARMAN-5	EFD92977	EFD93119	EFD93182			EFD93222	EFD92555
Cenarchaeum_symbiosum_A			ABK76883	ABK78341	A0RU76	ABK77005	A0RTS8
			ABK77244
Nitrosopumilus_maritimus_SCM1		ABX11963	ABX12767	ABX12132	A9A2B1	ABX12554	A9A4V3
			ABX12962
Nitrososphaera_viennensis_EN76		AIC17023	AIC14536	AIC14467	AIC15945	AIC14512	AIC14654
			AIC15653
Candidatus_Nitrosopelagicus_brevis		WP_048104308	WP_048105372	WP_048106019	WP_048105395	WP_048104988	AJA92148
			WP_048105473
Candidatus_Nitrosotalea_devanaterra		CUR50854	CUR51877	CUR52628	CUR51837	CUR51514	CUR52559
			CUR51941
Candidatus_Nitrosotenuis_cloacae		AJZ76091	AJZ75321	WP_048186975	WP_048187757	AJZ75495	WP_048187057
			WP_048187653
Candidatus_Thorarchaeota_archaeon_RDNZ01P		NHI90090.1	NHI88726.1		NHI87939.1	NHI89102.1	NHI90813.1
Candidatus_Thorarchaeota_archaeon_RDOF01P		NHJ13410.1	NHJ13599.1	NHJ13367.1	NHJ14550.1	NHJ12222.1	NHJ14111.1
Candidatus_Thorarchaeota_archaeon_SMTZ1-83				KXH74668	KXH71084	KXH71239	KXH77792
							KXH77980
Candidatus_Methanosuratus_subterraneum		RWX73810.1	RWX72855.1	RWX73351.1	RWX73958.1	RWX72910.1	RWX73058.1
archaeon_GW2011_AR20	AJF62574	AJF62321	AJF63140	AJF62943	AJF62257	AJF62216	AJF62473
Candidatus_Woesearchaeota_archaeon_B3_Woes		TKJ17565.1	TKJ17490.1	TKJ17182.1	TKJ17673.1	TKJ17039.1	TKJ17142.1
Candidatus_Woesearchaeota_archaeon_CG10_big_fil_rev_8_21_14_0_10_36_11		PIN76673.1	PIN76944.1	PIN76083.1	PIN76462.1	PIN76918.1	PIN76340.1
Candidatus_Woesearchaeota_archaeon_CG10_big_fil_rev_8_21_14_0_10_45_16		PIN73097.1	PIN73702.1	PIN73387.1	PIN74410.1	PIN73984.1	PIN73819.1
92
Abditibacterium_utsteinense	PQV65500.1		WP_105482754.1	WP_105482192.1	PQV64679.1	WP_105482037.1	PQV62546.1
Acidobacterium_capsulatum			WP_052294789	ACO33958	WP_015897261	ACO33322	ACO33447
Candidatus_Solibacter_usitatus	ABJ82032		ABJ82529	ABJ82528	WP_011688922	ABJ82833	ABJ83472
Chloracidobacterium_thermophilum	WP_014099361	WP_014099857	WP_041570230	WP_014098591	WP_014098803	WP_014098774	WP_041569046
Mycobacterium_tuberculosis_H37Rv	AJF04962	CCP45145	P9WFW3	AJF03944	CCP45411	AJF04206	AJF05201
Nocardia_farcinica	WP_041559780	WP_041559948	WP_011210182	WP_011210197	BAD56226	WP_011210607	BAD54982
					WP_041561165
Streptomyces_coelicolor_A3_2		NP_626744	WP_011029239	WP_003977318	NP_625810	Q9KYR6	CAA22233
					NP_627968
Rubrobacter_xylanophilus_DSM_9941		ABG03743	ABG04314	ABG04304	ABG04264	ABG04053	Q1AX26
Candidatus_Atribacteria_bacterium_CG_4_9_14_3_um_filter_33_16	PJB56082.1		PJB56058.1	PJB56060.1	PJB57436.1	PJB56007.1	PJB56261.1
Candidatus_Atribacteria_bacterium_RBG_19FT_COMBO_35_14	OGD15567.1		OGD14533.1	OGD14531.1	OGD17463.1	OGD13729.1	OGD15235.1
Aquifex_aeolicus	WP_010880760		WP_010881092	WP_010880020	O67583	WP_010880188	CAY05312
Desulfurobacterium_thermolithotrophum_DSM_11699	ADY73449		WP_041737377	ADY72954	ADY73916	ADY74170	ADY73798
Chthonomonas_calidirosea_T49	CCW35837	CCW34722	CCW35701	CCW36058	CCW35658	CCW35470	WP_016481547
Fimbriimonas_ginsengisoli_Gsoil_348	AIE87611		AIE86742	AIE83868	WP_038473332	AIE87164	WP_025226211
Bacteroides_fragilis_YCH46	YP_101086	BAD47161	YP_099662	YP_100693	YP_098968	YP_099717	YP_098291
Cytophaga_hutchinsonii_ATCC_33406	ABG58028	ABG60722	ABG57404	ABG59925	WP_011585028	ABG60468	ABG60837
Flavobacterium_johnsoniae_UW101	WP_012023995	WP_012022884	WP_012023329	WP_012027014	A5FP01	WP_012026904	WP_012022934
Pedobacter_heparinus_DSM_2366	WP_015807387.1	WP_015809053.1	WP_015810031.1	WP_012780352.1	ACU04114.1	WP_015808718.1	WP_012780592.1
Chlorobaculum_parvum_NCIB_8327	ACF11192	WP_012501286	ACF11743	ACF12190	ACF10546	ACF11976	B3QM90
					WP_041466214
Chlorobium_phaeobacteroides_DSM_266	ABL65756	ABL64115	ABL65671	ABL64423	ABL66489	ABL65893	A1BHA5
					WP_041467780
Prosthecochloris_aestuarii_DSM_271	ACF46528		ACF46489	ACF45419	B4S3D2	ACF46605	WP_012505315
Ignavibacterium_album_JCM_16511	AFH49269	AFH50315	AFH48261	AFH48585	AFH49145	AFH50865	WP_014561486
Melioribacter_roseus_P3M-2	WP_014857209	WP_041355803	AFN73844	WP_014855052	AFN73315	WP_014855850	AFN74789
Aliifodinibius_roseus	SHF42667	SHF02543	SHE73468	SHF56193	WP_073063108	SHF17652	SHG02132
Gracilimonas_tropica_DSM_19535	WP_020403165	WP_020403618	WP_020404059	WP_020403635	WP_020403128	WP_020404063	WP_026166505
Caldisericum_exile_AZM16c01	BAL81372		BAL80867	BAL80868	BAL81398	BAL80923	BAL81202
Candidatus_Cryosericum_septentrionale	WP_119085063.1		WP_119085224.1	WP_165849097.1	WP_119085727.1	WP_119084881.1	WP_119085744.1
Caldithrix_abyssi_DSM_13497	EHO41003	EHO42410	EHO39871	EHO41295	EHO43305	EHO43390	EHO41569
Candidatus_Acetothermus_autotrophicum	BAL59457	BAL58685	BAL58594	BAL59690	BAL59092	BAL59499	BAL59134
			BAL59715			BAL60246
Candidatus_Bipolaricaulis_anaerobius	WP_122030396.1	SQD92791.1	WP_122030920.1	WP_122030485.1	SQD92221.1	WP_157959502.1	SQD92880.1
Candidatus_Kryptobacter_tengchongensis	CUU02253	CUU07905	CUS81082	CUU01462	CUU05433	CUS80394	CUS96039
Candidatus_Kryptonium_thompsoni	CUU00961	CUS83393	CUS94806	CUS87986	CUS77966	CUS97442	CUU07751
Akkermansia_muciniphila_ATCC_BAA-835	ACD04632	ACD05592	ACD05220	ACD05221	ACD05550	ACD03881	B2UPP6
Methylacidiphilum_infernorum_V4	WP_048810199	ACD83294	ACD82141	ACD82140	ACD84030	WP_048810265	ACD83777
Chloroflexus_aurantiacus_J-10-fl	YP_001634844		WP_012258183	WP_012257149	YP_001634814	YP_001634927	A9WE34
				YP_001636530		YP_001635398
Dehalococcoides_mccartyi_195	AAW40144.1	WP_010936520.1	AAW39989.1	AAW39179.1	Q3Z8G2.1	AAW40362.1	Q3Z8Y0.1
Thermomicrobium_roseum_DSM_5159	ACM05724	WP_015922008	ACM06138	WP_041435978	WP_015922020	ACM05220	ACM05953
Chrysiogenes_arsenatis	WP_027389670		WP_027389982	WP_027389983		WP_027390585	WP_027390084
Desulfurispirillum_indicum_S5	ADU66083		ADU65568	ADU65569	ADU67142	ADU66612	WP_013504938
Candidatus_Cloacimonas_acidaminovorans_str._Evry	CAO81524		CAO81387	CAO80240	CAO80627	WP_044278816	WP_015425363
				CAO80412
Candidatus_Syntrophosphaera_thermopropionivorans	WP_133201524.1		WP_133201222.1	WP_133200656.1	WP_133200861.1	WP_133201152.1	WP_133201052.1
				WP_133201561.1
Anabaena_variabilis_ATCC_29413	Q3M8C8		Q3MGL3	Q3MAV8	ABA22400	Q3MAQ7	Q3MCE0
					WP_011316520
Synechococcus_elongatus_PCC_6301	Q5N1D9		WP_011242554	WP_011244145	Q5N1X6	WP_011244446	BAD79259
Thermosynechococcus_elongatus_BP-1	BAC07765		BAC08696	BAC09450	BAC09754	BAC08328	Q8DIN0
Deferribacter_desulfuricans_SSM1	BAI80624		BAI81012	BAI81013	BAI80964	BAI81518	WP_013008653
Denitrovibrio_acetiphilus_DSM_12809	ADD68035		WP_041230235	ADD68206	WP_013011231	ADD67139	ADD69141
Deinococcus_radiodurans_R1	WP_010887017	NP_295782	WP_010887698	WP_010887990	WP_010888712	WP_010887909	WP_010887919
			WP_010887988
Thermus_thermophilus_HB27	Q72JT9	Q72L85	WP_011172809	YP_004335	Q72HH1	WP_011174241	P34945
			WP_011173503
Dictyoglomus_thermophilum_H-6-12			B5YDT0	B5YDT1	ACI18287	ACI20141	B5YEY8
Dictyoglomus_turgidum_DSM_6724			YP_002352862	YP_002352863	YP_002352919	YP_002352725	ACK42656
Endomicrobium_proavitum	AKL97821		AKL97983	AKL98267	WP_052569762	AKL97658	AKL98522
Chitinivibrio_alkaliphilus_ACht1	ERP31841	ERP31251	ERP31733	WP_034636484	ERP31893	ERP38900	ERP38964
Fibrobacter_succinogenes_subsp._succinogenes_S85	ACX76218	ACX76642	ACX76416	ACX76198	ADL25198	ACX76484	ACX75981
Candidatus_Marinimicrobia_bacterium_CG08_land_8_20_14_0_20_45_22	PIS27539.1	PIS29119.1	PIS28790.1	PIS27850.1	PIS28954.1	PIS27439.1	PIS28024.1
					PIS31180.1
Marinimicrobia_bacterium_46_43	KUK93873		KUK91750	KUK90690	KUK90376	KUK90013
Bacillus_subtilis_subsp._subtilis_str._168	P37477		O32038	O32039	AIY94223	O31755	NP_387894
					AIY95070
Streptococcus_pyogenes_M1	WP_010922023		WP_010922776	WP_010922777	NP_268795		NP_269765
Staphylococcus_aureus_subsp._aureus_N315	WP_001288202	P99129	BAB42722	BAB42723	P67585	BAB42358	BAB41225
Clostridium_acetobutylicum_ATCC_824	AAK81133	AAK81132	AAK80226	AAK80686	NP_348978	AAK81115	AAK78008
			AAK80921				WP_010963346
			WP_010966828
Streptobacillus_moniliformis_DSM_12112	ACZ01499		ACZ01529	ACZ01530	WP_012858432	ACZ00809	WP_012858078
Gemmatimonas_aurantiaca_T-27	WP_052574590	BAH37951	WP_052574330	BAH38796	WP_052574282	BAH38795	BAH38585
Gemmatirosa_kalamazoonesis	AHG90749	AHG90347	AHG90893	AHG90928	AHG90534	AHG90927	AHG90712
Kiritimatiella_glycovorans	WP_052882323	WP_052881141	WP_052881637	WP_052881636	WP_052882865	WP_052881633	WP_052882906
Kiritimatiellaeota_bacterium_S-5007	WP_160629992.1	QHI70903.1	WP_160629779.1	WP_160629780.1	WP_160628546.1	WP_160629783.1	QHI69492.1
Candidatus_Latescibacteria_bacterium_4484_107	OPX25410		OPX25488		OPX24928		OPX24962
Latescibacteria_bacterium_DG_63			KPJ61650	KPJ61715	KPJ59825	KPJ59621	KPJ60404
							KPJ61708
Lentisphaera_araneosa_HTCC2155	EDM28229		EDM26073	EDM25717	WP_007281120	EDM26454	WP_007279515
			EDM27805
Lentisphaerae_bacterium_GWF2_50_93	OGV55797	OGV58284	OGV57910	OGV54108	OGV59009	OGV57499	OGV60706
Nitrospinae_bacterium_CG11_big_fil_rev_8_21_14_0_20_45_15	PIR01641.1		PIR00388.1	PIR01122.1	PIQ99936.1	PIQ99538.1	PIR00021.1
Nitrospinae_bacterium_RIFCSPHIGHO2_02_39_11	OGV98054.1		OGV98064.1	OGV95873.1	OGV98103.1	OGV98914.1	OGV98212.1
Candidatus_Entotheonella_factor			ETW96325.1	ETW98514.1	ETX01399.1	ETW99186.1
			ETX02037.1
Candidatus_Entotheonella_serta		PON17898.1	PON16996.1	PON19517.1	PON14893.1	PON18248.1	PON16188.1
Thermodesulfovibrio_yellowstonii_DSM_11347	YP_002249051		WP_012546812	WP_012545147	WP_012545243	YP_002248875	ACI21024
Nitrospira_defluvii	WP_013248595.1		WP_013247998.1	WP_013250876.1	WP_013247006.1	WP_041186451.1	WP_013248730.1
Omnitrophica_bacterium_RIFCSPLOWO2_02_FULL_44_11	OGX05074.1		OGX04391.1	OGX04434.1	OGX03049.1	OGX03503.1	OGX01592.1
Omnitrophica_WOR_2_bacterium_GWF2_38_59	OGX22928.1	OGX24779.1	OGX25171.1	OGX25172.1	OGX22694.1	OGX23816.1	OGX26905.1
Pirellula_staleyi_DSM_6068	ADB15333	ADB19011	ADB19348	ADB16850	WP_012910436	ADB19307	ADB17076
Rhodopirellula_baltica_SH_1	WP_011122983	WP_011122812	WP_011121776	WP_011117814	Q7UJ52	WP_011120314	Q7UXX6
Sedimentisphaera_cyanobacteriorum	WP_077538843.1		WP_077538343.1	WP_077538451.1	WP_077540230.1	WP_077539020.1	AQQ10135.1
Acidithiobacillus_ferrooxidans_ATCC_23270	WP_009568984.1		WP_012535765.1		ACK78833.1	WP_009566247.1	WP_009566960.1
Agrobacterium_fabrum_str._C58	Q8U7H6.1		Q8UG87.1	Q8UHK4.1	Q8UEL1.1	Q8UFV9.2	Q8UEQ2.2
Rhodospirillum_rubrum_F11			AEO48595	WP_011388506	AEO50032	AEO48093	WP_011389523
Rickettsia_prowazekii_str._Madrid_E			CAA14613	Q9ZDL9	O05947	CAA14841	Q9ZCG5
Burkholderia_mallei_ATCC_23344	YP_103320		Q62MP0	YP_103004	Q62KI2	WP_004195109	Q62HY1
Nitrosomonas_europaea_ATCC_19718	CAD86267		CAD86164	Q82XU9	WP_011111567	CAD85228	CAD84091
Azotobacter_vinelandii_DJ	WP_012702454		WP_012702195	WP_012702539	WP_012700654	WP_012702197	ACO78990
Escherichia_coli_str._K-12_substr._MG1655	NP_417366		AAC74936.1	NP_417009	AIZ91178	NP_414736	AAC73979
	NP_418553
Pseudomonas_putida_GB-1	B0KRL5		B0KTJ6	B0KPI8	B0KKR8	WP_012273778	ABY99496
Vibrio_cholerae_O1_biovar_El_Tor_str._N16961	WP_001883809		WP_001256500	Q9KTX0	AAF96196	WP_001260664	AAF94269
Geobacter_sulfurreducens_PCA	WP_010942911		WP_010942109	WP_010942303	NP_952566	WP_010942106	AAR33372
Myxococcus_xanthus_DK_1622	WP_011554718		WP_011554675	WP_011553741	WP_011552427	WP_026113865	Q1DAZ4
					WP_011553616
Desulfovibrio_vulgaris_str._Hildenborough	WP_010939649		AAS97836	AAS97837	Q728R5	AAS95823	AAS94721
Campylobacter_jejuni	AHK56703		WP_002871806	AHK56982		WP_025096280	CAL34539
Candidatus_Lambdaproteobacteria_bacterium_RIFOXYC1_FULL_56_13		OGH00949.1	OGH01976.1	OGH05730.1	OGG99761.1	OGH02323.1	OGH03877.1
Candidatus_Lambdaproteobacteria_bacterium_RIFOXYD2_FULL_50_16			OGG95236.1	OGG96023.1	OGG94140.1	OGG96070.1	OGG96554.1
Candidatus_Muproteobacteria_bacterium_RBG_16_62_13	OGI41048.1			OGI37573.1	OGI40123.1	OGI38855.1	OGI41264.1
Candidatus_Muproteobacteria_bacterium_RIFCSPHIGHO2_02_FULL_65_16	OGI53036.1		OGI48747.1	OGI49965.1	OGI51127.1
Candidatus_Muproteobacteria_bacterium_RIFCSPLOWO2_01_FULL_60_18	OGI50916.1		OGI51402.1	OGI51005.1		OGI52168.1
Ghiorsea_bivora	WP_051938178.1		WP_038250374.1	WP_038249698.1	WP_038246478.1	WP_038249052.1	WP_038248347.1
Mariprofundus_ferrooxydans_PV-1	WP_018295328		EAU55588	EAU54714	WP_009851599	WP_036196652	WP_018295337
Rubricoccus_marinus	OZC03791	WP_094549538	OZC02373	OZC02807	OZC01806	OZC02952	WP_094547903
Salinivenus_lutea	WP_103008174.1	WP_103005909.1	WP_103005948.1	WP_103006518.1	WP_103007121.1	WP_103006188.1	WP_103005460.1
Borrelia_burgdorferi_B31		WP_002656113	WP_002657924	WP_002656264	O51662	WP_010889744	O51244
Leptospira_interrogans_serovar_Lai_str._56601	WP_000004512	AAN48587	WP_000683521	WP_000431277	Q8F6R1	WP_000647843	WP_000886261
Aminobacterium_colombiense_DSM_12261	WP_041459636		ADE56675	ADE56674	ADE56838	ADE56424	WP_013048384
Thermanaerovibrio_acidaminovorans	WP_012869865		WP_012869334	WP_012869333	WP_012869471	WP_012869066	WP_012869753
Synergistes_jonesii	WP_037974704		WP_037976473	WP_037976475	WP_037977828	WP_037974429	KEJ91320
Thermodesulfobacterium_commune_DSM_2178	WP_038063298		WP_038063429	WP_038062159	AIH03908	WP_038061325	AIH03387
Thermosulfuriphilus_ammonigenes	WP_166033112.1		WP_166032375.1	WP_166032376.1	WP_166032642.1	WP_166031645.1	QIJ71852.1
Thermotoga_maritima	WP_004082221		Q9X1F4	WP_004080372	WP_004080983	WP_004081418	AAD36449
candidate_division_BRC1_bacterium_ADurb.Bin183	OQB21691.1	OQB22426.1	OQB22221.1	OQB21115.1	OQB23042.1	OQB22856.1	OQB21893.1
candidate_division_BRC1_bacterium_HGW-BRC1-1	PKO19877.1	PKO20151.1	PKO18027.1	PKO18028.1	PKO17643.1	PKO14671.1	PKO18954.1
candidate_division_Hyd24-12_bacterium_Vib_1	KZD15918		KZD15811	KZD15949	KZD15479	KZD18732
candidate_division_KSB1_bacterium_4484_219	OQX59045	OQX60256	OQX60626			OQX58289	OQX60208
candidate_division_KSB1_bacterium_RBG_16_48_16			OGB99239	OGC09281		OGC00694
candidate_division_LCP-89_bacterium_B3_LCP	TKJ37577.1	TKJ41726.1	TKJ42582.1	TKJ41574.1	TKJ42454.1	TKJ41903.1	TKJ38457.1
Candidatus_Methylomirabilis_limnetica	WP_107562105.1		WP_107561111.1	WP_107561110.1	PTL36583.1	WP_107560922.1	WP_107561072.1
candidate_division_NC10_bacterium_CSP1-5	KRT68730		KRT70853	KRT70852		KRT68405	KRT70798
candidate_division_NPL-UPA2_bacterium_Unc8	RII00595.1	RIH99603.1	RII01151.1	RII01076.1	RII00253.1	RII01117.1	RIH99820.1
candidate_division_TA06_bacterium_ADurb.Bin131	OQB72611.1		OQB71889.1	OQB71890.1	OQB73517.1	OQB73238.1	OQB73849.1
candidate_division_TA06_bacterium_B3_TA06	TKJ43285.1		TKJ44402.1	TKJ38015.1	TKJ44213.1	TKJ44349.1	TKJ43631.1
candidate_division_TM6_bacterium_GW2011_GWE2_36_25	KKQ02701.1	KKQ03251.1	KKQ02766.1	KKQ03599.1	KKQ02629.1	KKQ03196.1	KKQ03358.1
candidate_division_TM6_bacterium_GW2011_GWF2_32_72	KKP35615.1	KKP35480.1	KKP36010.1	KKP35346.1	KKP35575.1	KKP35427.1	KKP35724.1
candidate_division_WOR-1_bacterium_RIFOXYA12_FULL_52_29	OGC18246.1		OGC17558.1	OGC18413.1	OGC17960.1	OGC17019.1	OGC17526.1
candidate_division_WOR-1_bacterium_RIFOXYA2_FULL_36_21	OGC07999.1		OGC06946.1	OGC07093.1	OGC06562.1	OGC07181.1	OGC06766.1
candidate_division_WOR_3_bacterium_SM23_42	KPK64729		KPK63545	KPK63933	KPK62238	KPK64233	KPK62846
candidate_division_Zixibacteria_bacterium_HGW-Zixibacteria-1	PKK83329.1	PKK82077.1	PKK84626.1	PKK83882.1	PKK83303.1	PKK83798.1	PKK84157.1
candidate_division_Zixibacteria_bacterium_RBG-1	EQB62871	EQB64054	EQB63027	EQB63124	EQB63536	EQB63571	EQB63964
Candidatus_Abyssubacteria_bacterium_SURF_17	RJP74534.1	RJP69202.1	RJP67840.1	RJP67841.1	RJP69042.1	RJP75365.1	RJP69598.1
Candidatus_Abyssubacteria_bacterium_SURF_5	RJP23608.1	RJP23564.1	RJP16185.1	RJP16186.1	RJP21933.1	RJP17166.1
Candidatus_Adamsella_avium	WP_191517257.1		WP_191518185.1	WP_191518058.1	WP_191518495.1	WP_191518997.1	WP_191517671.1
Candidatus_Aegiribacteria_bacterium_MLS_C	OPL18860.1	OPL19758.1	OPL18151.1	OPL18320.1	OPL18282.1	OPL17826.1	OPL19712.1
Candidatus_Aerophobetes_bacterium_Ae_b3b	TKJ44909.1		TKJ45683.1	TKJ45682.1	TKJ45263.1	TKJ44493.1
Candidatus_Aminicenantes_bacterium_RBG_19FT_COMBO_65_30			OGD28813.1	OGD28812.1	OGD27418.1	OGD25864.1	OGD29113.1
Candidatus_Saccharicenans_subterraneum	RFT15062.1		RFT16362.1	RFT16361.1	RFT16946.1	RFT14899.1	RFT15108.1
Candidatus_Aureabacteria_bacterium_SURF_26	RJP56526.1	RJP57655.1	RJP61732.1	RJP61686.1	RJP60288.1	RJP59154.1
Candidatus_Blackallbacteria_bacterium_CG13_big_fil_rev_8_21_14_2_50_49_14	PIW45967.1	PIW49037.1	PIW50808.1	PIW48347.1	PIW45105.1	PIW46862.1	PIW45948.1
Candidatus_Cerribacteria_bacterium_Amazon_FNV_2010_28_9	PWU22643.1	PWU23952.1	PWU24161.1	PWU22978.1	PWU23333.1	PWU23841.1
Candidatus_Coatesbacteria_bacterium_4484_99				OQX91354.1	OQX90989.1		OQX90458.1
Candidatus_Dadabacteria_bacterium_CSP1-2	KRT65497.1		KRT65800.1		KRT65855.1	KRT62384.1	KRT66236.1
Candidatus_Dadabacteria_bacterium_RIFCSPHIGHO2_12_FULL_53_21	OGE18523.1		OGE21905.1	OGE25211.1	OGE20225.1		OGE20491.1
Candidatus_Desantisbacteria_bacterium_CG02_land_8_20_14_3_00_49_13	PIV54632.1		PIV56026.1	PIV56410.1	PIV57468.1	PIV56348.1	PIV56183.1
Candidatus_Desantisbacteria_bacterium_CG1_02_38_46	OIN95932.1		OIN96994.1	OIN97536.1	OIN97983.1	OIN96413.1	OIN98376.1
Candidatus_Dormibacter_sp._RRmetagenome_bin12		PZR80077.1	PZR81227.1	PZR81226.1	PZR78142.1	PZR81224.1	PZR77663.1
Candidatus_Edwardsbacteria_bacterium_RifOxyC12_full_54_24	OGF04149.1		OGF05030.1	OGF05027.1	OGF05958.1	OGF05402.1	OGF05644.1
Candidatus_Eisenbacteria_bacterium_RBG_16_71_46	OGF15286.1		OGF16425.1	OGF16430.1	OGF04068.1	OGF15270.1	OGF17315.1
Candidatus_Eremiobacter_sp._RRmetagenome_bin22	PZR62675.1	PZR60902.1	PZR63615.1	PZR63606.1	PZR64363.1	PZR60399.1	PZR63139.1
Candidatus_Firestonebacteria_bacterium_RIFOXYA2_FULL_40_8					OGF50186.1	OGF47205.1	OGF48619.1
Candidatus_Firestonebacteria_bacterium_RIFOXYD2_FULL_39_29	OGF47101.1		OGF44934.1	OGF44935.1	OGF45193.1	OGF47475.1	OGF47088.1
Candidatus_Fischerbacteria_bacterium_RBG_13_37_8			OGF68210.1	OGF68209.1		OGF65100.1	OGF63585.1
Candidatus_Fraserbacteria_bacterium_RBG_16_55_9	OGF57336.1		OGF53102.1		OGF52983.1	OGF52879.1	OGF57333.1
						OGF54733.1
Candidatus_Gastranaerophilales_bacterium_HUM_5	DAA92121		DAA91966	DAA91080	DAA90752	DAA91109	DAA92802
Candidatus_Gastranaerophilales_bacterium_HUM_6	DAA92606		DAA92460	DAA91411	DAA93963	DAA91442	DAA89246
Candidatus_Glassbacteria_bacterium_RIFCSPLOWO2_12_FULL_58_11			OGG00465.1	OGG00464.1		OGG03484.1
Candidatus_Goldbacteria_bacterium_HGW-Goldbacteria-1	PKL91057.1		PKL92650.1	PKL91241.1	PKL91033.1	PKL91195.1	PKL91924.1
Candidatus_Handelsmanbacteria_bacterium_RIFCSPLOWO2_12_FULL_64_10	OGG45802.1	OGG45622.1	OGG51206.1		OGG46279.1	OGG46413.1	OGG52235.1
		OGG52826.1
Candidatus_Hydrogenedentes_bacterium_ADurb.Bin170	OQB33805.1	OQB32803.1	OQB31627.1	OQB33934.1	OQB32172.1	OQB30603.1	OQB34194.1
Candidatus_Hydrogenedentes_bacterium_CG1_02_42_14			OIO31535	OIO31532	OIO30022		OIO31723
Candidatus_Kapabacteria_thiocyanatum	OJX56986.1	OJX57056.1	OJX57310.1	OJX57953.1	OJX60951.1	OJX56813.1	OJX59903.1
Candidatus_Lindowbacteria_bacterium_RIFCSPLOWO2_12_FULL_62_27			OGH57400.1	OGH57401.1	OGH60888.1	OGH55563.1	OGH61061.1
Candidatus_Margulisbacteria_bacterium_GWF2_38_17	OGI02122.1		OGI02181.1	OGI02182.1	OGI05481.1	OGI02180.1	OGI03880.1
Candidatus_Termititenax_aidoneus			GBR73206.1	GBR73204.1	GBR72614.1	GBR72513.1	GBR73639.1
Candidatus_Marinamargulisbacteria_bacterium_SCGC_AG-343-D04	WP_153898202.1		WP_153898461.1		WP_153899078.1		RAP31423.1
Candidatus_Marinamargulisbacteria_bacterium_SCGC_AG-410-N11	WP_154084049.1			WP_154083786.1		WP_154083784.1	RAP32808.1
Candidatus_Mcinerneyibacterium_aminivorans	TYB31869.1					TYB31503.1	TYB31785.1
Candidatus_Melainabacteria_bacterium_MEL.A1	AOR38332.1		AOR37717.1	AOR39420.1	AOR38197.1	AOR38042.1	AOR37983.1
Candidatus_Melainabacteria_bacterium_RIFOXYA2_FULL_32_9	OGI16833.1		OGI21643.1	OGI17084.1	OGI16667.1	OGI21998.1	OGI22860.1
Candidatus_Moduliflexus_flocculans_(bacterium_UASB14)	GAK53071.1	GAK52001.1	GAK50499.1	GAK52486.1	GAK54506.1	GAK53367.1
Candidatus_Raymondbacteria_bacterium_RIFOXYA2_FULL_49_16	OGJ93397.1	OGJ86279.1	OGJ92215.1	OGJ93376.1	OGJ93947.1	OGJ87128.1	OGJ93251.1
			OGJ93418.1
Candidatus_Ozemobacter_sibiricus	RCK76012.1	RCK79258.1	RCK76726.1	RCK80295.1	RCK81641.1	RCK81111.1	RCK77810.1
Candidatus_Riflebacteria_bacterium_HGW-Riflebacteria-1	PKL45578.1	PKL44044.1	PKL38251.1	PKL45013.1	PKL44876.1	PKL39472.1	PKL39519.1
Candidatus_Rokubacteria_bacterium_13_2_20CM_2_64_8	OLB39974.1	OLB43321.1	OLB43320.1	OLB43319.1	OLB43152.1	OLB40779.1	OLB36511.1
Candidatus_Schekmanbacteria_bacterium_GWA2_38_11	OGL41820.1		OGL43006.1		OGL38878.1
Candidatus_Schekmanbacteria_bacterium_RIFCSPLOWO2_02_FULL_38_14	OGL48600.1		OGL49622.1	OGL48294.1	OGL50581.1	OGL50876.1	OGL51380.1
Candidatus_Wallbacteria_bacterium_HGW-Wallbacteria-1	PKK91678.1	PKK91551.1	PKK89260.1	PKK89338.1	PKK89258.1	PKK88292.1	PKK90223.1
Candidatus_Vecturithrix_granuli_(bacterium_UASB270)		GAK61338.1	GAK56869.1	GAK60387.1	GAK54831.1	GAK57310.1	GAK57843.1
					GAK57994.1
candidate_division_CPR1_bacterium_GW2011_GWA2_42_17	KKS44120		KKS41246			KKS43562	KKS44122
						KKS44195	KKS44239
candidate_division_CPR1_bacterium_GW2011_GWC1_49_13	KKW06159			KKW06241	KKW05776	KKW05584	KKW06161
				KKW06245
candidate_division_CPR2_bacterium_GW2011_GWC2_39_35		KKR18874	KKR18849	KKR18662	KKR17793	KKR18201	KKR18724
						KKR18717
Candidatus_Howlettbacteria_bacterium_CG23_combo_of_CG06-09_8_20_14_all_37_9		PIP31255.1	PIP31058.1	PIP30237.1	PIP30389.1	PIP31167.1	PIP31174.1
candidate_division_Kazan_bacterium_RBG_13_50_9	OGB74135.1			OGB74374.1	OGB74407.1	OGB74000.1	OGB74153.1
candidate_division_SR1_bacterium_Aalborg_AAW-1	AKH33024	AKH32992	AKH33018	AKH32689	AKH32934	AKH33048	AKH32490
candidate_division_WS2_bacterium_ADurb.Bin280	OQA51943.1	OQA52571.1			OQA53271.1	OQA52458.1	OQA52584.1
candidate_division_WS5_bacterium	RJO59937.1	RJO59936.1	RJO59983.1	RJO61737.1	RJO60225.1	RJO61488.1	RJO59941.1
candidate_division_WS6_bacterium_GW2011_GWF2_39_15	KKR05698	KKR05693	KKR05976	KKR06199	KKR06188	KKR06405	KKR05709
Candidatus_Dojkabacteria_bacterium_HGW-Dojkabacteria-1	PKN02593.1	PKN02591.1	PKN02712.1	PKN02931.1	PKN02923.1	PKN03086.1	PKN02596.1
candidate_division_WWE3_bacterium_RAAC2_WWE3_1	AHB40814.1	AHB40082.1	AHB39956.1	AHB40180.1	AHB40359.1	AHB40615.1	AHB39993.1
candidate_division_WWE3_bacterium_RIFCSPLOWO2_01_FULL_41_18	OGC55012.1	OGC54954.1	OGC55063.1	OGC55461.1	OGC55584.1	OGC55588.1	OGC55008.1
Candidatus_Abawacabacteria_bacterium_RBG_16_42_10	OGC82656.1	OGC81736.1	OGC82274.1	OGC81328.1	OGC82266.1	OGC82579.1	OGC81970.1
				OGC82272.1
Candidatus_Adlerbacteria_bacterium_GW2011_GWA1_54_10				KKW35491.1	KKW35388.1	KKW35939.1	KKW35705.1
Candidatus_Adlerbacteria_bacterium_RIFCSPHIGHO2_02_FULL_54_18			OGC88236.1	OGC88667.1		OGC87929.1	OGC87980.1
Candidatus_Amesbacteria_bacterium_RIFCSPLOWO2_01_FULL_49_25	OGD06869.1	OGD08503.1	OGD07551.1	OGD07615.1	OGD07331.1	OGD07775.1	OGD06866.1
Candidatus_Andersenbacteria_bacterium_RIFCSPHIGHO2_02_FULL_46_16	OGY34784.1	OGY34569.1	OGY35850.1	OGY34619.1	OGY34256.1	OGY33550.1	OGY34783.1
						OGY34790.1
Candidatus_Andersenbacteria_bacterium_RIFCSPHIGHO2_12_FULL_45_11	OGY34899.1	OGY33646.1	OGY34033.1	OGY34513.1	OGY34663.1	OGY35142.1	OGY34898.1
			OGY35276.1
Candidatus_Azambacteria_bacterium_RIFOXYC1_FULL_41_20		OGD44012.1	OGD43592.1	OGD43831.1	OGD43937.1	OGD43545.1	OGD43552.1
				OGD44014.1
Candidatus_Beckwithbacteria_bacterium_CG10_big_fil_rev_8_21_14_0_10_34_10		PIS09218.1	PIS08957.1	PIS09071.1	PIS09712.1	PIS09332.1	PIS09269.1
Candidatus_Beckwithbacteria_bacterium_GW2011_GWA2_47_25		KKU72177.1	KKU72436.1	KKU71820.1	KKU71040.1	KKU71845.1	KKU72385.1
					KKU71373.1
Berkelbacteria_bacterium_GW2011_GWE1_39_12		AKM81946.1	AKM82074.1	AKM82788.1	AKM82560.1	AKM82001.1	AKM82489.1
Candidatus_Berkelbacteria_bacterium_CG10_big_fil_rev_8_21_14_0_10_43_13	PIS07797.1	PIS07899.1	PIS07567.1	PIS07613.1	PIS07710.1	PIS07935.1	PIS07798.1
Candidatus_Blackburnbacteria_bacterium_RIFCSPHIGHO2_01_FULL_43_15b	OGY08680.1	OGY09579.1	OGY09036.1	OGY07779.1	OGY07970.1	OGY08691.1	OGY08682.1
Candidatus_Blackburnbacteria_bacterium_RIFCSPHIGHO2_02_FULL_44_20		OGY11556.1		OGY11472.1	OGY11356.1	OGY11503.1	OGY11281.1
Candidatus_Brennerbacteria_bacterium_CG_4_8_14_3_um_filter_43_14	PIX29391.1	PIX28799.1	PIX29297.1		PIX28566.1	PIX28646.1	PIX29389.1
			PIX29402.1
Candidatus_Buchananbacteria_bacterium_CG10_big_fil_rev_8_21_14_0_10_33_19	PIS05974.1	PIS05657.1	PIS05752.1	PIS05697.1	PIS06332.1	PIS05889.1	PIS05972.1
				PIS06341.1
Candidatus_Buchananbacteria_bacterium_RIFCSPHIGHO2_02_FULL_40_13	OGY49854.1	OGY49955.1	OGY50590.1	OGY49913.1	OGY49780.1	OGY50444.1	OGY49853.1
Candidatus_Campbellbacteria_bacterium_GW2011_OD1_34_28		AKM84030.1	AKM84298.1	AKM84236.1	AKM84138.1	AKM84122.1	AKM84193.1
				AKM84396.1
Candidatus_Campbellbacteria_bacterium_RIFOXYC2_FULL_35_25	OGD67426.1	OGD67360.1	OGD66794.1	OGD66804.1	OGD67686.1	OGD67728.1	OGD67409.1
				OGD66922.1
Candidatus_Chisholmbacteria_bacterium_RIFCSPHIGHO2_01_FULL_48_12		OGY15528.1	OGY17898.1	OGY17742.1	OGY15551.1	OGY17938.1	OGY15641.1
Candidatus_Chisholmbacteria_bacterium_RIFCSPLOWO2_01_FULL_50_28	OGY19953.1	OGY20171.1	OGY19859.1	OGY20638.1	OGY20282.1	OGY20380.1	OGY19957.1
Candidatus_Collierbacteria_bacterium_GW2011_GWA2_42_17	KKS42882.1	KKS42870.1	KKS42869.1	KKS42873.1	KKS42880.1	KKS42680.1	KKS42696.1
Candidatus_Collierbacteria_bacterium_GW2011_GWB2_45_17		KKU00542.1	KKU00545.1	KKU00539.1	KKU00534.1	KKU01302.1	KKU00295.1
Candidatus_Colwellbacteria_bacterium_CG10_big_fil_rev_8_21_14_0_10_41_28		PIR98706.1	PIR98433.1	PIR98380.1	PIR98564.1	PIR98471.1	PIR98620.1
Candidatus_Colwellbacteria_bacterium_RIFCSPLOWO2_12_FULL_43_11	OGY60739.1		OGY60696.1	OGY61846.1	OGY61299.1	OGY61928.1
Candidatus_Curtissbacteria_bacterium_RIFCSPLOWO2_02_41_11	OGE06777.1	OGE06457.1	OGE06726.1		OGE07203.1	OGE05961.1	OGE06780.1
Candidatus_Curtissbacteria_bacterium_RIFOXYB2_FULL_41_10	OGE12934.1	OGE12336.1	OGE13006.1		OGE12457.1	OGE13568.1	OGE12938.1
Candidatus_Daviesbacteria_bacterium_GW2011_GWA1_41_61	KKS15602.1	KKS15459.1	KKS15667.1	KKS14907.1	KKS15045.1	KKS14856.1	KKS15600.1
				KKS14918.1
Candidatus_Doudnabacteria_bacterium_RIFCSPHIGHO2_01_FULL_41_86		OGE74472.1	OGE73672.1	OGE74376.1	OGE73728.1	OGE74190.1	OGE74173.1
				OGE74396.1
Candidatus_Doudnabacteria_bacterium_RIFCSPHIGHO2_01_FULL_46_14	OGE79443.1	OGE78227.1	OGE79526.1	OGE79041.1	OGE79111.1	OGE78327.1	OGE79192.1
Candidatus_Falkowbacteria_bacterium_RIFOXYC12_FULL_34_55	OGF30296.1	OGF29032.1	OGF29217.1	OGF30025.1	OGF30191.1	OGF29515.1	OGF30298.1
Candidatus_Falkowbacteria_bacterium_RIFOXYC2_FULL_46_15	OGF35127.1	OGF35943.1	OGF35433.1	OGF36725.1	OGF35389.1	OGF34334.1	OGF35125.1
Candidatus_Giovannonibacteria_bacterium_RIFCSPHIGHO2_12_FULL_43_15	OGF77302	OGF78096	OGF77307	OGF77313	OGF77723	OGF77783	OGF78005
				OGF77939
Candidatus_Giovannonibacteria_bacterium_RIFCSPLOWO2_12_FULL_44_15	OGF93269	OGF93910	OGF93289	OGF93544	OGF93371	OGF93421	OGF93253
Candidatus_Gottesmanbacteria_bacterium_GW2011_GWA2_43_14	KKS98743.1	KKS98583.1	KKS96119.1	KKS96660.1	KKS98365.1	KKS97597.1	KKS98019.1
Candidatus_Gottesmanbacteria_bacterium_GW2011_GWB1_43_11		KKS87513.1	KKS87004.1	KKS86651.1	KKS84673.1	KKS86577.1	KKS87326.1
Candidatus_Gracilibacteria_bacterium_CG18_big_fil_WC_8_21_14_2_50_38_16	PIQ12374.1	PIQ12125.1	PIQ11552.1	PIQ10501.1	PIQ12187.1	PIQ10503.1	PIQ10508.1
Candidatus_Gribaldobacteria_bacterium_CG_4_9_14_3_um_filter_33_9	PJB08572.1	PJB08250.1	PJB08217.1	PJB08279.1	PJB08472.1	PJB08135.1	PJB08570.1
Candidatus_Gribaldobacteria_bacterium_CG10_big_fil_rev_8_21_14_0_10_37_21	PIR90348.1	PIR90007.1	PIR90507.1	PIR90744.1	PIR90385.1	PIR90489.1	PIR90026.1
Candidatus_Harrisonbacteria_bacterium_CG10_big_fil_rev_8_21_14_0_10_42_17	PIT92300.1	PIT92820.1	PIT92758.1	PIT92605.1	PIT92024.1	PIT92385.1	PIT92202.1
							PIT92302.1
Candidatus_Harrisonbacteria_bacterium_CG10_big_fil_rev_8_21_14_0_10_44_23	PIR88734.1	PIR88757.1	PIR88462.1	PIR88542.1	PIR88407.1	PIR88616.1	PIR88735.1
Candidatus_Jacksonbacteria_bacterium_RIFCSPLOWO2_01_FULL_44_13	OGY70517.1	OGY70390.1	OGY71075.1	OGY70620.1	OGY70304.1	OGY71040.1	OGY70126.1
						OGY71082.1
Candidatus_Jacksonbacteria_bacterium_RIFCSPLOWO2_02_FULL_44_20	OGY72517.1	OGY72243.1	OGY72206.1	OGY72836.1	OGY73430.1	OGY73570.1
Candidatus_Jorgensenbacteria_bacterium_GW2011_GWB1_50_10	KKW15162.1	KKW14758.1	KKW15501.1	KKW14817.1	KKW15026.1	KKW15168.1	KKW15160.1
Candidatus_Jorgensenbacteria_bacterium_RIFCSPHIGHO2_02_FULL_45_20	OGG38656.1	OGG39276.1	OGG38842.1	OGG38231.1	OGG38829.1	OGG38593.1	OGG38657.1
				OGG39042.1
Candidatus_Kaiserbacteria_bacterium_RIFCSPLOWO2_02_FULL_51_13		OGG81702.1	OGG81760.1	OGG81419.1	OGG82023.1	OGG80852.1	OGG82365.1
				OGG81579.1
Candidatus_Kaiserbacteria_bacterium_RIFCSPLOWO2_12_FULL_50_10	OGG88019.1	OGG89127.1	OGG88765.1	OGG89255.1	OGG89317.1	OGG88927.1	OGG88391.1
Candidatus_Kerfeldbacteria_bacterium_RIFCSPHIGHO2_02_FULL_42_14	OGY79004.1	OGY78595.1	OGY79596.1	OGY79442.1	OGY79030.1	OGY78999.1	OGY79005.1
Candidatus_Kerfeldbacteria_bacterium_RIFOXYB2_FULL_38_14	OGY86030.1	OGY85998.1	OGY87766.1	OGY87778.1	OGY86298.1	OGY87580.1	OGY86029.1
				OGY88267.1
Candidatus_Komeilibacteria_bacterium_RIFOXYC1_FULL_37_11	OGY94651.1	OGY93424.1	OGY93678.1	OGY94142.1	OGY93469.1	OGY94255.1	OGY94650.1
Candidatus_Komeilibacteria_bacterium_RIFOXYC2_FULL_45_12	OGY95000.1	OGY93615.1	OGY95919.1	OGY96152.1	OGY96156.1	OGY96244.1	OGY95003.1
Candidatus_Kuenenbacteria_bacterium_CG_4_9_14_3_um_filter_39_14	PJA92290.1	PJA92048.1		PJA91787.1	PJA92315.1	PJA91915.1
Candidatus_Kuenenbacteria_bacterium_CG08_land_8_20_14_0_20_37_23	PIU10695.1	PIU10794.1		PIU10989.1	PIU10642.1	PIU10553.1	PIU10696.1
Candidatus_Levybacteria_bacterium_RIFCSPLOWO2_02_FULL_41_11		OGH49456.1	OGH49326.1	OGH48758.1	OGH48824.1	OGH48753.1	OGH49287.1
Candidatus_Levybacteria_bacterium_RIFOXYB1_FULL_40_17		OGH70517.1	OGH69994.1	OGH70218.1	OGH71059.1	OGH70265.1	OGH69947.1
Candidatus_Liptonbacteria_bacterium_CG11_big_fil_rev_8_21_14_0_20_35_14	PIR04877.1		PIR05129.1	PIR05231.1	PIR05183.1	PIR04841.1	PIR04876.1
Candidatus_Liptonbacteria_bacterium_RIFCSPHIGHO2_01_FULL_56_18b	OGY97695.1	OGY98118.1	OGY97491.1	OGY97658.1		OGY97605.1	OGY98167.1
Candidatus_Lloydbacteria_bacterium_RIFCSPHIGHO2_01_FULL_54_11	OGZ06012.1	OGZ08446.1	OGZ07391.1	OGZ07917.1	OGZ06595.1	OGZ07950.1	OGZ05332.1
Candidatus_Lloydbacteria_bacterium_RIFCSPHIGHO2_02_FULL_50_18	OGZ09610.1	OGZ08839.1	OGZ10297.1	OGZ10411.1	OGZ09047.1	OGZ09617.1	OGZ10368.1
Candidatus_Magasanikbacteria_bacterium_GW2011_GWC2_40_17	KKR49192.1	KKR48726.1	KKR48457.1	KKR48872.1	KKR48328.1	KKR49282.1	KKR49194.1
Candidatus_Magasanikbacteria_bacterium_RIFOXYD1_FULL_40_23	OGH93304.1	OGH92131.1	OGH92319.1	OGH92390.1	OGH93098.1	OGH92668.1	OGH93307.1
Microgenomates_bacterium_DG_75			KPJ70139	KPJ70589	KPJ70528	KPJ70085
Candidatus_Moisslbacteria_bacterium_CG02_land_8_20_14_3_00_36_53			PIV45870.1	PIV46226.1		PIV46037.1
Candidatus_Moranbacteria_bacterium_GW2011_GWC1_45_18	KKT99292.1	KKT99198.1	KKT99963.1	KKT99709.1	KKT99560.1	KKT99952.1	KKT99294.1
Candidatus_Moranbacteria_bacterium_GW2011_GWD1_37_17	KKQ29190.1	KKQ28602.1	KKQ28872.1	KKQ29352.1	KKQ29144.1	KKQ28868.1	KKQ29178.1
Candidatus_Nealsonbacteria_bacterium_CG23_combo_of_CG06-09_8_20_14_all_39_17	PIP23068.1	PIP22648.1	PIP23150.1	PIP22830.1	PIP22762.1	PIP23030.1	PIP23110.1
Candidatus_Nealsonbacteria_bacterium_RIFOXYB1_FULL_40_15	OGZ26833.1	OGZ26925.1	OGZ26826.1	OGZ27213.1	OGZ27758.1	OGZ27783.1	OGZ26835.1
			OGZ27198.1
Candidatus_Niyogibacteria_bacterium_CG10_big_fil_rev_8_21_14_0_10_42_19	PIR70683.1	PIR70577.1	PIR70438.1	PIR70548.1	PIR70348.1	PIR70410.1	PIR70453.1
Candidatus_Niyogibacteria_bacterium_CG10_big_fil_rev_8_21_14_0_10_46_36	PIR69868.1	PIR69991.1	PIR69875.1		PIR69460.1	PIR69824.1	PIR69486.1
Candidatus_Nomurabacteria_bacterium_GW2011_GWB1_40_11	KKR38962.1		KKR38857.1	KKR38376.1	KKR38448.1	KKR38427.1	KKR38928.1
Candidatus_Nomurabacteria_bacterium_GW2011_GWD2_36_14	KKP96604.1	KKP96871.1	KKP96681.1	KKP96757.1	KKP96509.1	KKP96536.1	KKP96837.1
Candidatus_Pacebacteria_bacterium_RIFOXYB1_FULL_39_46		OGJ38640.1	OGJ37958.1	OGJ38479.1	OGJ38418.1	OGJ37423.1	OGJ38899.1
Candidatus_Peribacteria_bacterium_RIFOXYA2_FULL_55_28	OGJ73364.1	OGJ73591.1	OGJ73511.1	OGJ73584.1	OGJ73180.1	OGJ75201.1	OGJ73443.1
Candidatus_Peregrinibacteria_bacterium_GW2011_GWF2_43_17		KKT02874.1	KKT02770.1	KKT02559.1	KKT01714.1	KKT02671.1	KKT02443.1
Candidatus_Portnoybacteria_bacterium_RBG_19FT_COMBO_36_7	OGZ34375.1	OGZ33677.1	OGZ33554.1	OGZ33414.1	OGZ34265.1	OGZ33673.1	OGZ34376.1
Candidatus_Portnoybacteria_bacterium_RIFCSPLOWO2_02_FULL_40_15	OGZ40226.1	OGZ40305.1	OGZ40048.1	OGZ39786.1	OGZ40727.1	OGZ39747.1	OGZ40227.1
Candidatus_Roizmanbacteria_bacterium_RIFOXYA2_FULL_38_14		OGK62223.1	OGK62136.1	OGK62512.1	OGK62445.1	OGK62496.1	OGK62243.1
Candidatus_Ryanbacteria_bacterium_RIFCSPHIGHO2_01_45_13	OGZ42981.1	OGZ42412.1	OGZ42956.1	OGZ43119.1	OGZ43509.1	OGZ42987.1	OGZ43544.1
Candidatus_Saccharibacteria_bacterium_RIFCSPHIGHO2_12_FULL_47_16	OGL34109.1	OGL34153.1	OGL33750.1	OGL34019.1	OGL33539.1	OGL34105.1	OGL34128.1
Candidatus_Saccharimonas_aalborgensis	AGL62458.1	AGL62487.1	AGL62104.1	AGL61737.1	AGL62378.1	AGL62455.1	AGL62462.1
Candidatus_Shapirobacteria_bacterium_CG_4_10_14_0_8_um_filter_39_15	PIY66238.1	PIY65349.1	PIY64697.1	PIY66078.1	PIY66174.1	PIY66050.1	PIY66241.1
Candidatus_Shapirobacteria_bacterium_GW2011_GWF1_38_23	KKQ63394.1	KKQ65270.1	KKQ64446.1	KKQ65114.1	KKQ65184.1	KKQ63954.1	KKQ63398.1
Candidatus_Spechtbacteria_bacterium_RIFCSPHIGHO2_02_FULL_43_15b	OGZ60332.1	OGZ60215.1	OGZ60414.1	OGZ59744.1		OGZ60328.1	OGZ58880.1
Candidatus_Spechtbacteria_bacterium_RIFCSPLOWO2_12_FULL_38_22	OGZ62339.1	OGZ61546.1	OGZ62070.1	OGZ61722.1	OGZ61487.1		OGZ61797.1
Candidatus_Staskawiczbacteria_bacterium_RIFCSPHIGHO2_01_FULL_41_41	OGZ66021.1	OGZ65250.1	OGZ66082.1	OGZ65226.1	OGZ66193.1	OGZ65882.1	OGZ66026.1
Candidatus_Sungbacteria_bacterium_RIFCSPLOWO2_01_FULL_47_32	OHA06033.1	OHA05931.1	OHA05456.1	OHA06228.1	OHA05289.1	OHA06039.1	OHA06029.1
Candidatus_Sungbacteria_bacterium_RIFCSPLOWO2_02_FULL_51_17	OHA11301.1	OHA10815.1	OHA10761.1	OHA11231.1	OHA10595.1	OHA11296.1	OHA11303.1
Candidatus_Tagabacteria_bacterium_CG09_land_8_20_14_0_10_41_14	PIS13326.1		PIS13230.1	PIS13259.1	PIS13274.1	PIS13332.1	PIS13432.1
Candidatus_Tagabacteria_bacterium_RIFCSPLOWO2_01_FULL_39_11		OHA13755.1	OHA14540.1	OHA14114.1	OHA13114.1	OHA13016.1	OHA13610.1
Candidatus_Taylorbacteria_bacterium_RIFCSPHIGHO2_12_FULL_45_16	OHA29199.1	OHA28814.1	OHA28677.1	OHA29154.1	OHA29157.1	OHA29193.1	OHA28995.1
Candidatus_Taylorbacteria_bacterium_RIFCSPLOWO2_12_FULL_43_20	OHA42206.1	OHA41408.1	OHA42992.1	OHA42183.1	OHA42743.1	OHA42213.1	OHA42353.1
				OHA42879.1
Candidatus_Terrybacteria_bacterium_RIFCSPLOWO2_01_FULL_44_24	OHA51750.1	OHA50842.1	OHA51341.1	OHA50815.1	OHA51497.1	OHA51744.1	OHA51797.1
Candidatus_Terrybacteria_bacterium_RIFCSPLOWO2_01_FULL_48_14			OHA53688.1	OHA52242.1	OHA53120.1	OHA52693.1	OHA53134.1
Candidatus_Torokbacteria_bacterium_CG09_land_8_20_14_0_10_42_11	PIU02030.1		PIU01963.1	PIU01415.1		PIU01546.1	PIU01406.1
Candidatus_Torokbacteria_bacterium_CG_4_10_14_0_2_um_filter_35_8	PIZ56468.1		PIZ57462.1	PIZ56607.1
Candidatus_Uhrbacteria_bacterium_GW2011_GWC2_41_11	KKR86052.1	KKR87863.1	KKR87544.1	KKR87820.1	KKR87567.1	KKR87744.1	KKR87254.1
Candidatus_Uhrbacteria_bacterium_RIFOXYC2_FULL_47_19	OGM00370.1	OGM01664.1	OGM01261.1	OGM01294.1	OGM01204.1	OGM00427.1	OGM00368.1
Candidatus_Veblenbacteria_bacterium_RIFOXYA2_FULL_43_9		OHA54610.1	OHA55269.1	OHA55435.1	OHA54487.1	OHA54381.1	OHA55003.1
Candidatus_Vogelbacteria_bacterium_RIFOXYD1_FULL_44_32	OHA58680.1	OHA58967.1	OHA58638.1	OHA58528.1	OHA58262.1	OHA58686.1	OHA58561.1
Candidatus_Vogelbacteria_bacterium_RIFOXYD1_FULL_46_19	OHA59495.1	OHA60251.1	OHA59462.1	OHA59905.1	OHA59614.1	OHA59501.1	OHA59261.1
Candidatus_Wildermuthbacteria_bacterium_RIFCSPHIGHO2_01_FULL_45_20	OHA62287.1	OHA62995.1	OHA62574.1	OHA63005.1	OHA62884.1	OHA63312.1	OHA62297.1
Candidatus_Woesebacteria_bacterium_RIFCSPHIGHO2_01_FULL_39_32		OGM25421.1	OGM24242.1	OGM23910.1	OGM23840.1	OGM23957.1	OGM25222.1
Candidatus_Woesebacteria_bacterium_RIFCSPLOWO2_01_FULL_39_23	OGM62928.1	OGM62699.1	OGM61687.1	OGM62496.1	OGM62562.1	OGM63204.1	OGM62933.1
Candidatus_Wolfebacteria_bacterium_GW2011_GWD2_47_17	KKU66049.1	KKU65662.1	KKU65710.1	KKU65511.1	KKU65778.1	KKU66243.1	KKU65551.1
			KKU66274.1	KKU66054.1
Candidatus_Wolfebacteria_bacterium_GW2011_GWE2_44_13	KKT42699.1	KKT43227.1	KKT43197.1	KKT43308.1	KKT43434.1	KKT43796.1	KKT42948.1
				KKT43953.1
Candidatus_Woykebacteria_bacterium_RBG_13_40_15		OGY24286.1	OGY22944.1	OGY23138.1	OGY23438.1	OGY23195.1	OGY22903.1
						OGY24448.1
Candidatus_Woykebacteria_bacterium_RIFCSPLOWO2_01_FULL_43_14	OGY31837.1	OGY31800.1	OGY32102.1	OGY32023.1	OGY32228.1	OGY31863.1	OGY31845.1
Candidatus_Yanofskybacteria_bacterium_RIFCSPHIGHO2_01_FULL_41_26	OGM99275.1	OGM98260.1	OGM99223.1	OGM98453.1	OGM98233.1	OGM99268.1	OGM99276.1
Candidatus_Yanofskybacteria_bacterium_RIFOXYC2_FULL_44_13	OGN39943.1	OGN40625.1	OGN39981.1	OGN40446.1	OGN40580.1	OGN39949.1	OGN39942.1
Candidatus_Yonathbacteria_bacterium_CG_4_9_14_0_2_um_filter_43_16	PJC22248.1	PJC22190.1	PJC21507.1	PJC22361.1	PJC22387.1	PJC22254.1	PJC22222.1
Candidatus_Yonathbacteria_bacterium_RIFCSPLOWO2_01_FULL_43_20	OHA81245.1	OHA81191.1	OHA81772.1	OHA82356.1	OHA80772.1	OHA81252.1	OHA81841.1
Candidatus_Zambryskibacteria_bacterium_RIFCSPHIGHO2_01_FULL_43_25	OHA88365.1	OHA88322.1	OHA88413.1	OHA89141.1	OHA89321.1	OHA88358.1	OHA88019.1
				OHA89342.1
Candidatus_Zambryskibacteria_bacterium_RIFCSPHIGHO2_02_FULL_43_37	OHA96687.1	OHA96296.1	OHA96557.1	OHA96903.1	OHA96688.1	OHA96924.1	OHA96708.1
					OHA96933.1
