# Supplementary material for: Amino Acid Specificity of Ancestral Aminoacyl-tRNA Synthetase Prior to the Last Universal Common Ancestor Commonote commonote
Source: J Mol Evol. 2022 Jan 27;90(1):73–94. doi: 10.1007/s00239-021-10043-z (PMC8821087; doi:10.1007/s00239-021-10043-z)
Supplement: Supplementary file 3 — Supplementary file3 (XLSX 1192 kb) [file 239_2021_10043_MOESM3_ESM.xlsx]

## Sheet: S3a
	Supplemental Table 3a
	Name	1	2	3	4	5	6	7	8	9	10	11	12	13	14	15	16	17	18	19	20	21	22	23	24	25	26	27	28	29	30	31	32	33	34	35	36	37	38	39	40	41	42	43	44	45	46	47	48
LysRS	K_Pyrobaculum aerophilum str. IM2 NP 559586.1	-	-	-	-	-	-	-	-	-	-	-	-	-	-	-	-	-	-	-	-	-	-	-	-	-	-	-	-	-	-	-	-	-	-	-	-	-	-	-	-	-	-	-	-	-	-	-	-
LysRS	K_Thermoproteus neutrophilus V24Sta YP 001794156.1	-	-	-	-	-	-	-	-	-	-	-	-	-	-	-	-	-	-	-	-	-	-	-	-	-	-	-	-	-	-	-	-	-	-	-	-	-	-	-	-	-	-	-	-	-	-	-	-
LysRS	K_Sulfolobus tokodaii str. 7 NP 378073.1	-	-	-	-	-	-	-	-	-	-	-	-	-	-	-	-	-	-	-	-	-	-	-	-	-	-	-	-	-	-	-	-	-	-	-	-	-	-	-	-	-	-	-	-	-	-	-	-
LysRS	K_Candidatus Solibacter usitatus Ellin6076 ABJ82032	-	-	-	-	-	-	-	-	-	-	-	-	-	-	-	-	-	-	-	-	-	-	-	-	-	-	-	-	-	-	-	-	-	-	-	-	-	-	-	-	-	-	-	-	-	-	-	-
LysRS	K_Thermodesulfovibrio yellowstonii DSM 11347 YP 002249051.1	-	-	-	-	-	-	-	-	-	-	-	-	-	-	-	-	-	-	-	-	-	-	-	-	-	-	-	-	-	-	-	-	-	-	-	-	-	-	-	-	-	-	-	-	-	-	-	-
LysRS	K_Azotobacter vinelandii CBV26804	-	-	-	-	-	-	-	-	-	-	-	-	-	-	-	-	-	-	-	-	-	-	-	-	-	-	-	-	-	-	-	-	-	-	-	-	-	-	-	-	-	-	-	-	-	-	-	-
LysRS	K_Pseudomonas putida GB-1ABY97009	-	-	-	-	-	-	-	-	-	-	-	-	-	-	-	-	-	-	-	-	-	-	-	-	-	-	-	-	-	-	-	-	-	-	-	-	-	-	-	-	-	-	-	-	-	-	-	-
LysRS	Escherichia coli K-12_1E1O_A_Chain A, Lysyl-Trna Synthetase (Lysu)	-	-	-	-	-	-	-	-	-	-	-	-	-	-	-	-	-	-	-	-	-	-	-	-	-	-	-	-	-	-	-	-	-	-	-	-	-	-	-	-	-	-	-	-	-	-	-	-
LysRS	K_Escherichia coli str. K-12 substr. MG1655 AAA97029.1	-	-	-	-	-	-	-	-	-	-	-	-	-	-	-	-	-	-	-	-	-	-	-	-	-	-	-	-	-	-	-	-	-	-	-	-	-	-	-	-	-	-	-	-	-	-	-	-
LysRS	K_Escherichia coli str. K-12 substr. MG1655 AAC75928.1	-	-	-	-	-	-	-	-	-	-	-	-	-	-	-	-	-	-	-	-	-	-	-	-	-	-	-	-	-	-	-	-	-	-	-	-	-	-	-	-	-	-	-	-	-	-	-	-
LysRS	K_Burkholderia mallei ATCC 23344 AAU47811	-	-	-	-	-	-	-	-	-	-	-	-	-	-	-	-	-	-	-	-	-	-	-	-	-	-	-	-	-	-	-	-	-	-	-	-	-	-	-	-	-	-	-	-	-	-	-	-
LysRS	K_Nitrosomonas europaea ATCC 19718 NP 842352.1	-	-	-	-	-	-	-	-	-	-	-	-	-	-	-	-	-	-	-	-	-	-	-	-	-	-	-	-	-	-	-	-	-	-	-	-	-	-	-	-	-	-	-	-	-	-	-	-
LysRS	K_Geobacter sulfurreducens PCA AAR35647.1	-	-	-	-	-	-	-	-	-	-	-	-	-	-	-	-	-	-	-	-	-	-	-	-	-	-	-	-	-	-	-	-	-	-	-	-	-	-	-	-	-	-	-	-	-	-	-	-
LysRS	K_Magnetococcus sp. MC-1 A0L6F7.1	-	-	-	-	-	-	-	-	-	-	-	-	-	-	-	-	-	-	-	-	-	-	-	-	-	-	-	-	-	-	-	-	-	-	-	-	-	-	-	-	-	-	-	-	-	-	-	-
LysRS	K_Bacillus subtilis P37477	-	-	-	-	-	-	-	-	-	-	-	-	-	-	-	-	-	-	-	-	-	-	-	-	-	-	-	-	-	-	-	-	-	-	-	-	-	-	-	-	-	-	-	-	-	-	-	-
LysRS	K_Streptococcus pyogenes M1 GAS NP 268853.1	-	-	-	-	-	-	-	-	-	-	-	-	-	-	-	-	-	-	-	-	-	-	-	-	-	-	-	-	-	-	-	-	-	-	-	-	-	-	-	-	-	-	-	-	-	-	-	-
LysRS	K_Fusobacterium nucleatum subsp. nucleatum ATCC 25586 AAL94662.1	-	-	-	-	-	-	-	-	-	-	-	-	-	-	-	-	-	-	-	-	-	-	-	-	-	-	-	-	-	-	-	-	-	-	-	-	-	-	-	-	-	-	-	-	-	-	-	-
LysRS	K_Clostridium acetobutylicum ATCC 824 AAK81133.1	-	-	-	-	-	-	-	-	-	-	-	-	-	-	-	-	-	-	-	-	-	-	-	-	-	-	-	-	-	-	-	-	-	-	-	-	-	-	-	-	-	-	-	-	-	-	-	-
LysRS	K_Streptobacillus moniliformis DSM 12112 YP 003306376.1	-	-	-	-	-	-	-	-	-	-	-	-	-	-	-	-	-	-	-	-	-	-	-	-	-	-	-	-	-	-	-	-	-	-	-	-	-	-	-	-	-	-	-	-	-	-	-	-
LysRS	K_Leptospira interrogans serovar Lai str. 56601 AAN49194.1	-	-	-	-	-	-	-	-	-	-	-	-	-	-	-	-	-	-	-	-	-	-	-	-	-	-	-	-	-	-	-	-	-	-	-	-	-	-	-	-	-	-	-	-	-	-	-	-
LysRS	K_Campylobacter jejuni subsp. jejuni NCTC 11168 YP 002343838	-	-	-	-	-	-	-	-	-	-	-	-	-	-	-	-	-	-	-	-	-	-	-	-	-	-	-	-	-	-	-	-	-	-	-	-	-	-	-	-	-	-	-	-	-	-	-	-
LysRS	K_Helicobacter pylori J99 AAD05751.1	-	-	-	-	-	-	-	-	-	-	-	-	-	-	-	-	-	-	-	-	-	-	-	-	-	-	-	-	-	-	-	-	-	-	-	-	-	-	-	-	-	-	-	-	-	-	-	-
LysRS	K_Kosmotoga olearia TBF 19.5.1 ACR80711.1	-	-	-	-	-	-	-	-	-	-	-	-	-	-	-	-	-	-	-	-	-	-	-	-	-	-	-	-	-	-	-	-	-	-	-	-	-	-	-	-	-	-	-	-	-	-	-	-
LysRS	K_Thermotoga maritima MSB8 NP 229505.1	-	-	-	-	-	-	-	-	-	-	-	-	-	-	-	-	-	-	-	-	-	-	-	-	-	-	-	-	-	-	-	-	-	-	-	-	-	-	-	-	-	-	-	-	-	-	-	-
LysRS	K_Thermanaerovibrio acidaminovorans DSM 6589 YP 003317632.1	-	-	-	-	-	-	-	-	-	-	-	-	-	-	-	-	-	-	-	-	-	-	-	-	-	-	-	-	-	-	-	-	-	-	-	-	-	-	-	-	-	-	-	-	-	-	-	-
LysRS	K_Deinococcus radiodurans R1 NP 294095.1	-	-	-	-	-	-	-	-	-	-	-	-	-	-	-	-	-	-	-	-	-	-	-	-	-	-	-	-	-	-	-	-	-	-	-	-	-	-	-	-	-	-	-	-	-	-	-	-
LysRS	K_Thermus thermophilus HB27 Q72JT9.1	-	-	-	-	-	-	-	-	-	-	-	-	-	-	-	-	-	-	-	-	-	-	-	-	-	-	-	-	-	-	-	-	-	-	-	-	-	-	-	-	-	-	-	-	-	-	-	-
LysRS	K_Chloroflexus aurantiacus J-10-fl ABY34455	-	-	-	-	-	-	-	-	-	-	-	-	-	-	-	-	-	-	-	-	-	-	-	-	-	-	-	-	-	-	-	-	-	-	-	-	-	-	-	-	-	-	-	-	-	-	-	-
LysRS	K_Thermomicrobium roseum DSM 5159 YP 002522097.1	-	-	-	-	-	-	-	-	-	-	-	-	-	-	-	-	-	-	-	-	-	-	-	-	-	-	-	-	-	-	-	-	-	-	-	-	-	-	-	-	-	-	-	-	-	-	-	-
LysRS	K_Dehalococcoides ethenogenes 195 YP 181320.1	-	-	-	-	-	-	-	-	-	-	-	-	-	-	-	-	-	-	-	-	-	-	-	-	-	-	-	-	-	-	-	-	-	-	-	-	-	-	-	-	-	-	-	-	-	-	-	-
LysRS	K_Anabaena variabilis ATCC 29413 ABA22758	-	-	-	-	-	-	-	-	-	-	-	-	-	-	-	-	-	-	-	-	-	-	-	-	-	-	-	-	-	-	-	-	-	-	-	-	-	-	-	-	-	-	-	-	-	-	-	-
LysRS	K_Synechococcus elongatus PCC 6301 YP 172401.1	-	-	-	-	-	-	-	-	-	-	-	-	-	-	-	-	-	-	-	-	-	-	-	-	-	-	-	-	-	-	-	-	-	-	-	-	-	-	-	-	-	-	-	-	-	-	-	-
LysRS	K_Thermosynechococcus elongatus BP-1 NP 681003.1	-	-	-	-	-	-	-	-	-	-	-	-	-	-	-	-	-	-	-	-	-	-	-	-	-	-	-	-	-	-	-	-	-	-	-	-	-	-	-	-	-	-	-	-	-	-	-	-
LysRS	K_Bacteroides fragilis YCH46 YP 101086	-	-	-	-	-	-	-	-	-	-	-	-	-	-	-	-	-	-	-	-	-	-	-	-	-	-	-	-	-	-	-	-	-	-	-	-	-	-	-	-	-	-	-	-	-	-	-	-
LysRS	K_Flavobacterium johnsoniae UW101 ABQ04951.1	-	-	-	-	-	-	-	-	-	-	-	-	-	-	-	-	-	-	-	-	-	-	-	-	-	-	-	-	-	-	-	-	-	-	-	-	-	-	-	-	-	-	-	-	-	-	-	-
LysRS	K_Chlorobaculum parvum NCIB 8327 ACF11192	-	-	-	-	-	-	-	-	-	-	-	-	-	-	-	-	-	-	-	-	-	-	-	-	-	-	-	-	-	-	-	-	-	-	-	-	-	-	-	-	-	-	-	-	-	-	-	-
LysRS	K_Chlorobium phaeobacteroides DSM 266 ABL65756	-	-	-	-	-	-	-	-	-	-	-	-	-	-	-	-	-	-	-	-	-	-	-	-	-	-	-	-	-	-	-	-	-	-	-	-	-	-	-	-	-	-	-	-	-	-	-	-
LysRS	K_Prosthecochloris aestuarii DSM 271YP 002016175.1	-	-	-	-	-	-	-	-	-	-	-	-	-	-	-	-	-	-	-	-	-	-	-	-	-	-	-	-	-	-	-	-	-	-	-	-	-	-	-	-	-	-	-	-	-	-	-	-
LysRS	K_Gemmatimonas aurantiaca T-27 BAH38621.1	-	-	-	-	-	-	-	-	-	-	-	-	-	-	-	-	-	-	-	-	-	-	-	-	-	-	-	-	-	-	-	-	-	-	-	-	-	-	-	-	-	-	-	-	-	-	-	-
LysRS	K_Fibrobacter succinogenes subsp. succinogenes S85 ACX76218.1	-	-	-	-	-	-	-	-	-	-	-	-	-	-	-	-	-	-	-	-	-	-	-	-	-	-	-	-	-	-	-	-	-	-	-	-	-	-	-	-	-	-	-	-	-	-	-	-
LysRS	K_Mycoplasma genitalium G37 AAC71353.1	-	-	-	-	-	-	-	-	-	-	-	-	-	-	-	-	-	-	-	-	-	-	-	-	-	-	-	-	-	-	-	-	-	-	-	-	-	-	-	-	-	-	-	-	-	-	-	-
LysRS	K_Ureaplasma parvum serovar 3 str. ATCC 700970 NP 077892	-	-	-	-	-	-	-	-	-	-	-	-	-	-	-	-	-	-	-	-	-	-	-	-	-	-	-	-	-	-	-	-	-	-	-	-	-	-	-	-	-	-	-	-	-	-	-	-
LysRS	K_Akkermansia muciniphila ATCC BAA-835 ACD04632	-	-	-	-	-	-	-	-	-	-	-	-	-	-	-	-	-	-	-	-	-	-	-	-	-	-	-	-	-	-	-	-	-	-	-	-	-	-	-	-	-	-	-	-	-	-	-	-
LysRS	K_Methylacidiphilum infernorum V4 ACD83350.1	-	-	-	-	-	-	-	-	-	-	-	-	-	-	-	-	-	-	-	-	-	-	-	-	-	-	-	-	-	-	-	-	-	-	-	-	-	-	-	-	-	-	-	-	-	-	-	-
LysRS	K_Agrobacterium tumefaciens str. C58 Q8U7H6	-	-	-	-	-	-	-	-	-	-	-	-	-	-	-	-	-	-	-	-	-	-	-	-	-	-	-	-	-	-	-	-	-	-	-	-	-	-	-	-	-	-	-	-	-	-	-	-
LysRS	K_Rhizobium etli CFN 42 YP 471139	-	-	-	-	-	-	-	-	-	-	-	-	-	-	-	-	-	-	-	-	-	-	-	-	-	-	-	-	-	-	-	-	-	-	-	-	-	-	-	-	-	-	-	-	-	-	-	-
LysRS	K_Elusimicrobium minutum Pei191 ACC97625.1	-	-	-	-	-	-	-	-	-	-	-	-	-	-	-	-	-	-	-	-	-	-	-	-	-	-	-	-	-	-	-	-	-	-	-	-	-	-	-	-	-	-	-	-	-	-	-	-
LysRS	K_Chlamydia trachomatis D/UW-3/CX NP 220300	-	-	-	-	-	-	-	-	-	-	-	-	-	-	-	-	-	-	-	-	-	-	-	-	-	-	-	-	-	-	-	-	-	-	-	-	-	-	-	-	-	-	-	-	-	-	-	-
LysRS	K_Chlamydophila pneumoniae CWL029 NP 225126	-	-	-	-	-	-	-	-	-	-	-	-	-	-	-	-	-	-	-	-	-	-	-	-	-	-	-	-	-	-	-	-	-	-	-	-	-	-	-	-	-	-	-	-	-	-	-	-
LysRS	K_Mycobacterium tuberculosis H37Rv CAB08946.1	-	-	-	-	-	-	-	-	-	-	-	-	-	-	-	-	-	-	-	-	-	-	-	-	-	-	-	-	-	-	-	-	-	-	-	-	-	-	-	-	-	-	-	-	-	-	-	-
LysRS	K_Nocardia farcinica IFM 10152YP 116617	-	-	-	-	-	-	-	-	-	-	-	-	-	-	-	-	-	-	-	-	-	-	-	-	-	-	-	-	-	-	-	-	-	-	-	-	-	-	-	-	-	-	-	-	-	-	-	-
AspRS	D_Thermoproteus neutrophilus V24Sta YP 001795348.1	-	-	-	-	-	-	-	-	-	-	-	-	-	-	-	-	-	-	-	-	-	-	-	-	-	-	-	-	-	-	-	-	-	-	-	-	-	-	-	-	-	-	-	-	-	-	-	-
AspRS	D_Pyrobaculum aerophilum str. IM2 NP 558783.1	-	-	-	-	-	-	-	-	-	-	-	-	-	-	-	-	-	-	-	-	-	-	-	-	-	-	-	-	-	-	-	-	-	-	-	-	-	-	-	-	-	-	-	-	-	-	-	-
AspRS	D_Thermoplasma acidophilum DSM 1728 NP 394405.1	-	-	-	-	-	-	-	-	-	-	-	-	-	-	-	-	-	-	-	-	-	-	-	-	-	-	-	-	-	-	-	-	-	-	-	-	-	-	-	-	-	-	-	-	-	-	-	-
AspRS	D_Picrophilus torridus DSM 9790 YP 023992	-	-	-	-	-	-	-	-	-	-	-	-	-	-	-	-	-	-	-	-	-	-	-	-	-	-	-	-	-	-	-	-	-	-	-	-	-	-	-	-	-	-	-	-	-	-	-	-
AspRS	Thermococcus kodakarensis_3NEN_A_Chain A Aspartyl-Trna Synthetase	-	-	-	-	-	-	-	-	-	-	-	-	-	-	-	-	-	-	-	-	-	-	-	-	-	-	-	-	-	-	-	-	-	-	-	-	-	-	-	-	-	-	-	-	-	-	-	-
AspRS	D_Thermococcus kodakarensis KOD1 YP 182905.1	-	-	-	-	-	-	-	-	-	-	-	-	-	-	-	-	-	-	-	-	-	-	-	-	-	-	-	-	-	-	-	-	-	-	-	-	-	-	-	-	-	-	-	-	-	-	-	-
AspRS	D_Pyrococcus horikoshii OT3 NP 142932.1	-	-	-	-	-	-	-	-	-	-	-	-	-	-	-	-	-	-	-	-	-	-	-	-	-	-	-	-	-	-	-	-	-	-	-	-	-	-	-	-	-	-	-	-	-	-	-	-
AspRS	D_Pyrococcus furiosus DSM 3638 NP 578598.1	-	-	-	-	-	-	-	-	-	-	-	-	-	-	-	-	-	-	-	-	-	-	-	-	-	-	-	-	-	-	-	-	-	-	-	-	-	-	-	-	-	-	-	-	-	-	-	-
AspRS	D_Methanopyrus kandleri AV19 AAM01924.1	-	-	-	-	-	-	-	-	-	-	-	-	-	-	-	-	-	-	-	-	-	-	-	-	-	-	-	-	-	-	-	-	-	-	-	-	-	-	-	-	-	-	-	-	-	-	-	-
AspRS	D_Methanococcus maripaludis S2 CAF31172.1	-	-	-	-	-	-	-	-	-	-	-	-	-	-	-	-	-	-	-	-	-	-	-	-	-	-	-	-	-	-	-	-	-	-	-	-	-	-	-	-	-	-	-	-	-	-	-	-
AspRS	D_Methanocaldococcus jannaschii DSM 2661 AAB99575.1	-	-	-	-	-	-	-	-	-	-	-	-	-	-	-	-	-	-	-	-	-	-	-	-	-	-	-	-	-	-	-	-	-	-	-	-	-	-	-	-	-	-	-	-	-	-	-	-
AspRS	D_Archaeoglobus fulgidus O29342	-	-	-	-	-	-	-	-	-	-	-	-	-	-	-	-	-	-	-	-	-	-	-	-	-	-	-	-	-	-	-	-	-	-	-	-	-	-	-	-	-	-	-	-	-	-	-	-
AspRS	D_Sulfolobus tokodaii Q976I3.1 (modified)	-	-	-	-	-	-	-	-	-	-	-	-	-	-	-	-	-	-	-	-	-	-	-	-	-	-	-	-	-	-	-	-	-	-	-	-	-	-	-	-	-	-	-	-	-	-	-	-
AspRS	D_Candidatus Caldiarchaeum subterraneum BAJ50936	-	-	-	-	-	-	-	-	-	-	-	-	-	-	-	-	-	-	-	-	-	-	-	-	-	-	-	-	-	-	-	-	-	-	-	-	-	-	-	-	-	-	-	-	-	-	-	-
AspRS	D_Nitrosopumilus maritimus SCM1YP 001582400.1	-	-	-	-	-	-	-	-	-	-	-	-	-	-	-	-	-	-	-	-	-	-	-	-	-	-	-	-	-	-	-	-	-	-	-	-	-	-	-	-	-	-	-	-	-	-	-	-
AspRS	D_Candidatus Nitrosoarchaeum koreensis MY1 ZP 08668263	-	-	-	-	-	-	-	-	-	-	-	-	-	-	-	-	-	-	-	-	-	-	-	-	-	-	-	-	-	-	-	-	-	-	-	-	-	-	-	-	-	-	-	-	-	-	-	-
AspRS	D_Cenarchaeum symbiosum A YP 875548	-	-	-	-	-	-	-	-	-	-	-	-	-	-	-	-	-	-	-	-	-	-	-	-	-	-	-	-	-	-	-	-	-	-	-	-	-	-	-	-	-	-	-	-	-	-	-	-
AspRS	D_Nitrosopumilus maritimus SCM1YP 001582205.1	-	-	-	-	-	-	-	-	-	-	-	-	-	-	-	-	-	-	-	-	-	-	-	-	-	-	-	-	-	-	-	-	-	-	-	-	-	-	-	-	-	-	-	-	-	-	-	-
AspRS	D_Candidatus Nitrosoarchaeum koreensis MY1 ZP 08668019	-	-	-	-	-	-	-	-	-	-	-	-	-	-	-	-	-	-	-	-	-	-	-	-	-	-	-	-	-	-	-	-	-	-	-	-	-	-	-	-	-	-	-	-	-	-	-	-
AspRS	D_Cenarchaeum symbiosum A YP 875187	-	-	-	-	-	-	-	-	-	-	-	-	-	-	-	-	-	-	-	-	-	-	-	-	-	M	T	S	P	L	I	P	S	G	T	A	L	S	T	K	S	I	S	E	T	P	S	G
AspRS	D_Aeropyrum pernix K1 NP 148450	-	-	-	-	-	-	-	-	-	-	-	-	-	-	-	-	-	-	-	-	-	-	-	-	-	-	-	-	-	-	-	-	-	-	-	-	-	-	-	-	-	-	-	-	-	-	-	-
AspRS	D_Halorubrum lacusprofundi ATCC 49239 ACM57242.1	-	-	-	-	-	-	-	-	-	-	-	-	-	-	-	-	-	-	-	-	-	-	-	-	-	-	-	-	-	-	-	-	-	-	-	-	-	-	-	-	-	-	-	-	-	-	-	-
AspRS	D_Halobacterium salinarum R1 YP 001688611.1	-	-	-	-	-	-	-	-	-	-	-	-	-	-	-	-	-	-	-	-	-	-	-	-	-	-	-	-	-	-	-	-	-	-	-	-	-	-	-	-	-	-	-	-	-	-	-	-
AspRS	D_Nanoarchaeum equitans Kin4-M NP 963815.1	-	-	-	-	-	-	-	-	-	-	-	-	-	-	-	-	-	-	-	-	-	-	-	-	-	-	-	-	-	-	-	-	-	-	-	-	-	-	-	-	-	-	-	-	-	-	-	-
AspRS	D_Thermofilum pendens Hrk 5 YP 920035	-	-	-	-	-	-	-	-	-	-	-	-	-	-	-	-	-	-	-	-	-	-	-	-	-	-	-	-	-	-	-	-	-	-	-	-	-	-	-	-	-	-	-	-	-	-	-	-
AspRS	D_Thermus thermophilus HB27 YP 005056.1	-	-	-	-	-	-	-	-	-	-	-	-	-	-	-	-	-	-	-	-	-	-	-	-	-	-	-	-	-	-	-	-	-	-	-	-	-	-	-	-	-	-	-	-	-	-	-	-
AspRS	D_Deinococcus radiodurans R1 NP 294779.1	-	-	-	-	-	-	-	-	-	-	-	-	-	-	-	-	-	-	-	-	-	-	-	-	-	-	-	-	-	-	-	-	-	-	-	-	-	-	-	-	-	-	-	-	-	-	-	-
AspRS	D_Clostridium acetobutylicum ATCC 824 AAK80921.1	-	-	-	-	-	-	-	-	-	-	-	-	-	-	-	-	-	-	-	-	-	-	-	-	-	-	-	-	-	-	-	-	-	-	-	-	-	-	-	-	-	-	-	-	-	-	-	-
AspRS	D_Thermosynechococcus elongatus BP-1 NP 681934.1	-	-	-	-	-	-	-	-	-	-	-	-	-	-	-	-	-	-	-	-	-	-	-	-	-	-	-	-	-	-	-	-	-	-	-	-	-	-	-	-	-	-	-	-	-	-	-	-
AspRS	D_Synechococcus elongatus PCC 6301 YP 170950.1	-	-	-	-	-	-	-	-	-	-	-	-	-	-	-	-	-	-	-	-	-	-	-	-	-	-	-	-	-	-	-	-	-	-	-	-	-	-	-	-	-	-	-	-	-	-	-	-
AspRS	D_Anabaena variabilis ATCC 29413 ABA19873	-	-	-	-	-	-	-	-	-	-	-	-	-	-	-	-	-	-	-	-	-	-	-	-	-	-	-	-	-	-	-	-	-	-	-	-	-	-	-	-	-	-	-	-	-	-	-	-
AspRS	D_Thermodesulfovibrio yellowstonii DSM 11347 B5YJP5.1	-	-	-	-	-	-	-	-	-	-	-	-	-	-	-	-	-	-	-	-	-	-	-	-	-	-	-	-	-	-	-	-	-	-	-	-	-	-	-	-	-	-	-	-	-	-	-	-
AspRS	D_Hydrogenobacter thermophilus TK-6 BAI68819.1	-	-	-	-	-	-	-	-	-	-	-	-	-	-	-	-	-	-	-	-	-	-	-	-	-	-	-	-	-	-	-	-	-	-	-	-	-	-	-	-	-	-	-	-	-	-	-	-
AspRS	D_Aquifex aeolicus O67589	-	-	-	-	-	-	-	-	-	-	-	-	-	-	-	-	-	-	-	-	-	-	-	-	-	-	-	-	-	-	-	-	-	-	-	-	-	-	-	-	-	-	-	-	-	-	-	-
AspRS	D_Geobacter sulfurreducens PCA AAR34837.1	-	-	-	-	-	-	-	-	-	-	-	-	-	-	-	-	-	-	-	-	-	-	-	-	-	-	-	-	-	-	-	-	-	-	-	-	-	-	-	-	-	-	-	-	-	-	-	-
AspRS	D_Streptococcus pyogenes M1 GAS NP 270072.1	-	-	-	-	-	-	-	-	-	-	-	-	-	-	-	-	-	-	-	-	-	-	-	-	-	-	-	-	-	-	-	-	-	-	-	-	-	-	-	-	-	-	-	-	-	-	-	-
AspRS	D_Bacillus subtilis subsp. natto BEST195 BAI86239	-	-	-	-	-	-	-	-	-	-	-	-	-	-	-	-	-	-	-	-	-	-	-	-	-	-	-	-	-	-	-	-	-	-	-	-	-	-	-	-	-	-	-	-	-	-	-	-
AspRS	D_Clostridium acetobutylicum ATCC 824 AAK80226.1	-	-	-	-	-	-	-	-	-	-	-	-	-	-	-	-	-	-	-	-	-	-	-	-	-	-	-	-	-	-	-	-	-	-	-	-	-	-	-	-	-	-	-	-	-	-	-	-
AspRS	D_Thermomicrobium roseum DSM 5159 YP 002522081.1	-	-	-	-	-	-	-	-	-	-	-	-	-	-	-	-	-	-	-	-	-	-	-	-	-	-	-	-	-	-	-	-	-	-	-	-	-	-	-	-	-	-	-	-	-	-	-	-
AspRS	D_Chloroflexus aurantiacus J-10-fl ABY35529	-	-	-	-	-	-	-	-	-	-	-	-	-	-	-	-	-	-	-	-	-	-	-	-	-	-	-	-	-	-	-	-	-	-	-	-	-	-	-	-	-	-	-	-	-	-	-	-
AspRS	D_Pseudomonas putida GB-1ABZ00094	-	-	-	-	-	-	-	-	-	-	-	-	-	-	-	-	-	-	-	-	-	-	-	-	-	-	-	-	-	-	-	-	-	-	-	-	-	-	-	-	-	-	-	-	-	-	-	-
AspRS	D_Azotobacter vinelandii DJ ACO79820	-	-	-	-	-	-	-	-	-	-	-	-	-	-	-	-	-	-	-	-	-	-	-	-	-	-	-	-	-	-	-	-	-	-	-	-	-	-	-	-	-	-	-	-	-	-	-	-
AspRS	Escherichia coli_1EQR_A_Chain A Aspartyl-Trna Synthetase	-	-	-	-	-	-	-	-	-	-	-	-	-	-	-	-	-	-	-	-	-	-	-	-	-	-	-	-	-	-	-	-	-	-	-	-	-	-	-	-	-	-	-	-	-	-	-	-
AspRS	D_Escherichia coli str. K-12 substr. MG1655 AAC74936.1	-	-	-	-	-	-	-	-	-	-	-	-	-	-	-	-	-	-	-	-	-	-	-	-	-	-	-	-	-	-	-	-	-	-	-	-	-	-	-	-	-	-	-	-	-	-	-	-
AspRS	D_Nitrosomonas europaea ATCC 19718 NP 842254.1	-	-	-	-	-	-	-	-	-	-	-	-	-	-	-	-	-	-	-	-	-	-	-	-	-	-	-	-	-	-	-	-	-	-	-	-	-	-	-	-	-	-	-	-	-	-	-	-
AspRS	D_Burkholderia mallei ATCC 23344 AAU49011	-	-	-	-	-	-	-	-	-	-	-	-	-	-	-	-	-	-	-	-	-	-	-	-	-	-	-	-	-	-	-	-	-	-	-	-	-	-	-	-	-	-	-	-	-	-	-	-
AspRS	D_Leptospira interrogans serovar Lai str. 56601 AAN48879.1	-	-	-	-	-	-	-	-	-	-	-	-	-	-	-	-	-	-	-	-	-	-	-	-	-	-	-	-	-	-	-	-	-	-	-	-	-	-	-	-	-	-	-	-	-	-	-	-
AspRS	D_Rhodopirellula baltica Q7UFY6	-	-	-	-	-	-	-	-	-	-	-	-	-	-	-	-	-	-	-	-	-	-	-	-	-	-	-	-	-	-	-	-	-	-	-	-	-	-	-	-	-	-	-	-	-	-	-	-
AspRS	D_Pirellula staleyi DSM 6068ADB19348	-	-	-	-	-	-	-	-	-	-	-	-	-	-	-	-	-	-	-	-	-	-	-	-	-	-	-	-	-	-	-	-	-	-	-	-	-	-	-	-	-	-	-	-	-	-	-	-
AspRS	D_Streptobacillus moniliformis DSM 12112 YP 003306406.1	-	-	-	-	-	-	-	-	-	-	-	-	-	-	-	-	-	-	-	-	-	-	-	-	-	-	-	-	-	-	-	-	-	-	-	-	-	-	-	-	-	-	-	-	-	-	-	-
AspRS	D_Fusobacterium nucleatum subsp. nucleatum ATCC 25586 AAL94505.1	-	-	-	-	-	-	-	-	-	-	-	-	-	-	-	-	-	-	-	-	-	-	-	-	-	-	-	-	-	-	-	-	-	-	-	-	-	-	-	-	-	-	-	-	-	-	-	-
AspRS	D_Helicobacter pylori J99 AAD06143.1	-	-	-	-	-	-	-	-	-	-	-	-	-	-	-	-	-	-	-	-	-	-	-	-	-	-	-	-	-	-	-	-	-	-	-	-	-	-	-	-	-	-	-	-	-	-	-	-
AspRS	D_Campylobacter jejuni subsp. jejuni NCTC 11168 YP 002344069	-	-	-	-	-	-	-	-	-	-	-	-	-	-	-	-	-	-	-	-	-	-	-	-	-	-	-	-	-	-	-	-	-	-	-	-	-	-	-	-	-	-	-	-	-	-	-	-
AspRS	D_Thermanaerovibrio acidaminovorans DSM 6589 YP 003317100.1	-	-	-	-	-	-	-	-	-	-	-	-	-	-	-	-	-	-	-	-	-	-	-	-	-	-	-	-	-	-	-	-	-	-	-	-	-	-	-	-	-	-	-	-	-	-	-	-
AspRS	D_Kosmotoga olearia TBF 19.5.1 ACR78936.1	-	-	-	-	-	-	-	-	-	-	-	-	-	-	-	-	-	-	-	-	-	-	-	-	-	-	-	-	-	-	-	-	-	-	-	-	-	-	-	-	-	-	-	-	-	-	-	-
AspRS	D_Fibrobacter succinogenes subsp. succinogenes S85 ACX76416.1	-	-	-	-	-	-	-	-	-	-	-	-	-	-	-	-	-	-	-	-	-	-	-	-	-	-	-	-	-	-	-	-	-	-	-	-	-	-	-	-	-	-	-	-	-	-	-	-
AspRS	D_Flavobacterium johnsoniae UW101 A5FKJ2.1	-	-	-	-	-	-	-	-	-	-	-	-	-	-	-	-	-	-	-	-	-	-	-	-	-	-	-	-	-	-	-	-	-	-	-	-	-	-	-	-	-	-	-	-	-	-	-	-
AspRS	D_Bacteroides fragilis YCH46 YP 099662	-	-	-	-	-	-	-	-	-	-	-	-	-	-	-	-	-	-	-	-	-	-	-	-	-	-	-	-	-	-	-	-	-	-	-	-	-	-	-	-	-	-	-	-	-	-	-	-
AspRS	D_Chlamydophila pneumoniae CWL029 NP 224858	-	-	-	-	-	-	-	-	-	-	-	-	-	-	-	-	-	-	-	-	-	-	-	-	-	-	-	-	-	-	-	-	-	-	-	-	-	-	-	-	-	-	-	-	-	-	-	-
AspRS	D_Chlamydia trachomatis D/UW-3/CX NP 220057	-	-	-	-	-	-	-	-	-	-	-	-	-	-	-	-	-	-	-	-	-	-	-	-	-	-	-	-	-	-	-	-	-	-	-	-	-	-	-	-	-	-	-	-	-	-	-	-
AspRS	D_Elusimicrobium minutum Pei191 ACC97941.1	-	-	-	-	-	-	-	-	-	-	-	-	-	-	-	-	-	-	-	-	-	-	-	-	-	-	-	-	-	-	-	-	-	-	-	-	-	-	-	-	-	-	-	-	-	-	-	-
AspRS	D_Deinococcus radiodurans R1 NP 295070.1	-	-	-	-	-	-	-	-	-	-	-	-	-	-	-	-	-	-	-	-	-	-	-	-	-	-	-	-	-	-	-	-	-	-	-	-	-	-	-	-	-	-	-	-	-	-	-	-
AspRS	D_Nocardia farcinica IFM 10152YP 119861	-	-	-	-	-	-	-	-	-	-	-	-	-	-	-	-	-	-	-	-	-	-	-	-	-	-	-	-	-	-	-	-	-	-	-	-	-	-	-	-	-	-	-	-	-	-	-	-
AspRS	D_Mycobacterium tuberculosis H37Rv CAB01271.1	-	-	-	-	-	-	-	-	-	-	-	-	-	-	-	-	-	-	-	-	-	-	-	-	-	-	-	-	-	-	-	-	-	-	-	-	-	-	-	-	-	-	-	-	-	-	-	-
AspRS	D_Candidatus Solibacter usitatus Ellin6076 ABJ82529	-	-	-	-	-	-	-	-	-	-	-	-	-	-	-	-	-	-	-	-	-	-	-	-	-	-	-	-	-	-	-	-	-	-	-	-	-	-	-	-	-	-	-	-	-	-	-	-
AspRS	D_Gemmatimonas aurantiaca T-27 BAH38757.1	-	-	-	-	-	-	-	-	-	-	-	-	-	-	-	-	-	-	-	-	-	-	-	-	-	-	-	-	-	-	-	-	-	-	-	-	-	-	-	-	-	-	-	-	-	-	-	-
AspRS	D_Borrelia burgdorferi B31 NP 212580	-	-	-	-	-	-	-	-	-	-	-	-	-	-	-	-	-	-	-	-	-	-	-	-	-	-	-	-	-	-	-	-	-	-	-	-	-	-	-	-	-	-	-	-	-	-	-	-
AspRS	D_Streptomyces coelicolor Q9F323	-	-	-	-	-	-	-	-	-	-	-	-	-	-	-	-	-	-	-	-	-	-	-	-	-	-	-	-	-	-	-	-	-	-	-	-	-	-	-	-	-	-	-	-	-	-	-	-
AspRS	D_Rhizobium etli CFN 42 YP 469027	-	-	-	-	-	-	-	-	-	-	-	-	-	-	-	-	-	-	-	-	-	-	-	-	-	-	-	-	-	-	-	-	-	-	-	-	-	-	-	-	-	-	-	-	-	-	-	-
AspRS	D_Agrobacterium tumefaciens str. C58 Q8UG87	-	-	-	-	-	-	-	-	-	-	-	-	-	-	-	-	-	-	-	-	-	-	-	-	-	-	-	-	-	-	-	-	-	-	-	-	-	-	-	-	-	-	-	-	-	-	-	-
AspRS	D_Brucella melitensis bv. 1 str. 16M ZP 05834278	-	-	-	-	-	-	-	-	-	-	-	-	-	-	-	-	-	-	-	-	-	-	-	-	-	-	-	-	-	-	-	-	-	-	-	-	-	-	-	-	-	-	-	-	-	-	-	-
AspRS	D_Prosthecochloris aestuarii DSM 271B4S8V2.1	-	-	-	-	-	-	-	-	-	-	-	-	-	-	-	-	-	-	-	-	-	-	-	-	-	-	-	-	-	-	-	-	-	-	-	-	-	-	-	-	-	-	-	-	-	-	-	-
AspRS	D_Chlorobium phaeobacteroides DSM 266 ABL65671	-	-	-	-	-	-	-	-	-	-	-	-	-	-	-	-	-	-	-	-	-	-	-	-	-	-	-	-	-	-	-	-	-	-	-	-	-	-	-	-	-	-	-	-	-	-	-	-
AspRS	D_Chlorobaculum parvum NCIB 8327 ACF11743	-	-	-	-	-	-	-	-	-	-	-	-	-	-	-	-	-	-	-	-	-	-	-	-	-	-	-	-	-	-	-	-	-	-	-	-	-	-	-	-	-	-	-	-	-	-	-	-
AspRS	D_Ureaplasma parvum serovar 3 str. ATCC 700970 NP 078120	-	-	-	-	-	-	-	-	-	-	-	-	-	-	-	-	-	-	-	-	-	-	-	-	-	-	-	-	-	-	-	-	-	-	-	-	-	-	-	-	-	-	-	-	-	-	-	-
HisRS	Thermus thermophilus_1H4V_B	-	-	-	-	-	-	-	-	-	-	-	-	-	-	-	-	-	-	-	-	-	-	-	-	-	-	-	-	-	-	-	-	-	-	-	-	-	-	-	-	-	-	-	-	-	-	-	-
HisRS	H_Thermus_thermophilus_HB27_YP_004335	-	-	-	-	-	-	-	-	-	-	-	-	-	-	-	-	-	-	-	-	-	-	-	-	-	-	-	-	-	-	-	-	-	-	-	-	-	-	-	-	-	-	-	-	-	-	-	-
HisRS	H_Thermotoga_maritima_MSB8_NP_228896.1	-	-	-	-	-	-	-	-	-	-	-	-	-	-	-	-	-	-	-	-	-	-	-	-	-	-	-	-	-	-	-	-	-	-	-	-	-	-	-	-	-	-	-	-	-	-	-	-
HisRS	H_Kosmotoga_olearia_TBF_19.5.1_YP_002940105.1	-	-	-	-	-	-	-	-	-	-	-	-	-	-	-	-	-	-	-	-	-	-	-	-	-	-	-	-	-	-	-	-	-	-	-	-	-	-	-	-	-	-	-	-	-	-	-	-
HisRS	H_Dehalococcoides_ethenogenes_195_AAW39179.1	-	-	-	-	-	-	-	-	-	-	-	-	-	-	-	-	-	-	-	-	-	-	-	-	-	-	-	-	-	-	-	-	-	-	-	-	-	-	-	-	-	-	-	-	-	-	-	-
HisRS	H_Streptobacillus_moniliformis_DSM_12112_YP_003306407.1	-	-	-	-	-	-	-	-	-	-	-	-	-	-	-	-	-	-	-	-	-	-	-	-	-	-	-	-	-	-	-	-	-	-	-	-	-	-	-	-	-	-	-	-	-	-	-	-
HisRS	H_Fusobacterium_nucleatum_subsp._nucleatum_ATCC_25586_NP_603205.1	-	-	-	-	-	-	-	-	-	-	-	-	-	-	-	-	-	-	-	-	-	-	-	-	-	-	-	-	-	-	-	-	-	-	-	-	-	-	-	-	-	-	-	-	-	-	-	-
HisRS	H_Thermodesulfovibrio_yellowstonii_DSM_11347_B5YHK1.1	-	-	-	-	-	-	-	-	-	-	-	-	-	-	-	-	-	-	-	-	-	-	-	-	-	-	-	-	-	-	-	-	-	-	-	-	-	-	-	-	-	-	-	-	-	-	-	-
HisRS	H_Hydrogenobacter_thermophilus_TK6_YP_003432147.1	-	-	-	-	-	-	-	-	-	-	-	-	-	-	-	-	-	-	-	-	-	-	-	-	-	-	-	-	-	-	-	-	-	-	-	-	-	-	-	-	-	-	-	-	-	-	-	-
HisRS	H_Aquifex_aeolicus_VF5_NP_213082	-	-	-	-	-	-	-	-	-	-	-	-	-	-	-	-	-	-	-	-	-	-	-	-	-	-	-	-	-	-	-	-	-	-	-	-	-	-	-	-	-	-	-	-	-	-	-	-
HisRS	H_Geobacter_sulfurreducens_PCA_NP_952710.1	-	-	-	-	-	-	-	-	-	-	-	-	-	-	-	-	-	-	-	-	-	-	-	-	-	-	-	-	-	-	-	-	-	-	-	-	-	-	-	-	-	-	-	-	-	-	-	-
HisRS	H_Myxococcus_xanthus_DK_1622_YP_631910	-	-	-	-	-	-	-	-	-	-	-	-	-	-	-	-	-	-	-	-	-	-	-	-	-	-	-	-	-	-	-	-	-	-	-	-	-	-	-	-	-	-	-	-	-	-	-	-
HisRS	H_Thermanaerovibrio_acidaminovorans_DSM_6589_YP_003317099.1	-	-	-	-	-	-	-	-	-	-	-	-	-	-	-	-	-	-	-	-	-	-	-	-	-	-	-	-	-	-	-	-	-	-	-	-	-	-	-	-	-	-	-	-	-	-	-	-
HisRS	H_Candidatus_Solibacter_usitatus_Ellin6076_ABJ82528	-	-	-	-	-	-	-	-	-	-	-	-	-	-	-	-	-	-	-	-	-	-	-	-	-	-	-	-	-	-	-	-	-	-	-	-	-	-	-	-	-	-	-	-	-	-	-	-
HisRS	H_Streptococcus_pyogenes_M1_GAS_NP_270073.1	-	-	-	-	-	-	-	-	-	-	-	-	-	-	-	-	-	-	-	-	-	-	-	-	-	-	-	-	-	-	-	-	-	-	-	-	-	-	-	-	-	-	-	-	-	-	-	-
HisRS	H_Bacillus_subtilis_subsp._subtilis_str._168_CAB14715	-	-	-	-	-	-	-	-	-	-	-	-	-	-	-	-	-	-	-	-	-	-	-	-	-	-	-	-	-	-	-	-	-	-	-	-	-	-	-	-	-	-	-	-	-	-	-	-
HisRS	H_Thermosynechococcus_elongatus_BP1_NP_682688.1	-	-	-	-	-	-	-	-	-	-	-	-	-	-	-	-	-	-	-	-	-	-	-	-	-	-	-	-	-	-	-	-	-	-	-	-	-	-	-	-	-	-	-	-	-	-	-	-
HisRS	H_Synechococcus_elongatus_PCC_6301_YP_172545.1	-	-	-	-	-	-	-	-	-	-	-	-	-	-	-	-	-	-	-	-	-	-	-	-	-	-	-	-	-	-	-	-	-	-	-	-	-	-	-	-	-	-	-	-	-	-	-	-
HisRS	H_Prosthecochloris_aestuarii_DSM_271B4S4H1.1	-	-	-	-	-	-	-	-	-	-	-	-	-	-	-	-	-	-	-	-	-	-	-	-	-	-	-	-	-	-	-	-	-	-	-	-	-	-	-	-	-	-	-	-	-	-	-	-
HisRS	H_Chlorobium_phaeobacteroides_DSM_266_ABL64423	-	-	-	-	-	-	-	-	-	-	-	-	-	-	-	-	-	-	-	-	-	-	-	-	-	-	-	-	-	-	-	-	-	-	-	-	-	-	-	-	-	-	-	-	-	-	-	-
HisRS	H_Chlorobaculum_parvum_NCIB_8327_ACF12190	-	-	-	-	-	-	-	-	-	-	-	-	-	-	-	-	-	-	-	-	-	-	-	-	-	-	-	-	-	-	-	-	-	-	-	-	-	-	-	-	-	-	-	-	-	-	-	-
HisRS	H_Streptomyces_coelicolor_Q9KXP2	-	-	-	-	-	-	-	-	-	-	-	-	-	-	-	-	-	-	-	-	-	-	-	-	-	-	-	-	-	-	-	-	-	-	-	-	-	-	-	-	-	-	-	-	-	-	-	-
HisRS	H_Nocardia_farcinicaQ5YTH9	-	-	-	-	-	-	-	-	-	-	-	-	-	-	-	-	-	-	-	-	-	-	-	-	-	-	-	-	-	-	-	-	-	-	-	-	-	-	-	-	-	-	-	-	-	-	-	-
HisRS	H_Mycobacterium_tuberculosis_H37Rv_NP_217096.1	-	-	-	-	-	-	-	-	-	-	-	-	-	-	-	-	-	-	-	-	-	-	-	-	-	-	-	-	-	-	-	-	-	-	-	-	-	-	-	-	-	-	-	-	-	-	-	-
HisRS	H_Elusimicrobium_minutum_Pei191_YP_001875279.1	-	-	-	-	-	-	-	-	-	-	-	-	-	-	-	-	-	-	-	-	-	-	-	-	-	-	-	-	-	-	-	-	-	-	-	-	-	-	-	-	-	-	-	-	-	-	-	-
HisRS	H_Campylobacter_jejuni_subsp._jejuni_NCTC_11168_YP_002344172	-	-	-	-	-	-	-	-	-	-	-	-	-	-	-	-	-	-	-	-	-	-	-	-	-	-	-	-	-	-	-	-	-	-	-	-	-	-	-	-	-	-	-	-	-	-	-	-
HisRS	H_Rickettsia_prowazekii_str._Madrid_E_NP_220692.1	-	-	-	-	-	-	-	-	-	-	-	-	-	-	-	-	-	-	-	-	-	-	-	-	-	-	-	-	-	-	-	-	-	-	-	-	-	-	-	-	-	-	-	-	-	-	-	-
HisRS	H_Mycoplasma_genitalium_G37_ZP_05405572.1	-	-	-	-	-	-	-	-	-	-	-	-	-	-	-	-	-	-	-	-	-	-	-	-	-	-	-	-	-	-	-	-	-	-	-	-	-	-	-	-	-	-	-	-	-	-	-	-
HisRS	H_Nitrosopumilus_maritimus_SCM1ABX12132.1	-	-	-	-	-	-	-	-	-	-	-	-	-	-	-	-	-	-	-	-	-	-	-	-	-	-	-	-	-	-	-	-	-	-	-	-	-	-	-	-	-	-	-	-	-	-	-	-
HisRS	H_Thermoproteus_neutrophilus_V24Sta_B1YCS2.1	-	-	-	-	-	-	-	-	-	-	-	-	-	-	-	-	-	-	-	-	-	-	-	-	-	-	-	-	-	-	-	-	-	-	-	-	-	-	-	-	-	-	-	-	-	-	-	-
HisRS	H_Pyrobaculum_aerophilum_str._IM2_AAL63558.1	-	-	-	-	-	-	-	-	-	-	-	-	-	-	-	-	-	-	-	-	-	-	-	-	-	-	-	-	-	-	-	-	-	-	-	-	-	-	-	-	-	-	-	-	-	-	-	-
HisRS	H_Thermofilum_pendens_Hrk_5_YP_920064	-	-	-	-	-	-	-	-	-	-	-	-	-	-	-	-	-	-	-	-	-	-	-	-	-	-	-	-	-	-	-	-	-	-	-	-	-	-	-	-	-	-	-	-	-	-	-	-
HisRS	H_Thermococcus_kodakarensis_KOD1_CAT70479.1	-	-	-	-	-	-	-	-	-	-	-	-	-	-	-	-	-	-	-	-	-	-	-	-	-	-	-	-	-	-	-	-	-	-	-	-	-	-	-	-	-	-	-	-	-	-	-	-
HisRS	H_Pyrococcus_horikoshii_OT3_NP_142278.1	-	-	-	-	-	-	-	-	-	-	-	-	-	-	-	-	-	-	-	-	-	-	-	-	-	-	-	-	-	-	-	-	-	-	-	-	-	-	-	-	-	-	-	-	-	-	-	-
HisRS	H_Pyrococcus_furiosus_DSM_3638_NP_577993.1	-	-	-	-	-	-	-	-	-	-	-	-	-	-	-	-	-	-	-	-	-	-	-	-	-	-	-	-	-	-	-	-	-	-	-	-	-	-	-	-	-	-	-	-	-	-	-	-
HisRS	H_Methanopyrus_kandleri_AV19_NP_614821.1	-	-	-	-	-	-	-	-	-	-	-	-	-	-	-	-	-	-	-	-	-	-	-	-	-	-	-	-	-	-	-	-	-	-	-	-	-	-	-	-	-	-	-	-	-	-	-	-
HisRS	H_Methanococcus_maripaludis_S2_NP_988734.1	-	-	-	-	-	-	-	-	-	-	-	-	-	-	-	-	-	-	-	-	-	-	-	-	-	-	-	-	-	-	-	-	-	-	-	-	-	-	-	-	-	-	-	-	-	-	-	-
HisRS	H_Methanocaldococcus_jannaschii_DSM_2661_NP_247994.1	-	-	-	-	-	-	-	-	-	-	-	-	-	-	-	-	-	-	-	-	-	-	-	-	-	-	-	-	-	-	-	-	-	-	-	-	-	-	-	-	-	-	-	-	-	-	-	-
HisRS	H_Thermoplasma_acidophilum_DSM_1728_NP_393577.1	-	-	-	-	-	-	-	-	-	-	-	-	-	-	-	-	-	-	-	-	-	-	-	-	-	-	-	-	-	-	-	-	-	-	-	-	-	-	-	-	-	-	-	-	-	-	-	-
HisRS	H_Picrophilus_torridus_DSM_9790_YP_023290	-	-	-	-	-	-	-	-	-	-	-	-	-	-	-	-	-	-	-	-	-	-	-	-	-	-	-	-	-	-	-	-	-	-	-	-	-	-	-	-	-	-	-	-	-	-	-	-
HisRS	H_Halobacterium_salinarum_R1_B0R6V2.1	-	-	-	-	-	-	-	-	-	-	-	-	-	-	-	-	-	-	-	-	-	-	-	-	-	-	-	-	-	-	-	-	-	-	-	-	-	-	-	-	-	-	-	-	-	-	-	-
HisRS	H_Leptospira_interrogans_serovar_Lai_str._56601_NP_710235.1	-	-	-	-	-	-	-	-	-	-	-	-	-	-	-	-	-	-	-	-	-	-	-	-	-	-	-	-	-	-	-	-	-	-	-	-	-	-	-	-	-	-	-	-	-	-	-	-
HisRS	H_Gemmatimonas_aurantiaca_T27_YP_002761266.1	-	-	-	-	-	-	-	-	-	-	-	-	-	-	-	-	-	-	-	-	-	-	-	-	-	-	-	-	-	-	-	-	-	-	-	-	-	-	-	-	-	-	-	-	-	-	-	-
HisRS	H_Methylacidiphilum_infernorum_V4_YP_001938739	-	-	-	-	-	-	-	-	-	-	-	-	-	-	-	-	-	-	-	-	-	-	-	-	-	-	-	-	-	-	-	-	-	-	-	-	-	-	-	-	-	-	-	-	-	-	-	-
HisRS	H_Fibrobacter_succinogenes_subsp._succinogenes_S85_YP_003250680.1	-	-	-	-	-	-	-	-	-	-	-	-	-	-	-	-	-	-	-	-	-	-	-	-	-	-	-	-	-	-	-	-	-	-	-	-	-	-	-	-	-	-	-	-	-	-	-	-
HisRS	H_Candidatus_Korarchaeum_cryptofilum_OPF8_YP_001737676	-	-	-	-	-	-	-	-	-	-	-	-	-	-	-	-	-	-	-	-	-	-	-	-	-	-	-	-	-	-	-	-	-	-	-	-	-	-	-	-	-	-	-	-	-	-	-	-
HisRS	H_Aeropyrum_pernix_K1_NP_147398	-	-	-	-	-	-	-	-	-	-	-	-	-	-	-	-	-	-	-	-	-	-	-	-	-	-	-	-	-	-	-	-	-	-	-	-	-	-	-	-	-	-	-	-	-	-	-	-
HisRS	H_Thermomicrobium_roseum_DSM_5159_YP_002522253.1	-	-	-	-	-	-	-	-	-	-	-	-	-	-	-	-	-	-	-	-	-	-	-	-	-	-	-	-	-	-	-	-	-	-	-	-	-	-	-	-	-	-	-	-	-	-	-	-
HisRS	H_Chloroflexus_aurantiacus_J10fl_ABY36141	-	-	-	-	-	-	-	-	-	-	-	-	-	-	-	-	-	-	-	-	-	-	-	-	-	-	-	-	-	-	-	-	-	-	-	-	-	-	-	-	-	-	-	-	-	-	-	-
HisRS	H_Pirellula_staleyi_DSM_6068ADB16850	-	-	-	-	-	-	-	-	-	-	-	-	-	-	-	-	-	-	-	-	-	-	-	-	-	-	-	-	-	-	-	-	-	-	-	-	-	-	-	-	-	-	-	-	-	-	-	-
HisRS	H_Rhizobium_etli_CFN_42_YP_468359	-	-	-	-	-	-	-	-	-	-	-	-	-	-	-	-	-	-	-	-	-	-	-	-	-	-	-	-	-	-	-	-	-	-	-	-	-	-	-	-	-	-	-	-	-	-	-	-
HisRS	H_Agrobacterium_tumefaciens_str._C58_NP_353700	-	-	-	-	-	-	-	-	-	-	-	-	-	-	-	-	-	-	-	-	-	-	-	-	-	-	-	-	-	-	-	-	-	-	-	-	-	-	-	-	-	-	-	-	-	-	-	-
HisRS	H_Brucella_melitensis_bv._1_str._16M_AAL54298	-	-	-	-	-	-	-	-	-	-	-	-	-	-	-	-	-	-	-	-	-	-	-	-	-	-	-	-	-	-	-	-	-	-	-	-	-	-	-	-	-	-	-	-	-	-	-	-
GlyRS	G_Clostridium_acetobutylicum_ATCC_824_AAK81132.1	-	-	-	-	-	-	-	-	-	-	-	-	-	-	-	-	-	-	-	-	-	-	-	-	-	-	-	-	-	-	-	-	-	-	-	-	-	-	-	-	-	-	-	-	-	-	-	-
GlyRS	G_Gemmatimonas_aurantiaca_T27_YP_002760421.1	-	-	-	-	-	-	-	-	-	-	-	-	-	-	-	-	-	-	-	-	-	-	-	-	-	-	-	-	-	-	-	-	-	-	-	-	-	-	-	-	-	-	-	-	-	-	-	-
GlyRS	G_Dehalococcoides_ethenogenes_195_AAW39908.1	-	-	-	-	-	-	-	-	-	-	-	-	-	-	-	-	-	-	-	-	-	-	-	-	-	-	-	-	-	-	-	-	-	-	-	-	-	-	-	-	-	-	-	-	-	-	-	-
GlyRS	G_Nocardia_farcinica_Q5YZT7	-	-	-	-	-	-	-	-	-	-	-	-	-	-	-	-	-	-	-	-	-	-	-	-	-	-	-	-	-	-	-	-	-	-	-	-	-	-	-	-	-	-	-	-	-	-	-	-
GlyRS	G_Mycobacterium_tuberculosis_H37Rv_NP_216873.1	-	-	-	-	-	-	-	-	-	-	-	-	-	-	-	-	-	-	-	-	-	-	-	-	-	-	-	-	-	-	-	-	-	-	-	-	-	-	-	-	-	-	-	-	-	-	-	-
GlyRS	G_Streptomyces_coelicolor_Q9L2H9	-	-	-	-	-	-	-	-	-	-	-	-	-	-	-	-	-	-	-	-	-	-	-	-	-	-	-	-	-	-	-	-	-	-	-	-	-	-	-	-	-	-	-	-	-	-	-	-
GlyRS	G_Thermomicrobium_roseum_DSM_5159_B9L0I4.1	-	-	-	-	-	-	-	-	-	-	-	-	-	-	-	-	-	-	-	-	-	-	-	-	-	-	-	-	-	-	-	-	-	-	-	-	-	-	-	-	-	-	-	-	-	-	-	-
GlyRS	G_Thermofilum_pendens_Hrk_5_YP_919701	-	-	-	-	-	-	-	-	-	-	-	-	-	-	-	-	-	-	-	-	-	-	-	-	-	-	-	-	-	-	-	-	-	-	-	-	-	-	-	-	-	-	-	-	-	-	-	-
GlyRS	G_Picrophilus_torridus_DSM_9790_YP_023892	-	-	-	-	-	-	-	-	-	-	-	-	-	-	-	-	-	-	-	-	-	-	-	-	-	-	-	-	-	-	-	-	-	-	-	-	-	-	-	-	-	-	-	-	-	-	-	-
GlyRS	Thermus thermophilus HB8_1ATI_A	-	-	-	-	-	-	-	-	-	-	-	-	-	-	-	-	-	-	-	-	-	-	-	-	-	-	-	-	-	-	-	-	-	-	-	-	-	-	-	-	-	-	-	-	-	-	-	-
GlyRS	G_Thermoproteus_neutrophilus_V24Sta_YP_001794804.1	-	-	-	-	-	-	-	-	-	-	-	-	-	-	-	-	-	-	-	-	-	-	-	-	-	-	-	-	-	-	-	-	-	-	-	-	-	-	-	-	-	-	-	-	-	-	-	-
GlyRS	G_Pyrobaculum_aerophilum_str._IM2_AAL64073.1	-	-	-	-	-	-	-	-	-	-	-	-	-	-	-	-	-	-	-	-	-	-	-	-	-	-	-	-	-	-	-	-	-	-	-	-	-	-	-	-	-	-	-	-	-	-	-	-
GlyRS	G_Ignicoccus_hospitalis_KIN4/I_YP_001435157.1	-	-	-	-	-	-	-	-	-	-	-	-	-	-	-	-	-	-	-	-	-	-	-	-	-	-	-	-	-	-	-	-	-	-	-	-	-	-	-	-	-	-	-	-	-	-	-	-
GlyRS	G_Aeropyrum_pernix_K1_NP_148072	-	-	-	-	-	-	-	-	-	-	-	-	-	-	-	-	-	-	-	-	-	-	-	-	-	-	-	-	-	-	-	-	-	-	-	-	-	-	-	-	-	-	-	-	-	-	-	-
GlyRS	G_Methanopyrus_kandleri_AV19_NP_613439.1	-	-	-	-	-	-	-	-	-	-	-	-	-	-	-	-	-	-	-	-	-	-	-	-	-	-	-	-	-	-	-	-	-	-	-	-	-	-	-	-	-	-	-	-	-	-	-	-
GlyRS	G_Methanococcus_maripaludis_S2_NP_987332.1	-	-	-	-	-	-	-	-	-	-	-	-	-	-	-	-	-	-	-	-	-	-	-	-	-	-	-	-	-	-	-	-	-	-	-	-	-	-	-	-	-	-	-	-	-	-	-	-
GlyRS	G_Methanocaldococcus_jannaschii_DSM_2661_NP_247199.1	-	-	-	-	-	-	-	-	-	-	-	-	-	-	-	-	-	-	-	-	-	-	-	-	-	-	-	-	-	-	-	-	-	-	-	-	-	-	-	-	-	-	-	-	-	-	-	-
GlyRS	G_Pyrococcus_horikoshii_OT3_NP_143467.1	-	-	-	-	-	-	-	-	-	-	-	-	-	-	-	-	-	-	-	-	-	-	-	-	-	-	-	-	-	-	-	-	-	-	-	-	-	-	-	-	-	-	-	-	-	-	-	-
GlyRS	G_Pyrococcus_furiosus_DSM_3638_NP_579356.1	-	-	-	-	-	-	-	-	-	-	-	-	-	-	-	-	-	-	-	-	-	-	-	-	-	-	-	-	-	-	-	-	-	-	-	-	-	-	-	-	-	-	-	-	-	-	-	-
GlyRS	G_Thermococcus_kodakarensis_KOD1_YP_183391.1	-	-	-	-	-	-	-	-	-	-	-	-	-	-	-	-	-	-	-	-	-	-	-	-	-	-	-	-	-	-	-	-	-	-	-	-	-	-	-	-	-	-	-	-	-	-	-	-
GlyRS	G_Archaeoglobus_fulgidus_DSM_4304_NP_069749	-	-	-	-	-	-	-	-	-	-	-	-	-	-	-	-	-	-	-	-	-	-	-	-	-	-	-	-	-	-	-	-	-	-	-	-	-	-	-	-	-	-	-	-	-	-	-	-
GlyRS	G_Halobacterium_salinarum_R1_CAP14760.1	-	-	-	-	-	-	-	-	-	-	-	-	-	-	-	-	-	-	-	-	-	-	-	-	-	-	-	-	-	-	-	-	-	-	-	-	-	-	-	-	-	-	-	-	-	-	-	-
GlyRS	G_Candidatus_Caldiarchaeum_subterraneum_BAJ49678	-	-	-	-	-	-	-	-	-	-	-	-	-	-	-	-	-	-	-	-	-	-	-	-	-	-	-	-	-	-	-	-	-	-	-	-	-	-	-	-	-	-	-	-	-	-	-	-
GlyRS	G_Candidatus_Nitrosoarchaeum_koreensis_MY1_EGP92792	-	-	-	-	-	-	-	-	-	-	-	-	-	-	-	-	-	-	-	-	-	-	-	-	-	-	-	-	-	-	-	-	-	-	-	-	-	-	-	-	-	-	-	-	-	-	-	-
GlyRS	G_Nitrosopumilus_maritimus_SCM1_ABX11963.1	-	-	-	-	-	-	-	-	-	-	-	-	-	-	-	-	-	-	-	-	-	-	-	-	-	-	-	-	-	-	-	-	-	-	-	-	-	-	-	-	-	-	-	-	-	-	-	-
ThrRS	T_Archaeoglobus_fulgidus_DSM_4304_NP_069384	-	-	-	-	M	-	-	-	-	-	-	-	-	-	-	-	-	-	-	-	-	-	-	-	-	-	-	-	K	L	L	L	I	H	A	D	-	-	Y	M	E	Y	E	V	K	K	K	T
ThrRS	T_Pyrococcus_furiosus_DSM_3638_NP_579080.1	-	-	-	-	M	-	-	-	-	-	-	-	-	-	-	-	-	-	-	-	-	-	-	-	-	-	-	-	R	M	L	L	I	H	S	D	-	-	Y	I	E	Y	E	V	K	D	K	A
ThrRS	T_Pyrococcus_horikoshii_OT3_NP_142646.1	-	-	-	-	M	-	-	-	-	-	-	-	-	-	-	-	-	-	-	-	-	-	-	-	-	-	-	-	R	I	L	L	I	H	S	D	-	-	Y	I	E	Y	E	V	K	D	K	A
ThrRS	T_Thermococcus_kodakarensis_KOD1_YP_183583.1	-	-	-	-	M	-	-	-	-	-	-	-	-	-	-	-	-	-	-	-	-	-	-	-	-	-	-	-	R	M	L	L	I	H	S	D	-	-	Y	L	E	Y	E	V	K	D	K	A
ThrRS	T_Candidatus_Nitrosoarchaeum_koreensis_MY1_EGP93821	-	-	-	-	M	-	-	-	-	-	-	-	-	-	-	-	-	-	-	-	-	-	-	-	-	-	-	-	R	I	L	Q	L	H	C	D	-	-	S	I	E	Y	T	P	T	K	K	E
ThrRS	T_Nitrosopumilus_maritimus_SCM1A9A2B1.1	-	-	-	-	M	-	-	-	-	-	-	-	-	-	-	-	-	-	-	-	-	-	-	-	-	-	-	-	R	I	L	Q	L	H	C	D	-	-	S	I	E	Y	T	P	T	K	K	E
ThrRS	T_Cenarchaeum_symbiosum_A_YP_875197	-	-	-	-	M	-	-	-	-	-	-	-	-	-	-	-	-	-	-	-	-	-	-	-	-	-	-	-	R	I	L	Q	L	H	C	D	-	-	R	I	E	Y	S	P	V	K	K	E
ThrRS	T_Methanocaldococcus_jannaschii_DSM_2661_NP_248192.1	M	R	D	N	M	-	-	-	-	-	-	-	-	-	-	-	-	-	-	-	-	-	-	-	-	-	-	-	K	M	L	L	I	H	S	D	-	-	Y	L	E	F	E	A	K	E	K	T
ThrRS	T_Methanopyrus_kandleri_AV19_NP_613829.1	-	-	-	-	M	-	-	-	-	-	-	-	-	-	-	-	-	-	-	-	-	-	-	-	-	-	-	-	R	L	L	F	I	H	A	D	-	-	E	M	S	F	E	A	R	Q	K	T
ThrRS	T_Thermodesulfovibrio_yellowstonii_DSM_11347_YP_002249047.1	-	-	-	-	M	-	-	-	-	-	-	-	-	-	-	-	-	-	-	-	-	-	-	-	-	-	-	-	-	-	-	-	-	-	P	-	-	-	-	-	-	-	-	-	-	-	-	-
ThrRS	T_Dehalococcoides_ethenogenes_195_AAW39977.1	-	-	-	-	M	-	-	-	-	-	-	-	-	-	-	-	-	-	-	-	-	-	-	-	-	-	-	-	-	-	-	-	-	-	-	-	-	-	-	-	-	-	-	-	-	-	-	-
ThrRS	T_Geobacter_sulfurreducens_PCA_NP_952566.1	-	-	-	-	M	-	-	-	-	-	-	-	-	-	-	-	-	-	-	-	-	-	-	-	-	-	-	G	D	I	R	V	T	L	P	D	G	S	E	R	I	L	A	E	G	A	T	V
ThrRS	T_Elusimicrobium_minutum_Pei191_YP_001875458.1	-	-	-	-	-	-	-	-	-	-	-	-	-	-	-	-	-	-	-	-	-	-	-	-	-	-	-	-	-	-	-	-	-	-	-	-	-	-	-	-	-	-	-	-	-	-	-	-
ThrRS	T_Aquifex_aeolicus_VF5_AAC07549	-	-	-	-	M	-	-	-	-	-	-	-	-	-	-	-	-	-	-	-	-	-	-	-	-	-	-	E	K	I	K	V	K	I	K	-	G	K	E	Y	E	V	E	K	G	T	P	L
ThrRS	T_Hydrogenobacter_thermophilus_TK-6_YP_003432950.1	-	-	-	-	M	-	-	-	-	-	-	-	-	-	-	-	-	-	-	-	-	-	-	-	-	-	-	-	-	I	R	V	V	I	E	D	-	K	V	Y	E	V	E	A	G	T	P	L
ThrRS	T_Candidatus_Solibacter_usitatus_Ellin6076_YP_828491	-	-	-	-	M	-	-	-	-	-	-	-	-	-	-	-	-	-	-	-	-	-	-	-	-	-	-	S	N	I	Q	I	T	L	P	D	G	S	T	Q	S	V	A	A	E	T	R	P
ThrRS	T_Bacillus_subtilis_AAA22863	-	-	-	-	M	-	-	-	-	-	-	-	-	-	-	-	-	-	-	-	-	-	-	-	-	-	S	K	H	V	H	I	Q	L	P	D	G	Q	I	Q	E	Y	P	K	G	I	T	I
ThrRS	T_Clostridium_acetobutylicum_ATCC_824_AAK80318.1	-	-	-	-	M	-	-	-	-	-	-	-	-	-	-	-	-	-	-	-	-	-	-	-	-	-	-	-	-	I	K	V	T	L	K	D	G	K	V	M	E	F	E	N	T	T	T	P
ThrRS	T_Kosmotoga_olearia_TBF_19.5.1_YP_002941770.1	-	-	-	-	M	-	-	-	-	-	-	-	-	-	-	-	-	-	-	-	-	-	-	-	-	-	-	-	G	C	K	I	E	L	P	D	G	S	I	K	E	Y	D	H	P	V	T	A
ThrRS	T_Thermotoga_maritima_MSB8_NP_228549.1	-	-	-	-	M	-	-	-	-	-	-	-	-	-	-	-	-	-	-	-	-	-	-	-	-	-	-	-	K	I	K	V	K	L	P	D	G	K	E	K	E	Y	D	R	G	I	T	P
ThrRS	T_Bacillus_subtilis_AAA22864	-	-	-	-	M	-	-	-	-	-	-	-	-	-	-	-	-	-	-	-	-	-	-	-	-	-	S	D	M	V	K	I	T	F	P	D	G	A	V	K	E	F	A	K	G	T	T	T
ThrRS	T_Streptococcus_pyogenes_M1_GAS_NP_268795.1	-	-	-	-	M	-	-	-	-	-	-	-	-	-	-	-	-	-	-	-	-	-	-	-	-	-	-	-	-	I	K	I	T	F	P	D	G	A	V	R	E	F	E	S	G	V	T	T
ThrRS	T_Agrobacterium_tumefaciens_str._C58_NP_354730	-	-	-	-	M	-	-	-	-	-	-	-	-	-	-	-	-	-	-	-	-	-	-	-	-	-	S	E	A	I	S	L	T	F	P	D	G	S	V	R	S	Y	P	A	G	T	T	G
ThrRS	T_Rhizobium_etli_CFN_42_YP_469704	-	-	-	-	M	-	-	-	-	-	-	-	-	-	-	-	-	-	-	-	-	-	-	-	-	-	S	Q	S	V	S	L	T	F	P	D	G	S	V	R	S	F	P	A	G	A	T	G
ThrRS	T_Brucella_melitensis_bv._1_str._16M_AAL52096	-	-	-	-	M	-	-	-	-	-	-	-	-	-	-	-	-	-	-	-	-	-	-	-	-	-	S	N	T	V	S	L	Q	F	P	D	G	S	V	R	E	Y	D	A	S	M	T	G
ThrRS	T_Azotobacter_vinelandii_DJ_ACO78245	-	-	-	-	M	-	-	-	-	-	-	-	-	-	-	-	-	-	-	-	-	-	-	-	-	-	-	-	-	P	I	I	T	L	P	D	G	S	Q	R	T	F	D	H	P	V	S	V
ThrRS	T_Pseudomonas_putida_GB-1_ABY99372	-	-	-	-	M	-	-	-	-	-	-	-	-	-	-	-	-	-	-	-	-	-	-	-	-	-	-	-	-	P	V	I	T	L	P	D	G	S	Q	R	S	F	D	H	A	V	S	V
ThrRS	Escherichia coli_1QF6_A_Chain A Threonyl-Trna Synthetase	-	-	-	-	M	-	-	-	-	-	-	-	-	-	-	-	-	-	-	-	-	-	-	-	-	-	-	-	-	P	V	I	T	L	P	D	G	S	Q	R	H	Y	D	H	A	V	S	P
ThrRS	T_Escherichia_coli_str._K-12_substr._MG1655_NP_416234.1	-	-	-	-	M	-	-	-	-	-	-	-	-	-	-	-	-	-	-	-	-	-	-	-	-	-	-	-	-	P	V	I	T	L	P	D	G	S	Q	R	H	Y	D	H	A	V	S	P
ThrRS	T_Burkholderia_mallei_ATCC_23344_AAU49312	-	-	-	-	M	-	-	-	-	-	-	-	-	-	-	-	-	-	-	-	-	-	-	-	-	-	-	-	-	V	S	I	R	L	P	D	G	S	V	R	Q	Y	E	H	P	V	T	V
ThrRS	T_Nitrosomonas_europaea_ATCC_19718_CAD84869.1	-	-	-	-	M	-	-	-	-	-	-	-	-	-	-	-	-	-	-	-	-	-	-	-	-	-	-	-	-	T	V	V	R	L	P	D	G	T	D	R	V	F	D	N	S	V	T	V
ThrRS	T_Rickettsia_prowazekii_str._Madrid_E_NP_220607.1	-	-	-	-	M	-	-	-	-	-	-	-	-	-	-	-	-	-	-	-	-	-	-	-	-	-	-	-	-	I	N	I	S	F	P	D	G	S	V	K	Q	F	A	Q	N	I	T	A
ThrRS	T_Borrelia_burgdorferi_B31_AAC67076	-	-	-	-	M	-	-	-	-	-	-	-	-	-	-	-	-	-	-	-	-	-	-	-	-	-	-	-	-	-	-	-	-	-	-	-	-	-	-	-	-	-	-	-	-	-	-	-
ThrRS	T_Campylobacter_jejuni_subsp._jejuni_NCTC_11168_=_ATCC_700819_YP_002343664	-	-	-	-	M	-	-	-	-	-	-	-	-	-	-	-	-	-	-	-	-	-	-	-	-	-	-	-	-	-	-	-	-	-	-	-	-	-	-	-	-	-	-	-	-	-	-	-
ThrRS	T_Gemmatimonas_aurantiaca_T-27_YP_002760797.1	-	-	-	-	M	-	-	-	-	-	-	-	-	-	-	-	-	-	-	-	-	-	-	P	A	D	N	A	L	I	V	L	T	L	P	D	G	S	T	R	E	V	P	T	G	T	L	A
ThrRS	T_Myxococcus_xanthus_DK_1622_YP_631780	-	-	-	-	M	-	-	-	-	-	-	-	-	-	-	-	-	-	-	-	-	-	-	-	-	-	S	D	I	I	T	V	T	L	P	D	G	S	Q	K	Q	T	A	R	G	T	T	I
ThrRS	T_Synechococcus_elongatus_PCC_6301_YP_172214.1	-	-	-	-	M	-	-	-	-	-	-	-	-	-	-	-	-	-	-	-	-	-	-	-	-	-	-	-	-	-	-	-	-	-	P	-	-	-	-	-	-	-	-	-	-	-	-	-
ThrRS	T_Thermosynechococcus_elongatus_BP-1_NP_682992.1	-	-	-	-	M	-	-	-	-	-	-	-	-	-	-	-	-	-	-	-	-	-	-	-	-	-	-	-	-	-	-	-	-	-	P	-	-	-	-	-	-	-	-	-	-	-	-	-
ThrRS	T_Thermus_thermophilus_HB27_Q72HH1.1	-	-	-	-	M	-	-	-	-	-	-	-	-	-	-	-	-	-	-	-	-	-	-	-	-	-	-	-	-	-	T	V	Y	L	P	D	G	K	P	L	E	L	P	E	G	A	T	A
ThrRS	T_Bacteroides_fragilis_YCH46_YP_098968	-	-	-	-	M	-	-	-	-	-	-	-	-	-	-	-	-	-	-	-	-	-	-	-	-	-	-	-	-	I	K	I	T	F	P	D	G	S	V	R	E	Y	N	E	G	V	N	G
ThrRS	T_Chlorobaculum_parvum_NCIB_8327_ACF10546	-	-	-	-	M	-	-	-	-	-	-	-	-	-	-	-	D	N	S	M	S	D	S	S	E	S	R	Q	Q	V	T	I	T	L	P	D	G	S	E	R	T	F	P	F	G	V	T	G
ThrRS	T_Prosthecochloris_aestuarii_DSM_271_B4S3D2.1	-	-	-	-	M	-	-	-	-	-	-	-	-	-	-	-	-	-	-	-	S	E	H	T	T	S	Q	T	Q	V	T	V	T	L	P	D	G	E	S	R	S	F	P	F	G	T	T	G
ThrRS	T_Chlorobium_phaeobacteroides_DSM_266_YP_912913	-	-	-	-	M	Q	P	L	L	R	Q	R	I	E	T	T	S	Y	K	M	S	D	N	Q	E	Q	K	A	F	I	A	I	T	L	P	D	G	S	I	R	S	F	P	Y	G	S	T	G
ThrRS	T_Candidatus_Korarchaeum_cryptofilum_OPF8_YP_001737367	-	-	-	-	M	-	-	-	-	-	-	-	-	-	-	-	-	-	-	-	-	-	-	-	-	-	-	-	-	V	K	V	I	M	P	D	G	T	T	L	N	A	E	E	G	K	R	I
ThrRS	T_Halobacterium_salinarum_R1_B0R6G6.1	-	-	-	-	M	-	-	-	-	-	-	-	-	-	-	-	-	-	-	-	-	-	-	-	-	-	-	S	S	V	T	V	T	L	P	D	G	S	T	L	E	V	A	S	G	A	T	V
ThrRS	T_Halorubrum_lacusprofundi_ATCC_49239_YP_002566413.1	-	-	-	-	M	-	-	-	-	-	-	-	-	-	-	-	-	-	-	-	-	S	E	T	D	A	Q	A	D	V	T	V	V	L	P	D	G	A	E	L	D	V	P	A	G	A	T	V
ProRS	P_Chlamydia_trachomatis_D/UW-3/CX_NP_219903	-	-	-	-	-	-	-	-	-	-	-	-	-	-	-	-	-	-	-	-	-	-	-	-	-	-	-	-	-	-	-	-	-	-	-	-	-	-	-	-	-	-	-	-	-	-	-	-
ProRS	P_Chlamydophila_pneumoniae_CWL029_NP_224696	-	-	-	-	-	-	-	-	-	-	-	-	-	-	-	-	-	-	-	-	-	-	-	-	-	-	-	-	-	-	-	-	-	-	-	-	-	-	-	-	-	-	-	-	-	-	-	-
ProRS	P_Rhizobium_etli_CFN_42_YP_469149	-	-	-	-	-	-	-	-	-	-	-	-	-	-	-	-	-	-	-	-	-	-	-	-	-	-	-	-	-	-	-	-	-	-	-	-	-	-	-	-	-	-	-	-	-	-	-	-
ProRS	P_Agrobacterium_tumefaciens_str._C58_Q8UFV9	-	-	-	-	-	-	-	-	-	-	-	-	-	-	-	-	-	-	-	-	-	-	-	-	-	-	-	-	-	-	-	-	-	-	-	-	-	-	-	-	-	-	-	-	-	-	-	-
ProRS	P_Brucella_melitensis_bv._1_str._16M_ZP_05834339	-	-	-	-	-	-	-	-	-	-	-	-	-	-	-	-	-	-	-	-	-	-	-	-	-	-	-	-	-	-	-	-	-	-	-	-	-	-	-	-	-	-	-	-	-	-	-	-
ProRS	P_Rickettsia_prowazekii_str._Madrid_E_NP_220765.1	-	-	-	-	-	-	-	-	-	-	-	-	-	-	-	-	-	-	-	-	-	-	-	-	-	-	-	-	-	-	-	-	-	-	-	-	-	-	-	-	-	-	-	-	-	-	-	-
ProRS	Enterococcus faecalis_2J3M_A_Chain A Prolyl-Trna Synthetase	-	-	-	-	-	-	-	-	-	-	-	-	-	-	-	-	-	-	-	-	-	-	-	-	-	-	-	-	-	-	-	-	-	-	-	-	-	-	-	-	-	-	-	-	-	-	-	-
ProRS	P_Burkholderia_mallei_ATCC_23344_AAU50103	-	-	-	-	-	-	-	-	-	-	-	-	-	-	-	-	-	-	-	-	-	-	-	-	-	-	-	-	-	-	-	-	-	-	-	-	-	-	-	-	-	-	-	-	-	-	-	-
ProRS	P_Nitrosomonas_europaea_ATCC_19718_NP_841366.1	-	-	-	-	-	-	-	-	-	-	-	-	-	-	-	-	-	-	-	-	-	-	-	-	-	-	-	-	-	-	-	-	-	-	-	-	-	-	-	-	-	-	-	-	-	-	-	-
ProRS	P_Escherichia_coli_str._K-12_substr._MG1655_NP_414736.1	-	-	-	-	-	-	-	-	-	-	-	-	-	-	-	-	-	-	-	-	-	-	-	-	-	-	-	-	-	-	-	-	-	-	-	-	-	-	-	-	-	-	-	-	-	-	-	-
ProRS	P_Geobacter_sulfurreducens_PCA_NP_952511.1	-	-	-	-	-	-	-	-	-	-	-	-	-	-	-	-	-	-	-	-	-	-	-	-	-	-	-	-	-	-	-	-	-	-	-	-	-	-	-	-	-	-	-	-	-	-	-	-
ProRS	P_Magnetococcus_sp._MC-1_YP_865681.1	-	-	-	-	-	-	-	-	-	-	-	-	-	-	-	-	-	-	-	-	-	-	-	-	-	-	-	-	-	-	-	-	-	-	-	-	-	-	-	-	-	-	-	-	-	-	-	-
ProRS	P_Clostridium_acetobutylicum_ATCC_824_AAK81115.1	-	-	-	-	-	-	-	-	-	-	-	-	-	-	-	-	-	-	-	-	-	-	-	-	-	-	-	-	-	-	-	-	-	-	-	-	-	-	-	-	-	-	-	-	-	-	-	-
ProRS	P_Elusimicrobium_minutum_Pei191_YP_001875576.1	-	-	-	-	-	-	-	-	-	-	-	-	-	-	-	-	-	-	-	-	-	-	-	-	-	-	-	-	-	-	-	-	-	-	-	-	-	-	-	-	-	-	-	-	-	-	-	-
ProRS	P_Kosmotoga_olearia_TBF_19.5.1_YP_002941401.1	-	-	-	-	-	-	-	-	-	-	-	-	-	-	-	-	-	-	-	-	-	-	-	-	-	-	-	-	-	-	-	-	-	-	-	-	-	-	-	-	-	-	-	-	-	-	-	-
ProRS	P_Thermotoga_maritima_MSB8_NP_228324.1	-	-	-	-	-	-	-	-	-	-	-	-	-	-	-	-	-	-	-	-	-	-	-	-	-	-	-	-	-	-	-	-	-	-	-	-	-	-	-	-	-	-	-	-	-	-	-	-
ProRS	P_Bacillus_subtilis_NP_389539	-	-	-	-	-	-	-	-	-	-	-	-	-	-	-	-	-	-	-	-	-	-	-	-	-	-	-	-	-	-	-	-	-	-	-	-	-	-	-	-	-	-	-	-	-	-	-	-
ProRS	P_Fusobacterium_nucleatum_subsp._nucleatum_ATCC_25586_NP_602474.1	-	-	-	-	-	-	-	-	-	-	-	-	-	-	-	-	-	-	-	-	-	-	-	-	-	-	-	-	-	-	-	-	-	-	-	-	-	-	-	-	-	-	-	-	-	-	-	-
ProRS	P_Streptobacillus_moniliformis_DSM_12112_YP_003305686.1	-	-	-	-	-	-	-	-	-	-	-	-	-	-	-	-	-	-	-	-	-	-	-	-	-	-	-	-	-	-	-	-	-	-	-	-	-	-	-	-	-	-	-	-	-	-	-	-
ProRS	P_Aquifex_aeolicus_VF5_NP_213250	-	-	-	-	-	-	-	-	-	-	-	-	-	-	-	-	-	-	-	-	-	-	-	-	-	-	-	-	-	-	-	-	-	-	-	-	-	-	-	-	-	-	-	-	-	-	-	-
ProRS	P_Hydrogenobacter_thermophilus_TK-6_YP_003432908.1	-	-	-	-	-	-	-	-	-	-	-	-	-	-	-	-	-	-	-	-	-	-	-	-	-	-	-	-	-	-	-	-	-	-	-	-	-	-	-	-	-	-	-	-	-	-	-	-
ProRS	P_Dehalococcoides_ethenogenes_195_YP_181114.1	-	-	-	-	-	-	-	-	-	-	-	-	-	-	-	-	-	-	-	-	-	-	-	-	-	-	-	-	-	-	-	-	-	-	-	-	-	-	-	-	-	-	-	-	-	-	-	-
ProRS	P_Anabaena_variabilis_ATCC_29413_ABA21929	-	-	-	-	-	-	-	-	-	-	-	-	-	-	-	-	-	-	-	-	-	-	-	-	-	-	-	-	-	-	-	-	-	-	-	-	-	-	-	-	-	-	-	-	-	-	-	-
ProRS	P_Synechococcus_elongatus_PCC_6301_YP_172846.1	-	-	-	-	-	-	-	-	-	-	-	-	-	-	-	-	-	-	-	-	-	-	-	-	-	-	-	-	-	-	-	-	-	-	-	-	-	-	-	-	-	-	-	-	-	-	-	-
ProRS	P_Thermosynechococcus_elongatus_BP-1_NP_681566.1	-	-	-	-	-	-	-	-	-	-	-	-	-	-	-	-	-	-	-	-	-	-	-	-	-	-	-	-	-	-	-	-	-	-	-	-	-	-	-	-	-	-	-	-	-	-	-	-
ProRS	P_Acidobacterium_capsulatum_ATCC_51196_ACO33322	-	-	-	-	-	-	-	-	-	-	-	-	-	-	-	-	-	-	-	-	-	-	-	-	-	-	-	-	-	-	-	-	-	-	-	-	-	-	-	-	-	-	-	-	-	-	-	-
ProRS	P_Fibrobacter_succinogenes_subsp._succinogenes_S85_YP_003250966.1	-	-	-	-	-	-	-	-	-	-	-	-	-	-	-	-	-	-	-	-	-	-	-	-	-	-	-	-	-	-	-	-	-	-	-	-	-	-	-	-	-	-	-	-	-	-	-	-
ProRS	P_Thermodesulfovibrio_yellowstonii_DSM_11347_B5YKW0.1	-	-	-	-	-	-	-	-	-	-	-	-	-	-	-	-	-	-	-	-	-	-	-	-	-	-	-	-	-	-	-	-	-	-	-	-	-	-	-	-	-	-	-	-	-	-	-	-
ProRS	P_Streptomyces_coelicolor_A3(2)_NP_629827	-	-	-	-	-	-	-	-	-	-	-	-	-	-	-	-	-	-	-	-	-	-	-	-	-	-	-	-	-	-	-	-	-	-	-	-	-	-	-	-	-	-	-	-	-	-	-	-
ProRS	P_Helicobacter_pylori_J99_NP_222944.1	-	-	-	-	-	-	-	-	-	-	-	-	-	-	-	-	-	-	-	-	-	-	-	-	-	-	-	-	-	-	-	-	-	-	-	-	-	-	-	-	-	-	-	-	-	-	-	-
ProRS	P_Aeropyrum_pernix_K1_NP_148542	-	-	-	-	-	-	-	-	-	-	-	-	-	-	-	-	-	-	-	-	-	-	-	-	-	-	-	-	-	-	-	-	-	-	-	-	-	-	-	-	-	-	-	-	-	-	-	-
ProRS	P_Sulfolobus_tokodaii_Q971B5.1	-	-	-	-	-	-	-	-	-	-	-	-	-	-	-	-	-	-	-	-	-	-	-	-	-	-	-	-	-	-	-	-	-	-	-	-	-	-	-	-	-	-	-	-	-	-	-	-
ProRS	P_Ignicoccus_hospitalis_KIN4/I_YP_001434952.1	-	-	-	-	-	-	-	-	-	-	-	-	-	-	-	-	-	-	-	-	-	-	-	-	-	-	-	-	-	-	-	-	-	-	-	-	-	-	-	-	-	-	-	-	-	-	-	-
ProRS	Methanocaldococcus jannaschii_1NJ8_A_Chain A Prolyl-Trna Synthetase	-	-	-	-	-	-	-	-	-	-	-	-	-	-	-	-	-	-	-	-	-	-	-	-	-	-	-	-	-	-	-	-	-	-	-	-	-	-	-	-	-	-	-	-	-	-	-	-
ProRS	P_Methanocaldococcus_jannaschii_DSM_2661_NP_248233.1	-	-	-	-	-	-	-	-	-	-	-	-	-	-	-	-	-	-	-	-	-	-	-	-	-	-	-	-	-	-	-	-	-	-	-	-	-	-	-	-	-	-	-	-	-	-	-	-
ProRS	P_Methanococcus_maripaludis_S2_NP_987816.1	-	-	-	-	-	-	-	-	-	-	-	-	-	-	-	-	-	-	-	-	-	-	-	-	-	-	-	-	-	-	-	-	-	-	-	-	-	-	-	-	-	-	-	-	-	-	-	-
ProRS	P_Methanopyrus_kandleri_AV19_NP_614512.1	-	-	-	-	-	-	-	-	-	-	-	-	-	-	-	-	-	-	-	-	-	-	-	-	-	-	-	-	-	-	-	-	-	-	-	-	-	-	-	-	-	-	-	-	-	-	-	-
ProRS	P_Pyrococcus_furiosus_DSM_3638_NP_579022.1	-	-	-	-	-	-	-	-	-	-	-	-	-	-	-	-	-	-	-	-	-	-	-	-	-	-	-	-	-	-	-	-	-	-	-	-	-	-	-	-	-	-	-	-	-	-	-	-
ProRS	P_Pyrococcus_horikoshii_OT3_NP_142919.1	-	-	-	-	-	-	-	-	-	-	-	-	-	-	-	-	-	-	-	-	-	-	-	-	-	-	-	-	-	-	-	-	-	-	-	-	-	-	-	-	-	-	-	-	-	-	-	-
ProRS	P_Thermococcus_kodakarensis_KOD1_CAT72658.1	-	-	-	-	-	-	-	-	-	-	-	-	-	-	-	-	-	-	-	-	-	-	-	-	-	-	-	-	-	-	-	-	-	-	-	-	-	-	-	-	-	-	-	-	-	-	-	-
ProRS	P_Picrophilus_torridus_DSM_9790_YP_024142	-	-	-	-	-	-	-	-	-	-	-	-	-	-	-	-	-	-	-	-	-	-	-	-	-	-	-	-	-	-	-	-	-	-	-	-	-	-	-	-	-	-	-	-	-	-	-	-
ProRS	P_Thermoplasma_acidophilum_DSM_1728_NP_394395.1	-	-	-	-	-	-	-	-	-	-	-	-	-	-	-	-	-	-	-	-	-	-	-	-	-	-	-	-	-	-	-	-	-	-	-	-	-	-	-	-	-	-	-	-	-	-	-	-
ProRS	P_Archaeoglobus_fulgidus_O28664	-	-	-	-	-	-	-	-	-	-	-	-	-	-	-	-	-	-	-	-	-	-	-	-	-	-	-	-	-	-	-	-	-	-	-	-	-	-	-	-	-	-	-	-	-	-	-	-
ProRS	P_Candidatus_Korarchaeum_cryptofilum_OPF8_YP_001737624	-	-	-	-	-	-	-	-	-	-	-	-	-	-	-	-	-	-	-	-	-	-	-	-	-	-	-	-	-	-	-	-	-	-	-	-	-	-	-	-	-	-	-	-	-	-	-	-
ProRS	P_Candidatus_Caldiarchaeum_subterraneum_BAJ50117	-	-	-	-	-	-	-	-	-	-	-	-	-	-	-	-	-	-	-	-	-	-	-	-	-	-	-	-	-	-	-	-	-	-	-	-	-	-	-	-	-	-	-	-	-	-	-	-
ProRS	P_Candidatus_Nitrosoarchaeum_koreensis_MY1_ZP_08667689	-	-	-	-	-	-	-	-	-	-	-	-	-	-	-	-	-	-	-	-	-	-	-	-	-	-	-	-	-	-	-	-	-	-	-	-	-	-	-	-	-	-	-	-	-	-	-	-
ProRS	P_Nitrosopumilus_maritimus_SCM1_YP_001581992.1	-	-	-	-	-	-	-	-	-	-	-	-	-	-	-	-	-	-	-	-	-	-	-	-	-	-	-	-	-	-	-	-	-	-	-	-	-	-	-	-	-	-	-	-	-	-	-	-
ProRS	P_Cenarchaeum_symbiosum_A_YP_875309	-	-	-	-	-	-	-	-	-	-	-	-	-	-	-	-	-	-	-	-	-	-	-	-	-	-	-	-	-	-	-	-	-	-	-	-	-	-	-	-	-	-	-	-	-	-	-	-
ProRS	P_Pirellula_staleyi_DSM_6068_ADB19307	-	-	-	-	-	-	-	-	-	-	-	-	-	-	-	-	-	-	-	-	-	-	-	-	-	-	-	-	-	-	-	-	-	-	-	-	-	-	-	-	-	-	-	-	-	-	-	-
ProRS	P_Rhodopirellula_baltica_SH_1_NP_866551	-	-	-	-	-	-	-	-	-	-	-	-	-	-	-	-	-	-	-	-	-	-	-	-	-	-	-	-	-	-	-	-	-	-	-	-	-	-	-	-	-	-	-	-	-	-	-	-
ProRS	P_Bacteroides_fragilis_YCH46_YP_099717	-	-	-	-	-	-	-	-	-	-	-	-	-	-	-	-	-	-	-	-	-	-	-	-	-	-	-	-	-	-	-	-	-	-	-	-	-	-	-	-	-	-	-	-	-	-	-	-
ProRS	P_Flavobacterium_johnsoniae_UW101_A5FA31.1	-	-	-	-	-	-	-	-	-	-	-	-	-	-	-	-	-	-	-	-	-	-	-	-	-	-	-	-	-	-	-	-	-	-	-	-	-	-	-	-	-	-	-	-	-	-	-	-
ProRS	P_Chlorobaculum_parvum_NCIB_8327_ACF11976	-	-	-	-	-	-	-	-	-	-	-	-	-	-	-	-	-	-	-	-	-	-	-	-	-	-	-	-	-	-	-	-	-	-	-	-	-	-	-	-	-	-	-	-	-	-	-	-
ProRS	P_Chlorobium_phaeobacteroides_DSM_266_ABL65893	-	-	-	-	-	-	-	-	-	-	-	-	-	-	-	-	-	-	-	-	-	-	-	-	-	-	-	-	-	-	-	-	-	-	-	-	-	-	-	-	-	-	-	-	-	-	-	-
ProRS	P_Prosthecochloris_aestuarii_DSM_271B4S9D5.1	-	-	-	-	-	-	-	-	-	-	-	-	-	-	-	-	-	-	-	-	-	-	-	-	-	-	-	-	-	-	-	-	-	-	-	-	-	-	-	-	-	-	-	-	-	-	-	-
ProRS	P_Gemmatimonas_aurantiaca_T-27_BAH38795.1	-	-	-	-	-	-	-	-	-	-	-	-	-	-	-	-	-	-	-	-	-	-	-	-	-	-	-	-	-	-	-	-	-	-	-	-	-	-	-	-	-	-	-	-	-	-	-	-
ProRS	P_Candidatus_Solibacter_usitatus_Ellin6076_ABJ82833	-	-	-	-	-	-	-	-	-	-	-	-	-	-	-	-	-	-	-	-	-	-	-	-	-	-	-	-	-	-	-	-	-	-	-	-	-	-	-	-	-	-	-	-	-	-	-	-
ProRS	P_Thermanaerovibrio_acidaminovorans_DSM_6589_YP_003316832.1	-	-	-	-	-	-	-	-	-	-	-	-	-	-	-	-	-	-	-	-	-	-	-	-	-	-	-	-	-	-	-	-	-	-	-	-	-	-	-	-	-	-	-	-	-	-	-	-
ProRS	P_Borrelia_burgdorferi_B31_NP_212536	-	-	-	-	-	-	-	-	-	-	-	-	-	-	-	-	-	-	-	-	-	-	-	-	-	-	-	-	-	-	-	-	-	-	-	-	-	-	-	-	-	-	-	-	-	-	-	-
ProRS	P_Ureaplasma_parvum_serovar_3_str._ATCC_700970_NP_078289	-	-	-	-	-	-	-	-	-	-	-	-	-	-	-	-	-	-	-	-	-	-	-	-	-	-	-	-	-	-	-	-	-	-	-	-	-	-	-	-	-	-	-	-	-	-	-	-
SerRS arc	Methanosarcina barkeri str. Fusaro_2CJA_A_Chain A	-	-	-	-	-	-	-	-	-	-	-	-	-	-	-	-	-	-	-	-	-	-	-	-	-	-	-	-	-	-	-	-	-	-	-	-	-	-	-	-	-	-	-	-	-	-	-	-
SerRS arc	S_Methanococcus_maripaludis_WP_011170823	-	-	-	-	-	-	-	-	-	-	-	-	-	-	-	-	-	-	-	-	-	-	-	-	-	-	-	-	-	-	-	-	-	-	-	-	-	-	-	-	-	-	-	-	-	-	-	-
SerRS arc	S_Methanocaldococcus_jannaschii_DSM_2661_AAB99075	-	-	-	-	-	-	-	-	-	-	-	-	-	-	-	-	-	-	-	-	-	-	-	-	-	-	-	-	-	-	-	-	-	-	-	-	-	-	-	-	-	-	-	-	-	-	-	-
SerRS arc	S_Methanopyrus_kandleri_AV19_AAM02673	-	-	-	-	-	-	-	-	-	-	-	-	-	-	-	-	-	-	-	-	-	-	-	-	-	-	-	-	-	-	-	-	-	-	-	-	-	-	-	-	-	-	-	-	-	-	-	-
SerRS bac	S_Deinococcus_radiodurans_R1_AAF10848.1	-	-	-	-	-	-	-	-	-	-	-	-	-	-	-	-	-	-	-	-	-	-	-	-	-	-	-	-	-	-	-	-	-	-	-	-	-	-	-	-	-	-	-	-	-	-	-	-
SerRS bac	S_Thermus_thermophilus_HB27_P34945.2	-	-	-	-	-	-	-	-	-	-	-	-	-	-	-	-	-	-	-	-	-	-	-	-	-	-	-	-	-	-	-	-	-	-	-	-	-	-	-	-	-	-	-	-	-	-	-	-
SerRS bac	S_Clostridium_acetobutylicum_ATCC_824_AAK78004.1	-	-	-	-	-	-	-	-	-	-	-	-	-	-	-	-	-	-	-	-	-	-	-	-	-	-	-	-	-	-	-	-	-	-	-	-	-	-	-	-	-	-	-	-	-	-	-	-
SerRS bac	S_Chlamydia_trachomatis_D/UW-3/CX_NP_220248	-	-	-	-	-	-	-	-	-	-	-	-	-	-	-	-	-	-	-	-	-	-	-	-	-	-	-	-	-	-	-	-	-	-	-	-	-	-	-	-	-	-	-	-	-	-	-	-
SerRS bac	S_Chlamydophila_pneumoniae_CWL029_NP_225065	-	-	-	-	-	-	-	-	-	-	-	-	-	-	-	-	-	-	-	-	-	-	-	-	-	-	-	-	-	-	-	-	-	-	-	-	-	-	-	-	-	-	-	-	-	-	-	-
SerRS bac	S_Aeropyrum_pernix_K1_NP_148300	-	-	-	-	-	-	-	-	-	-	-	-	-	-	-	-	-	-	-	-	-	-	-	-	-	-	-	-	-	-	-	-	-	-	-	-	-	-	-	-	-	-	-	-	-	-	-	-
SerRS bac	S_Sulfolobus_tokodaii_Q970Y4.1	-	-	-	-	-	-	-	-	-	-	-	-	-	-	-	-	-	-	-	-	-	-	-	-	-	-	-	-	-	-	-	-	-	-	-	-	-	-	-	-	-	-	-	-	-	-	-	-
SerRS bac	S_Ignicoccus_hospitalis_KIN4/I_YP_001435576.1	-	-	-	-	-	-	-	-	-	-	-	-	-	-	-	-	-	-	-	-	-	-	-	-	-	-	-	-	-	-	-	-	-	-	-	-	-	-	-	-	-	-	-	-	-	-	-	-
SerRS bac	S_Candidatus_Korarchaeum_cryptofilum_OPF8_YP_001737372	-	-	-	-	-	-	-	-	-	-	-	-	-	-	-	-	-	-	-	-	-	-	-	-	-	-	-	-	-	-	-	-	-	-	-	-	-	-	-	-	-	-	-	-	-	-	-	-
SerRS bac	S_Pyrobaculum_aerophilum_str._IM2_AAL64715.1	-	-	-	-	-	-	-	-	-	-	-	-	-	-	-	-	-	-	-	-	-	-	-	-	-	-	-	-	-	-	-	-	-	-	-	-	-	-	-	-	-	-	-	-	-	-	-	-
SerRS bac	S_Thermoproteus_neutrophilus_V24Sta_B1Y9Y4.1	-	-	-	-	-	-	-	-	-	-	-	-	-	-	-	-	-	-	-	-	-	-	-	-	-	-	-	-	-	-	-	-	-	-	-	-	-	-	-	-	-	-	-	-	-	-	-	-
SerRS bac	S_Archaeoglobus_fulgidus_DSM_4304_NP_070859	-	-	-	-	-	-	-	-	-	-	-	-	-	-	-	-	-	-	-	-	-	-	-	-	-	-	-	-	-	-	-	-	-	-	-	-	-	-	-	-	-	-	-	-	-	-	-	-
SerRS bac	S_Thermofilum_pendens_Hrk_5_YP_919820	-	-	-	-	-	-	-	-	-	-	-	-	-	-	-	-	-	-	-	-	-	-	-	-	-	-	-	-	-	-	-	-	-	-	-	-	-	-	-	-	-	-	-	-	-	-	-	-
SerRS bac	S_Pyrococcus_furiosus_DSM_3638_NP_578933.1	-	-	-	-	-	-	-	-	-	-	-	-	-	-	-	-	-	-	-	-	-	-	-	-	-	-	-	-	-	-	-	-	-	-	-	-	-	-	-	-	-	-	-	-	-	-	-	-
SerRS bac	S_Pyrococcus_horikoshii_OT3_NP_142656.1	-	-	-	-	-	-	-	-	-	-	-	-	-	-	-	-	-	-	-	-	-	-	-	-	-	-	-	-	-	-	-	-	-	-	-	-	-	-	-	-	-	-	-	-	-	-	-	-
SerRS bac	S_Thermococcus_kodakarensis_KOD1_YP_183553.1	-	-	-	-	-	-	-	-	-	-	-	-	-	-	-	-	-	-	-	-	-	-	-	-	-	-	-	-	-	-	-	-	-	-	-	-	-	-	-	-	-	-	-	-	-	-	-	-
SerRS bac	S_Candidatus_Nitrosoarchaeum_koreensis_MY1_EGP94373	-	-	-	-	-	-	-	-	-	-	-	-	-	-	-	-	-	-	-	-	-	-	-	-	-	-	-	-	-	-	-	-	-	-	-	-	-	-	-	-	-	-	-	-	-	-	-	-
SerRS bac	S_Nitrosopumilus_maritimus_SCM1_A9A4V3.1	-	-	-	-	-	-	-	-	-	-	-	-	-	-	-	-	-	-	-	-	-	-	-	-	-	-	-	-	-	-	-	-	-	-	-	-	-	-	-	-	-	-	-	-	-	-	-	-
SerRS bac	S_Cenarchaeum_symbiosum_A_YP_875049	-	-	-	-	-	-	-	-	-	-	-	-	-	-	-	-	-	-	-	-	-	-	-	-	-	-	-	-	-	-	-	-	-	-	-	-	-	-	-	-	-	-	-	-	-	-	-	-
SerRS bac	S_Candidatus_Caldiarchaeum_subterraneum_BAJ49618	-	-	-	-	-	-	-	-	-	-	-	-	-	-	-	-	-	-	-	-	-	-	-	-	-	-	-	-	-	-	-	-	-	-	-	-	-	-	-	-	-	-	-	-	-	-	-	-
SerRS bac	S_Picrophilus_torridus_DSM_9790_YP_024010	-	-	-	-	-	-	-	-	-	-	-	-	-	-	-	-	-	-	-	-	-	-	-	-	-	-	-	-	-	-	-	-	-	-	-	-	-	-	-	-	-	-	-	-	-	-	-	-
SerRS bac	S_Thermoplasma_acidophilum_DSM_1728_NP_393946.1	-	-	-	-	-	-	-	-	-	-	-	-	-	-	-	-	-	-	-	-	-	-	-	-	-	-	-	-	-	-	-	-	-	-	-	-	-	-	-	-	-	-	-	-	-	-	-	-
SerRS bac	S_Mycobacterium_tuberculosis_H37Rv_NP_218351.1	-	-	-	-	-	-	-	-	-	-	-	-	-	-	-	-	-	-	-	-	-	-	-	-	-	-	-	-	-	-	-	-	-	-	-	-	-	-	-	-	-	-	-	-	-	-	-	-
SerRS bac	S_Nocardia_farcinica_Q5Z3K9	-	-	-	-	-	-	-	-	-	-	-	-	-	-	-	-	-	-	-	-	-	-	-	-	-	-	-	-	-	-	-	-	-	-	-	-	-	-	-	-	-	-	-	-	-	-	-	-
SerRS bac	S_Streptomyces_coelicolor_Q9ZBX1	-	-	-	-	-	-	-	-	-	-	-	-	-	-	-	-	-	-	-	-	-	-	-	-	-	-	-	-	-	-	-	-	-	-	-	-	-	-	-	-	-	-	-	-	-	-	-	-
SerRS bac	S_Acidobacterium_capsulatum_ATCC_51196_ACO33447	-	-	-	-	-	-	-	-	-	-	-	-	-	-	-	-	-	-	-	-	-	-	-	-	-	-	-	-	-	-	-	-	-	-	-	-	-	-	-	-	-	-	-	-	-	-	-	-
SerRS bac	S_Candidatus_Solibacter_usitatus_Ellin6076_ABJ83472	-	-	-	-	-	-	-	-	-	-	-	-	-	-	-	-	-	-	-	-	-	-	-	-	-	-	-	-	-	-	-	-	-	-	-	-	-	-	-	-	-	-	-	-	-	-	-	-
SerRS bac	Aquifex aeolicus VF5_2DQ3_A_Chain A, Crystal Structure Of Aq_298	-	-	-	-	-	-	-	-	-	-	-	-	-	-	-	-	-	-	-	-	-	-	-	-	-	-	-	-	-	-	-	-	-	-	-	-	-	-	-	-	-	-	-	-	-	-	-	-
SerRS bac	S_Aquifex_aeolicus_CAY05312	-	-	-	-	-	-	-	-	-	-	-	-	-	-	-	-	-	-	-	-	-	-	-	-	-	-	-	-	-	-	-	-	-	-	-	-	-	-	-	-	-	-	-	-	-	-	-	-
SerRS bac	S_Hydrogenobacter_thermophilus_TK-6_YP_003433243.1	-	-	-	-	-	-	-	-	-	-	-	-	-	-	-	-	-	-	-	-	-	-	-	-	-	-	-	-	-	-	-	-	-	-	-	-	-	-	-	-	-	-	-	-	-	-	-	-
SerRS bac	S_Bacillus_subtilis_subsp._subtilis_str._168_BAA05249	-	-	-	-	-	-	-	-	-	-	-	-	-	-	-	-	-	-	-	-	-	-	-	-	-	-	-	-	-	-	-	-	-	-	-	-	-	-	-	-	-	-	-	-	-	-	-	-
SerRS bac	S_Geobacter_sulfurreducens_PCA_NP_951099.1	-	-	-	-	-	-	-	-	-	-	-	-	-	-	-	-	-	-	-	-	-	-	-	-	-	-	-	-	-	-	-	-	-	-	-	-	-	-	-	-	-	-	-	-	-	-	-	-
SerRS bac	S_Clostridium_acetobutylicum_ATCC_824_AAK78008.1	-	-	-	-	-	-	-	-	-	-	-	-	-	-	-	-	-	-	-	-	-	-	-	-	-	-	-	-	-	-	-	-	-	-	-	-	-	-	-	-	-	-	-	-	-	-	-	-
SerRS bac	S_Thermodesulfovibrio_yellowstonii_DSM_11347_B5YGU2.1	-	-	-	-	-	-	-	-	-	-	-	-	-	-	-	-	-	-	-	-	-	-	-	-	-	-	-	-	-	-	-	-	-	-	-	-	-	-	-	-	-	-	-	-	-	-	-	-
SerRS bac	S_Streptococcus_pyogenes_M1_GAS_NP_269765.1	-	-	-	-	-	-	-	-	-	-	-	-	-	-	-	-	-	-	-	-	-	-	-	-	-	-	-	-	-	-	-	-	-	-	-	-	-	-	-	-	-	-	-	-	-	-	-	-
SerRS bac	S_Kosmotoga_olearia_TBF_19.5.1_YP_002940568.1	-	-	-	-	-	-	-	-	-	-	-	-	-	-	-	-	-	-	-	-	-	-	-	-	-	-	-	-	-	-	-	-	-	-	-	-	-	-	-	-	-	-	-	-	-	-	-	-
SerRS bac	S_Thermotoga_maritima_MSB8_NP_229180.1	-	-	-	-	-	-	-	-	-	-	-	-	-	-	-	-	-	-	-	-	-	-	-	-	-	-	-	-	-	-	-	-	-	-	-	-	-	-	-	-	-	-	-	-	-	-	-	-
SerRS bac	S_Thermanaerovibrio_acidaminovorans_DSM_6589_YP_003317520.1	-	-	-	-	-	-	-	-	-	-	-	-	-	-	-	-	-	-	-	-	-	-	-	-	-	-	-	-	-	-	-	-	-	-	-	-	-	-	-	-	-	-	-	-	-	-	-	-
SerRS bac	S_Fusobacterium_nucleatum_subsp._nucleatum_ATCC_25586_NP_603020.2	-	-	-	-	-	-	-	-	-	-	-	-	-	-	-	-	-	-	-	-	-	-	-	-	-	-	-	-	-	-	-	-	-	-	-	-	-	-	-	-	-	-	-	-	-	-	-	-
SerRS bac	S_Streptobacillus_moniliformis_DSM_12112_YP_003305397.1	-	-	-	-	-	-	-	-	-	-	-	-	-	-	-	-	-	-	-	-	-	-	-	-	-	-	-	-	-	-	-	-	-	-	-	-	-	-	-	-	-	-	-	-	-	-	-	-
SerRS bac	S_Elusimicrobium_minutum_Pei191_YP_001876388.1	-	-	-	-	-	-	-	-	-	-	-	-	-	-	-	-	-	-	-	-	-	-	-	-	-	-	-	-	-	-	-	-	-	-	-	-	-	-	-	-	-	-	-	-	-	-	-	-
SerRS bac	S_Azotobacter_vinelandii_DJ_ACO78990	-	-	-	-	-	-	-	-	-	-	-	-	-	-	-	-	-	-	-	-	-	-	-	-	-	-	-	-	-	-	-	-	-	-	-	-	-	-	-	-	-	-	-	-	-	-	-	-
SerRS bac	S_Pseudomonas_putida_GB-1_ABY99496	-	-	-	-	-	-	-	-	-	-	-	-	-	-	-	-	-	-	-	-	-	-	-	-	-	-	-	-	-	-	-	-	-	-	-	-	-	-	-	-	-	-	-	-	-	-	-	-
SerRS bac	S_Escherichia_coli_str._K-12_substr._MG1655_NP_415413.1	-	-	-	-	-	-	-	-	-	-	-	-	-	-	-	-	-	-	-	-	-	-	-	-	-	-	-	-	-	-	-	-	-	-	-	-	-	-	-	-	-	-	-	-	-	-	-	-
SerRS bac	S_Burkholderia_mallei_ATCC_23344_AAU49997	-	-	-	-	-	-	-	-	-	-	-	-	-	-	-	-	-	-	-	-	-	-	-	-	-	-	-	-	-	-	-	-	-	-	-	-	-	-	-	-	-	-	-	-	-	-	-	-
SerRS bac	S_Nitrosomonas_europaea_ATCC_19718_CAD84091.1	-	-	-	-	-	-	-	-	-	-	-	-	-	-	-	-	-	-	-	-	-	-	-	-	-	-	-	-	-	-	-	-	-	-	-	-	-	-	-	-	-	-	-	-	-	-	-	-
SerRS bac	S_Anabaena_variabilis_ATCC_29413_ABA21346	-	-	-	-	-	-	-	-	-	-	-	-	-	-	-	-	-	-	-	-	-	-	-	-	-	-	-	-	-	-	-	-	-	-	-	-	-	-	-	-	-	-	-	-	-	-	-	-
SerRS bac	S_Thermosynechococcus_elongatus_BP-1_NP_682342.1	-	-	-	-	-	-	-	-	-	-	-	-	-	-	-	-	-	-	-	-	-	-	-	-	-	-	-	-	-	-	-	-	-	-	-	-	-	-	-	-	-	-	-	-	-	-	-	-
SerRS bac	S_Synechococcus_elongatus_PCC_6301_YP_171779.2	-	-	-	-	-	-	-	-	-	-	-	-	-	-	-	-	-	-	-	-	-	-	-	-	-	-	-	-	-	-	-	-	-	-	-	-	-	-	-	-	-	-	-	-	-	-	-	-
SerRS bac	S_Myxococcus_xanthus_DK_1622_YP_630179	-	-	-	-	-	-	-	-	-	-	-	-	-	-	-	-	-	-	-	-	-	-	-	-	-	-	-	-	-	-	-	-	-	-	-	-	-	-	-	-	-	-	-	-	-	-	-	-
SerRS bac	S_Chloroflexus_aurantiacus_J-10-fl_ABY33694	-	-	-	-	-	-	-	-	-	-	-	-	-	-	-	-	-	-	-	-	-	-	-	-	-	-	-	-	-	-	-	-	-	-	-	-	-	-	-	-	-	-	-	-	-	-	-	-
SerRS bac	S_Thermomicrobium_roseum_DSM_5159_B9L131.1	-	-	-	-	-	-	-	-	-	-	-	-	-	-	-	-	-	-	-	-	-	-	-	-	-	-	-	-	-	-	-	-	-	-	-	-	-	-	-	-	-	-	-	-	-	-	-	-
SerRS bac	S_Dehalococcoides_ethenogenes_195_AAW40145.1	-	-	-	-	-	-	-	-	-	-	-	-	-	-	-	-	-	-	-	-	-	-	-	-	-	-	-	-	-	-	-	-	-	-	-	-	-	-	-	-	-	-	-	-	-	-	-	-
SerRS bac	S_Agrobacterium_tumefaciens_str._C58_NP_354691	-	-	-	-	-	-	-	-	-	-	-	-	-	-	-	-	-	-	-	-	-	-	-	-	-	-	-	-	-	-	-	-	-	-	-	-	-	-	-	-	-	-	-	-	-	-	-	-
SerRS bac	S_Rhizobium_etli_CFN_42_YP_469346	-	-	-	-	-	-	-	-	-	-	-	-	-	-	-	-	-	-	-	-	-	-	-	-	-	-	-	-	-	-	-	-	-	-	-	-	-	-	-	-	-	-	-	-	-	-	-	-
SerRS bac	S_Brucella_melitensis_bv._1_str._16M_EEW89019	-	-	-	-	-	-	-	-	-	-	-	-	-	-	-	-	-	-	-	-	-	-	-	-	-	-	-	-	-	-	-	-	-	-	-	-	-	-	-	-	-	-	-	-	-	-	-	-
SerRS bac	S_Rickettsia_prowazekii_str._Madrid_E_NP_221133.1	-	-	-	-	-	-	-	-	-	-	-	-	-	-	-	-	-	-	-	-	-	-	-	-	-	-	-	-	-	-	-	-	-	-	-	-	-	-	-	-	-	-	-	-	-	-	-	-
SerRS bac	S_Akkermansia_muciniphila_ATCC_BAA-835_ACD05924	-	-	-	-	-	-	-	-	-	-	-	-	-	-	-	-	-	-	-	-	-	-	-	-	-	-	-	-	-	-	-	-	-	-	-	-	-	-	-	-	-	-	-	-	-	-	-	-
SerRS bac	S_Methylacidiphilum_infernorum_V4_YP_001940375	-	-	-	-	-	-	-	-	-	-	-	-	-	-	-	-	-	-	-	-	-	-	-	-	-	-	-	-	-	-	-	-	-	-	-	-	-	-	-	-	-	-	-	-	-	-	-	-
SerRS bac	S_Gemmatimonas_aurantiaca_T-27_YP_002761055.1	-	-	-	-	-	-	-	-	-	-	-	-	-	-	-	-	-	-	-	-	-	-	-	-	-	-	-	-	-	-	-	-	-	-	-	-	-	-	-	-	-	-	-	-	-	-	-	-
SerRS bac	S_Chlorobaculum_parvum_NCIB_8327_ACF11043	-	-	-	-	-	-	-	-	-	-	-	-	-	-	-	-	-	-	-	-	-	-	-	-	-	-	-	-	-	-	-	-	-	-	-	-	-	-	-	-	-	-	-	-	-	-	-	-
SerRS bac	S_Chlorobium_phaeobacteroides_DSM_266_ABL65782	-	-	-	-	-	-	-	-	-	-	-	-	-	-	-	-	-	-	-	-	-	-	-	-	-	-	-	-	-	-	-	-	-	-	-	-	-	-	-	-	-	-	-	-	-	-	-	-
SerRS bac	S_Prosthecochloris_aestuarii_DSM_271_B4S6M3.1	-	-	-	-	-	-	-	-	-	-	-	-	-	-	-	-	-	-	-	-	-	-	-	-	-	-	-	-	-	-	-	-	-	-	-	-	-	-	-	-	-	-	-	-	-	-	-	-
SerRS bac	S_Mycoplasma_genitalium_G37_NP_072665.1	-	-	-	-	-	-	-	-	-	-	-	-	-	-	-	-	-	-	-	-	-	-	-	-	-	-	-	-	-	-	-	-	-	-	-	-	-	-	-	-	-	-	-	-	-	-	-	-
SerRS bac	S_Ureaplasma_parvum_serovar_3_str._ATCC_700970_NP_077937	-	-	-	-	-	-	-	-	-	-	-	-	-	-	-	-	-	-	-	-	-	-	-	-	-	-	-	-	-	-	-	-	-	-	-	-	-	-	-	-	-	-	-	-	-	-	-	-
SerRS bac	S_Leptospira_interrogans_serovar_Lai_str._56601_NP_714519.1	-	-	-	-	-	-	-	-	-	-	-	-	-	-	-	-	-	-	-	-	-	-	-	-	-	-	-	-	-	-	-	-	-	-	-	-	-	-	-	-	-	-	-	-	-	-	-	-
SerRS bac	S_Halobacterium_salinarum_R1_B0R6Z8.1	-	-	-	-	-	-	-	-	-	-	-	-	-	-	-	-	-	-	-	-	-	-	-	-	-	-	-	-	-	-	-	-	-	-	-	-	-	-	-	-	-	-	-	-	-	-	-	-
SerRS bac	S_Halorubrum_lacusprofundi_ATCC_49239_YP_002566721.1	-	-	-	-	-	-	-	-	-	-	-	-	-	-	-	-	-	-	-	-	-	-	-	-	-	-	-	-	-	-	-	-	-	-	-	-	-	-	-	-	-	-	-	-	-	-	-	-
SerRS bac	S_Campylobacter_jejuni_subsp._jejuni_NCTC_11168_YP_002343826	-	-	-	-	-	-	-	-	-	-	-	-	-	-	-	-	-	-	-	-	-	-	-	-	-	-	-	-	-	-	-	-	-	-	-	-	-	-	-	-	-	-	-	-	-	-	-	-
SerRS bac	S_Helicobacter_pylori_J99_Q9ZJD9.1	-	-	-	-	-	-	-	-	-	-	-	-	-	-	-	-	-	-	-	-	-	-	-	-	-	-	-	-	-	-	-	-	-	-	-	-	-	-	-	-	-	-	-	-	-	-	-	-
SerRS bac	S_Fibrobacter_succinogenes_subsp._succinogenes_S85_YP_003250463.1	-	-	-	-	-	-	-	-	-	-	-	-	-	-	-	-	-	-	-	-	-	-	-	-	-	-	-	-	-	-	-	-	-	-	-	-	-	-	-	-	-	-	-	-	-	-	-	-
SerRS bac	S_Bacteroides_fragilis_YCH46_YP_098291	-	-	-	-	-	-	-	-	-	-	-	-	-	-	-	-	-	-	-	-	-	-	-	-	-	-	-	-	-	-	-	-	-	-	-	-	-	-	-	-	-	-	-	-	-	-	-	-
SerRS bac	S_Flavobacterium_johnsoniae_UW101_YP_001193200.1	-	-	-	-	-	-	-	-	-	-	-	-	-	-	-	-	-	-	-	-	-	-	-	-	-	-	-	-	-	-	-	-	-	-	-	-	-	-	-	-	-	-	-	-	-	-	-	-
SerRS bac	S_Borrelia_burgdorferi_B31_NP_212360	-	-	-	-	-	-	-	-	-	-	-	-	-	-	-	-	-	-	-	-	-	-	-	-	-	-	-	-	-	-	-	-	-	-	-	-	-	-	-	-	-	-	-	-	-	-	-	-
SerRS bac	S_Pirellula_staleyi_DSM_6068_ADB17076	-	-	-	-	-	-	-	-	-	-	-	-	-	-	-	-	-	-	-	-	-	-	-	-	-	-	-	-	-	-	-	-	-	-	-	-	-	-	-	-	-	-	-	-	-	-	-	-
SerRS bac	S_Rhodopirellula_baltica_SH_1_CAD71875	-	-	-	-	-	-	-	-	-	-	-	-	-	-	-	-	-	-	-	-	-	-	-	-	-	-	-	-	-	-	-	-	-	-	-	-	-	-	-	-	-	-	-	-	-	-	-	-
[truncated: 1,668 more columns]

## Sheet: S3b
	Supplemental Table 3b
	Name	1	2	3	4	5	6	7	8	9	10	11	12	13	14	15	16	17	18	19	20	21	22	23	24	25	26	27	28	29	30	31	32	33	34	35	36	37	38	39	40	41	42	43	44	45	46	47	48
LysRS	K_Pyrobaculum aerophilum str. IM2 NP 559586.1	-	-	-	-	-	-	-	-	-	-	-	-	-	-	-	-	-	-	-	-	-	-	-	-	-	-	-	-	-	-	-	-	-	-	-	-	-	-	-	-	-	-	-	-	-	-	-	-
LysRS	K_Thermoproteus neutrophilus V24Sta YP 001794156.1	-	-	-	-	-	-	-	-	-	-	-	-	-	-	-	-	-	-	-	-	-	-	-	-	-	-	-	-	-	-	-	-	-	-	-	-	-	-	-	-	-	-	-	-	-	-	-	-
LysRS	K_Sulfolobus tokodaii str. 7 NP 378073.1	-	-	-	-	-	-	-	-	-	-	-	-	-	-	-	-	-	-	-	-	-	-	-	-	-	-	-	-	-	-	-	-	-	-	-	-	-	-	-	-	-	-	-	-	-	-	-	-
LysRS	K_Candidatus Solibacter usitatus Ellin6076 ABJ82032	-	-	-	-	-	-	-	-	-	-	-	-	-	-	-	-	-	-	-	-	-	-	-	-	-	-	-	-	-	-	-	-	-	-	-	-	-	-	-	-	-	-	-	-	-	-	-	-
LysRS	K_Thermodesulfovibrio yellowstonii DSM 11347 YP 002249051.1	-	-	-	-	-	-	-	-	-	-	-	-	-	-	-	-	-	-	-	-	-	-	-	-	-	-	-	-	-	-	-	-	-	-	-	-	-	-	-	-	-	-	-	-	-	-	-	-
LysRS	K_Azotobacter vinelandii CBV26804	-	-	-	-	-	-	-	-	-	-	-	-	-	-	-	-	-	-	-	-	-	-	-	-	-	-	-	-	-	-	-	-	-	-	-	-	-	-	-	-	-	-	-	-	-	-	-	-
LysRS	K_Pseudomonas putida GB-1ABY97009	-	-	-	-	-	-	-	-	-	-	-	-	-	-	-	-	-	-	-	-	-	-	-	-	-	-	-	-	-	-	-	-	-	-	-	-	-	-	-	-	-	-	-	-	-	-	-	-
LysRS	Escherichia coli K-12_1E1O_A_Chain A, Lysyl-Trna Synthetase (Lysu)	-	-	-	-	-	-	-	-	-	-	-	-	-	-	-	-	-	-	-	-	-	-	-	-	-	-	-	-	-	-	-	-	-	-	-	-	-	-	-	-	-	-	-	-	-	-	-	-
LysRS	K_Escherichia coli str. K-12 substr. MG1655 AAA97029.1	-	-	-	-	-	-	-	-	-	-	-	-	-	-	-	-	-	-	-	-	-	-	-	-	-	-	-	-	-	-	-	-	-	-	-	-	-	-	-	-	-	-	-	-	-	-	-	-
LysRS	K_Escherichia coli str. K-12 substr. MG1655 AAC75928.1	-	-	-	-	-	-	-	-	-	-	-	-	-	-	-	-	-	-	-	-	-	-	-	-	-	-	-	-	-	-	-	-	-	-	-	-	-	-	-	-	-	-	-	-	-	-	-	-
LysRS	K_Burkholderia mallei ATCC 23344 AAU47811	-	-	-	-	-	-	-	-	-	-	-	-	-	-	-	-	-	-	-	-	-	-	-	-	-	-	-	-	-	-	-	-	-	-	-	-	-	-	-	-	-	-	-	-	-	-	-	-
LysRS	K_Nitrosomonas europaea ATCC 19718 NP 842352.1	-	-	-	-	-	-	-	-	-	-	-	-	-	-	-	-	-	-	-	-	-	-	-	-	-	-	-	-	-	-	-	-	-	-	-	-	-	-	-	-	-	-	-	-	-	-	-	-
LysRS	K_Geobacter sulfurreducens PCA AAR35647.1	-	-	-	-	-	-	-	-	-	-	-	-	-	-	-	-	-	-	-	-	-	-	-	-	-	-	-	-	-	-	-	-	-	-	-	-	-	-	-	-	-	-	-	-	-	-	-	-
LysRS	K_Magnetococcus sp. MC-1 A0L6F7.1	-	-	-	-	-	-	-	-	-	-	-	-	-	-	-	-	-	-	-	-	-	-	-	-	-	-	-	-	-	-	-	-	-	-	-	-	-	-	-	-	-	-	-	-	-	-	-	-
LysRS	K_Bacillus subtilis P37477	-	-	-	-	-	-	-	-	-	-	-	-	-	-	-	-	-	-	-	-	-	-	-	-	-	-	-	-	-	-	-	-	-	-	-	-	-	-	-	-	-	-	-	-	-	-	-	-
LysRS	K_Streptococcus pyogenes M1 GAS NP 268853.1	-	-	-	-	-	-	-	-	-	-	-	-	-	-	-	-	-	-	-	-	-	-	-	-	-	-	-	-	-	-	-	-	-	-	-	-	-	-	-	-	-	-	-	-	-	-	-	-
LysRS	K_Fusobacterium nucleatum subsp. nucleatum ATCC 25586 AAL94662.1	-	-	-	-	-	-	-	-	-	-	-	-	-	-	-	-	-	-	-	-	-	-	-	-	-	-	-	-	-	-	-	-	-	-	-	-	-	-	-	-	-	-	-	-	-	-	-	-
LysRS	K_Clostridium acetobutylicum ATCC 824 AAK81133.1	-	-	-	-	-	-	-	-	-	-	-	-	-	-	-	-	-	-	-	-	-	-	-	-	-	-	-	-	-	-	-	-	-	-	-	-	-	-	-	-	-	-	-	-	-	-	-	-
LysRS	K_Streptobacillus moniliformis DSM 12112 YP 003306376.1	-	-	-	-	-	-	-	-	-	-	-	-	-	-	-	-	-	-	-	-	-	-	-	-	-	-	-	-	-	-	-	-	-	-	-	-	-	-	-	-	-	-	-	-	-	-	-	-
LysRS	K_Leptospira interrogans serovar Lai str. 56601 AAN49194.1	-	-	-	-	-	-	-	-	-	-	-	-	-	-	-	-	-	-	-	-	-	-	-	-	-	-	-	-	-	-	-	-	-	-	-	-	-	-	-	-	-	-	-	-	-	-	-	-
LysRS	K_Campylobacter jejuni subsp. jejuni NCTC 11168 YP 002343838	-	-	-	-	-	-	-	-	-	-	-	-	-	-	-	-	-	-	-	-	-	-	-	-	-	-	-	-	-	-	-	-	-	-	-	-	-	-	-	-	-	-	-	-	-	-	-	-
LysRS	K_Helicobacter pylori J99 AAD05751.1	-	-	-	-	-	-	-	-	-	-	-	-	-	-	-	-	-	-	-	-	-	-	-	-	-	-	-	-	-	-	-	-	-	-	-	-	-	-	-	-	-	-	-	-	-	-	-	-
LysRS	K_Kosmotoga olearia TBF 19.5.1 ACR80711.1	-	-	-	-	-	-	-	-	-	-	-	-	-	-	-	-	-	-	-	-	-	-	-	-	-	-	-	-	-	-	-	-	-	-	-	-	-	-	-	-	-	-	-	-	-	-	-	-
LysRS	K_Thermotoga maritima MSB8 NP 229505.1	-	-	-	-	-	-	-	-	-	-	-	-	-	-	-	-	-	-	-	-	-	-	-	-	-	-	-	-	-	-	-	-	-	-	-	-	-	-	-	-	-	-	-	-	-	-	-	-
LysRS	K_Thermanaerovibrio acidaminovorans DSM 6589 YP 003317632.1	-	-	-	-	-	-	-	-	-	-	-	-	-	-	-	-	-	-	-	-	-	-	-	-	-	-	-	-	-	-	-	-	-	-	-	-	-	-	-	-	-	-	-	-	-	-	-	-
LysRS	K_Deinococcus radiodurans R1 NP 294095.1	-	-	-	-	-	-	-	-	-	-	-	-	-	-	-	-	-	-	-	-	-	-	-	-	-	-	-	-	-	-	-	-	-	-	-	-	-	-	-	-	-	-	-	-	-	-	-	-
LysRS	K_Thermus thermophilus HB27 Q72JT9.1	-	-	-	-	-	-	-	-	-	-	-	-	-	-	-	-	-	-	-	-	-	-	-	-	-	-	-	-	-	-	-	-	-	-	-	-	-	-	-	-	-	-	-	-	-	-	-	-
LysRS	K_Chloroflexus aurantiacus J-10-fl ABY34455	-	-	-	-	-	-	-	-	-	-	-	-	-	-	-	-	-	-	-	-	-	-	-	-	-	-	-	-	-	-	-	-	-	-	-	-	-	-	-	-	-	-	-	-	-	-	-	-
LysRS	K_Thermomicrobium roseum DSM 5159 YP 002522097.1	-	-	-	-	-	-	-	-	-	-	-	-	-	-	-	-	-	-	-	-	-	-	-	-	-	-	-	-	-	-	-	-	-	-	-	-	-	-	-	-	-	-	-	-	-	-	-	-
LysRS	K_Dehalococcoides ethenogenes 195 YP 181320.1	-	-	-	-	-	-	-	-	-	-	-	-	-	-	-	-	-	-	-	-	-	-	-	-	-	-	-	-	-	-	-	-	-	-	-	-	-	-	-	-	-	-	-	-	-	-	-	-
LysRS	K_Anabaena variabilis ATCC 29413 ABA22758	-	-	-	-	-	-	-	-	-	-	-	-	-	-	-	-	-	-	-	-	-	-	-	-	-	-	-	-	-	-	-	-	-	-	-	-	-	-	-	-	-	-	-	-	-	-	-	-
LysRS	K_Synechococcus elongatus PCC 6301 YP 172401.1	-	-	-	-	-	-	-	-	-	-	-	-	-	-	-	-	-	-	-	-	-	-	-	-	-	-	-	-	-	-	-	-	-	-	-	-	-	-	-	-	-	-	-	-	-	-	-	-
LysRS	K_Thermosynechococcus elongatus BP-1 NP 681003.1	-	-	-	-	-	-	-	-	-	-	-	-	-	-	-	-	-	-	-	-	-	-	-	-	-	-	-	-	-	-	-	-	-	-	-	-	-	-	-	-	-	-	-	-	-	-	-	-
LysRS	K_Bacteroides fragilis YCH46 YP 101086	-	-	-	-	-	-	-	-	-	-	-	-	-	-	-	-	-	-	-	-	-	-	-	-	-	-	-	-	-	-	-	-	-	-	-	-	-	-	-	-	-	-	-	-	-	-	-	-
LysRS	K_Flavobacterium johnsoniae UW101 ABQ04951.1	-	-	-	-	-	-	-	-	-	-	-	-	-	-	-	-	-	-	-	-	-	-	-	-	-	-	-	-	-	-	-	-	-	-	-	-	-	-	-	-	-	-	-	-	-	-	-	-
LysRS	K_Chlorobaculum parvum NCIB 8327 ACF11192	-	-	-	-	-	-	-	-	-	-	-	-	-	-	-	-	-	-	-	-	-	-	-	-	-	-	-	-	-	-	-	-	-	-	-	-	-	-	-	-	-	-	-	-	-	-	-	-
LysRS	K_Chlorobium phaeobacteroides DSM 266 ABL65756	-	-	-	-	-	-	-	-	-	-	-	-	-	-	-	-	-	-	-	-	-	-	-	-	-	-	-	-	-	-	-	-	-	-	-	-	-	-	-	-	-	-	-	-	-	-	-	-
LysRS	K_Prosthecochloris aestuarii DSM 271YP 002016175.1	-	-	-	-	-	-	-	-	-	-	-	-	-	-	-	-	-	-	-	-	-	-	-	-	-	-	-	-	-	-	-	-	-	-	-	-	-	-	-	-	-	-	-	-	-	-	-	-
LysRS	K_Gemmatimonas aurantiaca T-27 BAH38621.1	-	-	-	-	-	-	-	-	-	-	-	-	-	-	-	-	-	-	-	-	-	-	-	-	-	-	-	-	-	-	-	-	-	-	-	-	-	-	-	-	-	-	-	-	-	-	-	-
LysRS	K_Fibrobacter succinogenes subsp. succinogenes S85 ACX76218.1	-	-	-	-	-	-	-	-	-	-	-	-	-	-	-	-	-	-	-	-	-	-	-	-	-	-	-	-	-	-	-	-	-	-	-	-	-	-	-	-	-	-	-	-	-	-	-	-
LysRS	K_Mycoplasma genitalium G37 AAC71353.1	-	-	-	-	-	-	-	-	-	-	-	-	-	-	-	-	-	-	-	-	-	-	-	-	-	-	-	-	-	-	-	-	-	-	-	-	-	-	-	-	-	-	-	-	-	-	-	-
LysRS	K_Ureaplasma parvum serovar 3 str. ATCC 700970 NP 077892	-	-	-	-	-	-	-	-	-	-	-	-	-	-	-	-	-	-	-	-	-	-	-	-	-	-	-	-	-	-	-	-	-	-	-	-	-	-	-	-	-	-	-	-	-	-	-	-
LysRS	K_Akkermansia muciniphila ATCC BAA-835 ACD04632	-	-	-	-	-	-	-	-	-	-	-	-	-	-	-	-	-	-	-	-	-	-	-	-	-	-	-	-	-	-	-	-	-	-	-	-	-	-	-	-	-	-	-	-	-	-	-	-
LysRS	K_Methylacidiphilum infernorum V4 ACD83350.1	-	-	-	-	-	-	-	-	-	-	-	-	-	-	-	-	-	-	-	-	-	-	-	-	-	-	-	-	-	-	-	-	-	-	-	-	-	-	-	-	-	-	-	-	-	-	-	-
LysRS	K_Agrobacterium tumefaciens str. C58 Q8U7H6	-	-	-	-	-	-	-	-	-	-	-	-	-	-	-	-	-	-	-	-	-	-	-	-	-	-	-	-	-	-	-	-	-	-	-	-	-	-	-	-	-	-	-	-	-	-	-	-
LysRS	K_Rhizobium etli CFN 42 YP 471139	-	-	-	-	-	-	-	-	-	-	-	-	-	-	-	-	-	-	-	-	-	-	-	-	-	-	-	-	-	-	-	-	-	-	-	-	-	-	-	-	-	-	-	-	-	-	-	-
LysRS	K_Elusimicrobium minutum Pei191 ACC97625.1	-	-	-	-	-	-	-	-	-	-	-	-	-	-	-	-	-	-	-	-	-	-	-	-	-	-	-	-	-	-	-	-	-	-	-	-	-	-	-	-	-	-	-	-	-	-	-	-
LysRS	K_Chlamydia trachomatis D/UW-3/CX NP 220300	-	-	-	-	-	-	-	-	-	-	-	-	-	-	-	-	-	-	-	-	-	-	-	-	-	-	-	-	-	-	-	-	-	-	-	-	-	-	-	-	-	-	-	-	-	-	-	-
LysRS	K_Chlamydophila pneumoniae CWL029 NP 225126	-	-	-	-	-	-	-	-	-	-	-	-	-	-	-	-	-	-	-	-	-	-	-	-	-	-	-	-	-	-	-	-	-	-	-	-	-	-	-	-	-	-	-	-	-	-	-	-
LysRS	K_Mycobacterium tuberculosis H37Rv CAB08946.1	-	-	-	-	-	-	-	-	-	-	-	-	-	-	-	-	-	-	-	-	-	-	-	-	-	-	-	-	-	-	-	-	-	-	-	-	-	-	-	-	-	-	-	-	-	-	-	-
LysRS	K_Nocardia farcinica IFM 10152YP 116617	-	-	-	-	-	-	-	-	-	-	-	-	-	-	-	-	-	-	-	-	-	-	-	-	-	-	-	-	-	-	-	-	-	-	-	-	-	-	-	-	-	-	-	-	-	-	-	-
AspRS	D_Thermoproteus neutrophilus V24Sta YP 001795348.1	-	-	-	-	-	-	-	-	-	-	-	-	-	-	-	-	-	-	-	-	-	-	-	-	-	-	-	-	-	-	-	-	-	-	-	-	-	-	-	-	-	-	-	-	-	-	-	-
AspRS	D_Pyrobaculum aerophilum str. IM2 NP 558783.1	-	-	-	-	-	-	-	-	-	-	-	-	-	-	-	-	-	-	-	-	-	-	-	-	-	-	-	-	-	-	-	-	-	-	-	-	-	-	-	-	-	-	-	-	-	-	-	-
AspRS	D_Thermoplasma acidophilum DSM 1728 NP 394405.1	-	-	-	-	-	-	-	-	-	-	-	-	-	-	-	-	-	-	-	-	-	-	-	-	-	-	-	-	-	-	-	-	-	-	-	-	-	-	-	-	-	-	-	-	-	-	-	-
AspRS	D_Picrophilus torridus DSM 9790 YP 023992	-	-	-	-	-	-	-	-	-	-	-	-	-	-	-	-	-	-	-	-	-	-	-	-	-	-	-	-	-	-	-	-	-	-	-	-	-	-	-	-	-	-	-	-	-	-	-	-
AspRS	Thermococcus kodakarensis_3NEN_A_Chain A Aspartyl-Trna Synthetase	-	-	-	-	-	-	-	-	-	-	-	-	-	-	-	-	-	-	-	-	-	-	-	-	-	-	-	-	-	-	-	-	-	-	-	-	-	-	-	-	-	-	-	-	-	-	-	-
AspRS	D_Thermococcus kodakarensis KOD1 YP 182905.1	-	-	-	-	-	-	-	-	-	-	-	-	-	-	-	-	-	-	-	-	-	-	-	-	-	-	-	-	-	-	-	-	-	-	-	-	-	-	-	-	-	-	-	-	-	-	-	-
AspRS	D_Pyrococcus horikoshii OT3 NP 142932.1	-	-	-	-	-	-	-	-	-	-	-	-	-	-	-	-	-	-	-	-	-	-	-	-	-	-	-	-	-	-	-	-	-	-	-	-	-	-	-	-	-	-	-	-	-	-	-	-
AspRS	D_Pyrococcus furiosus DSM 3638 NP 578598.1	-	-	-	-	-	-	-	-	-	-	-	-	-	-	-	-	-	-	-	-	-	-	-	-	-	-	-	-	-	-	-	-	-	-	-	-	-	-	-	-	-	-	-	-	-	-	-	-
AspRS	D_Methanopyrus kandleri AV19 AAM01924.1	-	-	-	-	-	-	-	-	-	-	-	-	-	-	-	-	-	-	-	-	-	-	-	-	-	-	-	-	-	-	-	-	-	-	-	-	-	-	-	-	-	-	-	-	-	-	-	-
AspRS	D_Methanococcus maripaludis S2 CAF31172.1	-	-	-	-	-	-	-	-	-	-	-	-	-	-	-	-	-	-	-	-	-	-	-	-	-	-	-	-	-	-	-	-	-	-	-	-	-	-	-	-	-	-	-	-	-	-	-	-
AspRS	D_Methanocaldococcus jannaschii DSM 2661 AAB99575.1	-	-	-	-	-	-	-	-	-	-	-	-	-	-	-	-	-	-	-	-	-	-	-	-	-	-	-	-	-	-	-	-	-	-	-	-	-	-	-	-	-	-	-	-	-	-	-	-
AspRS	D_Archaeoglobus fulgidus O29342	-	-	-	-	-	-	-	-	-	-	-	-	-	-	-	-	-	-	-	-	-	-	-	-	-	-	-	-	-	-	-	-	-	-	-	-	-	-	-	-	-	-	-	-	-	-	-	-
AspRS	D_Sulfolobus tokodaii Q976I3.1 (modified)	-	-	-	-	-	-	-	-	-	-	-	-	-	-	-	-	-	-	-	-	-	-	-	-	-	-	-	-	-	-	-	-	-	-	-	-	-	-	-	-	-	-	-	-	-	-	-	-
AspRS	D_Candidatus Caldiarchaeum subterraneum BAJ50936	-	-	-	-	-	-	-	-	-	-	-	-	-	-	-	-	-	-	-	-	-	-	-	-	-	-	-	-	-	-	-	-	-	-	-	-	-	-	-	-	-	-	-	-	-	-	-	-
AspRS	D_Nitrosopumilus maritimus SCM1YP 001582400.1	-	-	-	-	-	-	-	-	-	-	-	-	-	-	-	-	-	-	-	-	-	-	-	-	-	-	-	-	-	-	-	-	-	-	-	-	-	-	-	-	-	-	-	-	-	-	-	-
AspRS	D_Candidatus Nitrosoarchaeum koreensis MY1 ZP 08668263	-	-	-	-	-	-	-	-	-	-	-	-	-	-	-	-	-	-	-	-	-	-	-	-	-	-	-	-	-	-	-	-	-	-	-	-	-	-	-	-	-	-	-	-	-	-	-	-
AspRS	D_Cenarchaeum symbiosum A YP 875548	-	-	-	-	-	-	-	-	-	-	-	-	-	-	-	-	-	-	-	-	-	-	-	-	-	-	-	-	-	-	-	-	-	-	-	-	-	-	-	-	-	-	-	-	-	-	-	-
AspRS	D_Nitrosopumilus maritimus SCM1YP 001582205.1	-	-	-	-	-	-	-	-	-	-	-	-	-	-	-	-	-	-	-	-	-	-	-	-	-	-	-	-	-	-	-	-	-	-	-	-	-	-	-	-	-	-	-	-	-	-	-	-
AspRS	D_Candidatus Nitrosoarchaeum koreensis MY1 ZP 08668019	-	-	-	-	-	-	-	-	-	-	-	-	-	-	-	-	-	-	-	-	-	-	-	-	-	-	-	-	-	-	-	-	-	-	-	-	-	-	-	-	-	-	-	-	-	-	-	-
AspRS	D_Cenarchaeum symbiosum A YP 875187	-	-	-	-	-	-	-	-	-	-	-	-	-	M	T	S	P	L	I	P	S	G	T	A	L	S	T	K	S	I	S	E	T	P	S	G	R	E	L	L	S	L	Y	R	E	Y	T	A
AspRS	D_Aeropyrum pernix K1 NP 148450	-	-	-	-	-	-	-	-	-	-	-	-	-	-	-	-	-	-	-	-	-	-	-	-	-	-	-	-	-	-	-	-	-	-	-	-	-	-	-	-	-	-	-	-	-	-	-	-
AspRS	D_Halorubrum lacusprofundi ATCC 49239 ACM57242.1	-	-	-	-	-	-	-	-	-	-	-	-	-	-	-	-	-	-	-	-	-	-	-	-	-	-	-	-	-	-	-	-	-	-	-	-	-	-	-	-	-	-	-	-	-	-	-	-
AspRS	D_Halobacterium salinarum R1 YP 001688611.1	-	-	-	-	-	-	-	-	-	-	-	-	-	-	-	-	-	-	-	-	-	-	-	-	-	-	-	-	-	-	-	-	-	-	-	-	-	-	-	-	-	-	-	-	-	-	-	-
AspRS	D_Nanoarchaeum equitans Kin4-M NP 963815.1	-	-	-	-	-	-	-	-	-	-	-	-	-	-	-	-	-	-	-	-	-	-	-	-	-	-	-	-	-	-	-	-	-	-	-	-	-	-	-	-	-	-	-	-	-	-	-	-
AspRS	D_Thermofilum pendens Hrk 5 YP 920035	-	-	-	-	-	-	-	-	-	-	-	-	-	-	-	-	-	-	-	-	-	-	-	-	-	-	-	-	-	-	-	-	-	-	-	-	-	-	-	-	-	-	-	-	-	-	-	-
AspRS	D_Thermus thermophilus HB27 YP 005056.1	-	-	-	-	-	-	-	-	-	-	-	-	-	-	-	-	-	-	-	-	-	-	-	-	-	-	-	-	-	-	-	-	-	-	-	-	-	-	-	-	-	-	-	-	-	-	-	-
AspRS	D_Deinococcus radiodurans R1 NP 294779.1	-	-	-	-	-	-	-	-	-	-	-	-	-	-	-	-	-	-	-	-	-	-	-	-	-	-	-	-	-	-	-	-	-	-	-	-	-	-	-	-	-	-	-	-	-	-	-	-
AspRS	D_Clostridium acetobutylicum ATCC 824 AAK80921.1	-	-	-	-	-	-	-	-	-	-	-	-	-	-	-	-	-	-	-	-	-	-	-	-	-	-	-	-	-	-	-	-	-	-	-	-	-	-	-	-	-	-	-	-	-	-	-	-
AspRS	D_Thermosynechococcus elongatus BP-1 NP 681934.1	-	-	-	-	-	-	-	-	-	-	-	-	-	-	-	-	-	-	-	-	-	-	-	-	-	-	-	-	-	-	-	-	-	-	-	-	-	-	-	-	-	-	-	-	-	-	-	-
AspRS	D_Synechococcus elongatus PCC 6301 YP 170950.1	-	-	-	-	-	-	-	-	-	-	-	-	-	-	-	-	-	-	-	-	-	-	-	-	-	-	-	-	-	-	-	-	-	-	-	-	-	-	-	-	-	-	-	-	-	-	-	-
AspRS	D_Anabaena variabilis ATCC 29413 ABA19873	-	-	-	-	-	-	-	-	-	-	-	-	-	-	-	-	-	-	-	-	-	-	-	-	-	-	-	-	-	-	-	-	-	-	-	-	-	-	-	-	-	-	-	-	-	-	-	-
AspRS	D_Thermodesulfovibrio yellowstonii DSM 11347 B5YJP5.1	-	-	-	-	-	-	-	-	-	-	-	-	-	-	-	-	-	-	-	-	-	-	-	-	-	-	-	-	-	-	-	-	-	-	-	-	-	-	-	-	-	-	-	-	-	-	-	-
AspRS	D_Hydrogenobacter thermophilus TK-6 BAI68819.1	-	-	-	-	-	-	-	-	-	-	-	-	-	-	-	-	-	-	-	-	-	-	-	-	-	-	-	-	-	-	-	-	-	-	-	-	-	-	-	-	-	-	-	-	-	-	-	-
AspRS	D_Aquifex aeolicus O67589	-	-	-	-	-	-	-	-	-	-	-	-	-	-	-	-	-	-	-	-	-	-	-	-	-	-	-	-	-	-	-	-	-	-	-	-	-	-	-	-	-	-	-	-	-	-	-	-
AspRS	D_Geobacter sulfurreducens PCA AAR34837.1	-	-	-	-	-	-	-	-	-	-	-	-	-	-	-	-	-	-	-	-	-	-	-	-	-	-	-	-	-	-	-	-	-	-	-	-	-	-	-	-	-	-	-	-	-	-	-	-
AspRS	D_Streptococcus pyogenes M1 GAS NP 270072.1	-	-	-	-	-	-	-	-	-	-	-	-	-	-	-	-	-	-	-	-	-	-	-	-	-	-	-	-	-	-	-	-	-	-	-	-	-	-	-	-	-	-	-	-	-	-	-	-
AspRS	D_Bacillus subtilis subsp. natto BEST195 BAI86239	-	-	-	-	-	-	-	-	-	-	-	-	-	-	-	-	-	-	-	-	-	-	-	-	-	-	-	-	-	-	-	-	-	-	-	-	-	-	-	-	-	-	-	-	-	-	-	-
AspRS	D_Clostridium acetobutylicum ATCC 824 AAK80226.1	-	-	-	-	-	-	-	-	-	-	-	-	-	-	-	-	-	-	-	-	-	-	-	-	-	-	-	-	-	-	-	-	-	-	-	-	-	-	-	-	-	-	-	-	-	-	-	-
AspRS	D_Thermomicrobium roseum DSM 5159 YP 002522081.1	-	-	-	-	-	-	-	-	-	-	-	-	-	-	-	-	-	-	-	-	-	-	-	-	-	-	-	-	-	-	-	-	-	-	-	-	-	-	-	-	-	-	-	-	-	-	-	-
AspRS	D_Chloroflexus aurantiacus J-10-fl ABY35529	-	-	-	-	-	-	-	-	-	-	-	-	-	-	-	-	-	-	-	-	-	-	-	-	-	-	-	-	-	-	-	-	-	-	-	-	-	-	-	-	-	-	-	-	-	-	-	-
AspRS	D_Pseudomonas putida GB-1ABZ00094	-	-	-	-	-	-	-	-	-	-	-	-	-	-	-	-	-	-	-	-	-	-	-	-	-	-	-	-	-	-	-	-	-	-	-	-	-	-	-	-	-	-	-	-	-	-	-	-
AspRS	D_Azotobacter vinelandii DJ ACO79820	-	-	-	-	-	-	-	-	-	-	-	-	-	-	-	-	-	-	-	-	-	-	-	-	-	-	-	-	-	-	-	-	-	-	-	-	-	-	-	-	-	-	-	-	-	-	-	-
AspRS	Escherichia coli_1EQR_A_Chain A Aspartyl-Trna Synthetase	-	-	-	-	-	-	-	-	-	-	-	-	-	-	-	-	-	-	-	-	-	-	-	-	-	-	-	-	-	-	-	-	-	-	-	-	-	-	-	-	-	-	-	-	-	-	-	-
AspRS	D_Escherichia coli str. K-12 substr. MG1655 AAC74936.1	-	-	-	-	-	-	-	-	-	-	-	-	-	-	-	-	-	-	-	-	-	-	-	-	-	-	-	-	-	-	-	-	-	-	-	-	-	-	-	-	-	-	-	-	-	-	-	-
AspRS	D_Nitrosomonas europaea ATCC 19718 NP 842254.1	-	-	-	-	-	-	-	-	-	-	-	-	-	-	-	-	-	-	-	-	-	-	-	-	-	-	-	-	-	-	-	-	-	-	-	-	-	-	-	-	-	-	-	-	-	-	-	-
AspRS	D_Burkholderia mallei ATCC 23344 AAU49011	-	-	-	-	-	-	-	-	-	-	-	-	-	-	-	-	-	-	-	-	-	-	-	-	-	-	-	-	-	-	-	-	-	-	-	-	-	-	-	-	-	-	-	-	-	-	-	-
AspRS	D_Leptospira interrogans serovar Lai str. 56601 AAN48879.1	-	-	-	-	-	-	-	-	-	-	-	-	-	-	-	-	-	-	-	-	-	-	-	-	-	-	-	-	-	-	-	-	-	-	-	-	-	-	-	-	-	-	-	-	-	-	-	-
AspRS	D_Rhodopirellula baltica Q7UFY6	-	-	-	-	-	-	-	-	-	-	-	-	-	-	-	-	-	-	-	-	-	-	-	-	-	-	-	-	-	-	-	-	-	-	-	-	-	-	-	-	-	-	-	-	-	-	-	-
AspRS	D_Pirellula staleyi DSM 6068ADB19348	-	-	-	-	-	-	-	-	-	-	-	-	-	-	-	-	-	-	-	-	-	-	-	-	-	-	-	-	-	-	-	-	-	-	-	-	-	-	-	-	-	-	-	-	-	-	-	-
AspRS	D_Streptobacillus moniliformis DSM 12112 YP 003306406.1	-	-	-	-	-	-	-	-	-	-	-	-	-	-	-	-	-	-	-	-	-	-	-	-	-	-	-	-	-	-	-	-	-	-	-	-	-	-	-	-	-	-	-	-	-	-	-	-
AspRS	D_Fusobacterium nucleatum subsp. nucleatum ATCC 25586 AAL94505.1	-	-	-	-	-	-	-	-	-	-	-	-	-	-	-	-	-	-	-	-	-	-	-	-	-	-	-	-	-	-	-	-	-	-	-	-	-	-	-	-	-	-	-	-	-	-	-	-
AspRS	D_Helicobacter pylori J99 AAD06143.1	-	-	-	-	-	-	-	-	-	-	-	-	-	-	-	-	-	-	-	-	-	-	-	-	-	-	-	-	-	-	-	-	-	-	-	-	-	-	-	-	-	-	-	-	-	-	-	-
AspRS	D_Campylobacter jejuni subsp. jejuni NCTC 11168 YP 002344069	-	-	-	-	-	-	-	-	-	-	-	-	-	-	-	-	-	-	-	-	-	-	-	-	-	-	-	-	-	-	-	-	-	-	-	-	-	-	-	-	-	-	-	-	-	-	-	-
AspRS	D_Thermanaerovibrio acidaminovorans DSM 6589 YP 003317100.1	-	-	-	-	-	-	-	-	-	-	-	-	-	-	-	-	-	-	-	-	-	-	-	-	-	-	-	-	-	-	-	-	-	-	-	-	-	-	-	-	-	-	-	-	-	-	-	-
AspRS	D_Kosmotoga olearia TBF 19.5.1 ACR78936.1	-	-	-	-	-	-	-	-	-	-	-	-	-	-	-	-	-	-	-	-	-	-	-	-	-	-	-	-	-	-	-	-	-	-	-	-	-	-	-	-	-	-	-	-	-	-	-	-
AspRS	D_Fibrobacter succinogenes subsp. succinogenes S85 ACX76416.1	-	-	-	-	-	-	-	-	-	-	-	-	-	-	-	-	-	-	-	-	-	-	-	-	-	-	-	-	-	-	-	-	-	-	-	-	-	-	-	-	-	-	-	-	-	-	-	-
AspRS	D_Flavobacterium johnsoniae UW101 A5FKJ2.1	-	-	-	-	-	-	-	-	-	-	-	-	-	-	-	-	-	-	-	-	-	-	-	-	-	-	-	-	-	-	-	-	-	-	-	-	-	-	-	-	-	-	-	-	-	-	-	-
AspRS	D_Bacteroides fragilis YCH46 YP 099662	-	-	-	-	-	-	-	-	-	-	-	-	-	-	-	-	-	-	-	-	-	-	-	-	-	-	-	-	-	-	-	-	-	-	-	-	-	-	-	-	-	-	-	-	-	-	-	-
AspRS	D_Chlamydophila pneumoniae CWL029 NP 224858	-	-	-	-	-	-	-	-	-	-	-	-	-	-	-	-	-	-	-	-	-	-	-	-	-	-	-	-	-	-	-	-	-	-	-	-	-	-	-	-	-	-	-	-	-	-	-	-
AspRS	D_Chlamydia trachomatis D/UW-3/CX NP 220057	-	-	-	-	-	-	-	-	-	-	-	-	-	-	-	-	-	-	-	-	-	-	-	-	-	-	-	-	-	-	-	-	-	-	-	-	-	-	-	-	-	-	-	-	-	-	-	-
AspRS	D_Elusimicrobium minutum Pei191 ACC97941.1	-	-	-	-	-	-	-	-	-	-	-	-	-	-	-	-	-	-	-	-	-	-	-	-	-	-	-	-	-	-	-	-	-	-	-	-	-	-	-	-	-	-	-	-	-	-	-	-
AspRS	D_Deinococcus radiodurans R1 NP 295070.1	-	-	-	-	-	-	-	-	-	-	-	-	-	-	-	-	-	-	-	-	-	-	-	-	-	-	-	-	-	-	-	-	-	-	-	-	-	-	-	-	-	-	-	-	-	-	-	-
AspRS	D_Nocardia farcinica IFM 10152YP 119861	-	-	-	-	-	-	-	-	-	-	-	-	-	-	-	-	-	-	-	-	-	-	-	-	-	-	-	-	-	-	-	-	-	-	-	-	-	-	-	-	-	-	-	-	-	-	-	-
AspRS	D_Mycobacterium tuberculosis H37Rv CAB01271.1	-	-	-	-	-	-	-	-	-	-	-	-	-	-	-	-	-	-	-	-	-	-	-	-	-	-	-	-	-	-	-	-	-	-	-	-	-	-	-	-	-	-	-	-	-	-	-	-
AspRS	D_Candidatus Solibacter usitatus Ellin6076 ABJ82529	-	-	-	-	-	-	-	-	-	-	-	-	-	-	-	-	-	-	-	-	-	-	-	-	-	-	-	-	-	-	-	-	-	-	-	-	-	-	-	-	-	-	-	-	-	-	-	-
AspRS	D_Gemmatimonas aurantiaca T-27 BAH38757.1	-	-	-	-	-	-	-	-	-	-	-	-	-	-	-	-	-	-	-	-	-	-	-	-	-	-	-	-	-	-	-	-	-	-	-	-	-	-	-	-	-	-	-	-	-	-	-	-
AspRS	D_Borrelia burgdorferi B31 NP 212580	-	-	-	-	-	-	-	-	-	-	-	-	-	-	-	-	-	-	-	-	-	-	-	-	-	-	-	-	-	-	-	-	-	-	-	-	-	-	-	-	-	-	-	-	-	-	-	-
AspRS	D_Streptomyces coelicolor Q9F323	-	-	-	-	-	-	-	-	-	-	-	-	-	-	-	-	-	-	-	-	-	-	-	-	-	-	-	-	-	-	-	-	-	-	-	-	-	-	-	-	-	-	-	-	-	-	-	-
AspRS	D_Rhizobium etli CFN 42 YP 469027	-	-	-	-	-	-	-	-	-	-	-	-	-	-	-	-	-	-	-	-	-	-	-	-	-	-	-	-	-	-	-	-	-	-	-	-	-	-	-	-	-	-	-	-	-	-	-	-
AspRS	D_Agrobacterium tumefaciens str. C58 Q8UG87	-	-	-	-	-	-	-	-	-	-	-	-	-	-	-	-	-	-	-	-	-	-	-	-	-	-	-	-	-	-	-	-	-	-	-	-	-	-	-	-	-	-	-	-	-	-	-	-
AspRS	D_Brucella melitensis bv. 1 str. 16M ZP 05834278	-	-	-	-	-	-	-	-	-	-	-	-	-	-	-	-	-	-	-	-	-	-	-	-	-	-	-	-	-	-	-	-	-	-	-	-	-	-	-	-	-	-	-	-	-	-	-	-
AspRS	D_Prosthecochloris aestuarii DSM 271B4S8V2.1	-	-	-	-	-	-	-	-	-	-	-	-	-	-	-	-	-	-	-	-	-	-	-	-	-	-	-	-	-	-	-	-	-	-	-	-	-	-	-	-	-	-	-	-	-	-	-	-
AspRS	D_Chlorobium phaeobacteroides DSM 266 ABL65671	-	-	-	-	-	-	-	-	-	-	-	-	-	-	-	-	-	-	-	-	-	-	-	-	-	-	-	-	-	-	-	-	-	-	-	-	-	-	-	-	-	-	-	-	-	-	-	-
AspRS	D_Chlorobaculum parvum NCIB 8327 ACF11743	-	-	-	-	-	-	-	-	-	-	-	-	-	-	-	-	-	-	-	-	-	-	-	-	-	-	-	-	-	-	-	-	-	-	-	-	-	-	-	-	-	-	-	-	-	-	-	-
AspRS	D_Ureaplasma parvum serovar 3 str. ATCC 700970 NP 078120	-	-	-	-	-	-	-	-	-	-	-	-	-	-	-	-	-	-	-	-	-	-	-	-	-	-	-	-	-	-	-	-	-	-	-	-	-	-	-	-	-	-	-	-	-	-	-	-
HisRS	Thermus thermophilus_1H4V_B	-	-	-	-	-	-	-	-	-	-	-	-	-	-	-	-	-	-	-	-	-	-	-	-	-	-	-	-	-	-	-	-	-	-	-	-	-	-	-	-	-	-	-	-	-	-	-	-
HisRS	H_Thermus_thermophilus_HB27_YP_004335	-	-	-	-	-	-	-	-	-	-	-	-	-	-	-	-	-	-	-	-	-	-	-	-	-	-	-	-	-	-	-	-	-	-	-	-	-	-	-	-	-	-	-	-	-	-	-	-
HisRS	H_Thermotoga_maritima_MSB8_NP_228896.1	-	-	-	-	-	-	-	-	-	-	-	-	-	-	-	-	-	-	-	-	-	-	-	-	-	-	-	-	-	-	-	-	-	-	-	-	-	-	-	-	-	-	-	-	-	-	-	-
HisRS	H_Kosmotoga_olearia_TBF_19.5.1_YP_002940105.1	-	-	-	-	-	-	-	-	-	-	-	-	-	-	-	-	-	-	-	-	-	-	-	-	-	-	-	-	-	-	-	-	-	-	-	-	-	-	-	-	-	-	-	-	-	-	-	-
HisRS	H_Dehalococcoides_ethenogenes_195_AAW39179.1	-	-	-	-	-	-	-	-	-	-	-	-	-	-	-	-	-	-	-	-	-	-	-	-	-	-	-	-	-	-	-	-	-	-	-	-	-	-	-	-	-	-	-	-	-	-	-	-
HisRS	H_Streptobacillus_moniliformis_DSM_12112_YP_003306407.1	-	-	-	-	-	-	-	-	-	-	-	-	-	-	-	-	-	-	-	-	-	-	-	-	-	-	-	-	-	-	-	-	-	-	-	-	-	-	-	-	-	-	-	-	-	-	-	-
HisRS	H_Fusobacterium_nucleatum_subsp._nucleatum_ATCC_25586_NP_603205.1	-	-	-	-	-	-	-	-	-	-	-	-	-	-	-	-	-	-	-	-	-	-	-	-	-	-	-	-	-	-	-	-	-	-	-	-	-	-	-	-	-	-	-	-	-	-	-	-
HisRS	H_Thermodesulfovibrio_yellowstonii_DSM_11347_B5YHK1.1	-	-	-	-	-	-	-	-	-	-	-	-	-	-	-	-	-	-	-	-	-	-	-	-	-	-	-	-	-	-	-	-	-	-	-	-	-	-	-	-	-	-	-	-	-	-	-	-
HisRS	H_Hydrogenobacter_thermophilus_TK6_YP_003432147.1	-	-	-	-	-	-	-	-	-	-	-	-	-	-	-	-	-	-	-	-	-	-	-	-	-	-	-	-	-	-	-	-	-	-	-	-	-	-	-	-	-	-	-	-	-	-	-	-
HisRS	H_Aquifex_aeolicus_VF5_NP_213082	-	-	-	-	-	-	-	-	-	-	-	-	-	-	-	-	-	-	-	-	-	-	-	-	-	-	-	-	-	-	-	-	-	-	-	-	-	-	-	-	-	-	-	-	-	-	-	-
HisRS	H_Geobacter_sulfurreducens_PCA_NP_952710.1	-	-	-	-	-	-	-	-	-	-	-	-	-	-	-	-	-	-	-	-	-	-	-	-	-	-	-	-	-	-	-	-	-	-	-	-	-	-	-	-	-	-	-	-	-	-	-	-
HisRS	H_Myxococcus_xanthus_DK_1622_YP_631910	-	-	-	-	-	-	-	-	-	-	-	-	-	-	-	-	-	-	-	-	-	-	-	-	-	-	-	-	-	-	-	-	-	-	-	-	-	-	-	-	-	-	-	-	-	-	-	-
HisRS	H_Thermanaerovibrio_acidaminovorans_DSM_6589_YP_003317099.1	-	-	-	-	-	-	-	-	-	-	-	-	-	-	-	-	-	-	-	-	-	-	-	-	-	-	-	-	-	-	-	-	-	-	-	-	-	-	-	-	-	-	-	-	-	-	-	-
HisRS	H_Candidatus_Solibacter_usitatus_Ellin6076_ABJ82528	-	-	-	-	-	-	-	-	-	-	-	-	-	-	-	-	-	-	-	-	-	-	-	-	-	-	-	-	-	-	-	-	-	-	-	-	-	-	-	-	-	-	-	-	-	-	-	-
HisRS	H_Streptococcus_pyogenes_M1_GAS_NP_270073.1	-	-	-	-	-	-	-	-	-	-	-	-	-	-	-	-	-	-	-	-	-	-	-	-	-	-	-	-	-	-	-	-	-	-	-	-	-	-	-	-	-	-	-	-	-	-	-	-
HisRS	H_Bacillus_subtilis_subsp._subtilis_str._168_CAB14715	-	-	-	-	-	-	-	-	-	-	-	-	-	-	-	-	-	-	-	-	-	-	-	-	-	-	-	-	-	-	-	-	-	-	-	-	-	-	-	-	-	-	-	-	-	-	-	-
HisRS	H_Thermosynechococcus_elongatus_BP1_NP_682688.1	-	-	-	-	-	-	-	-	-	-	-	-	-	-	-	-	-	-	-	-	-	-	-	-	-	-	-	-	-	-	-	-	-	-	-	-	-	-	-	-	-	-	-	-	-	-	-	-
HisRS	H_Synechococcus_elongatus_PCC_6301_YP_172545.1	-	-	-	-	-	-	-	-	-	-	-	-	-	-	-	-	-	-	-	-	-	-	-	-	-	-	-	-	-	-	-	-	-	-	-	-	-	-	-	-	-	-	-	-	-	-	-	-
HisRS	H_Prosthecochloris_aestuarii_DSM_271B4S4H1.1	-	-	-	-	-	-	-	-	-	-	-	-	-	-	-	-	-	-	-	-	-	-	-	-	-	-	-	-	-	-	-	-	-	-	-	-	-	-	-	-	-	-	-	-	-	-	-	-
HisRS	H_Chlorobium_phaeobacteroides_DSM_266_ABL64423	-	-	-	-	-	-	-	-	-	-	-	-	-	-	-	-	-	-	-	-	-	-	-	-	-	-	-	-	-	-	-	-	-	-	-	-	-	-	-	-	-	-	-	-	-	-	-	-
HisRS	H_Chlorobaculum_parvum_NCIB_8327_ACF12190	-	-	-	-	-	-	-	-	-	-	-	-	-	-	-	-	-	-	-	-	-	-	-	-	-	-	-	-	-	-	-	-	-	-	-	-	-	-	-	-	-	-	-	-	-	-	-	-
HisRS	H_Streptomyces_coelicolor_Q9KXP2	-	-	-	-	-	-	-	-	-	-	-	-	-	-	-	-	-	-	-	-	-	-	-	-	-	-	-	-	-	-	-	-	-	-	-	-	-	-	-	-	-	-	-	-	-	-	-	-
HisRS	H_Nocardia_farcinicaQ5YTH9	-	-	-	-	-	-	-	-	-	-	-	-	-	-	-	-	-	-	-	-	-	-	-	-	-	-	-	-	-	-	-	-	-	-	-	-	-	-	-	-	-	-	-	-	-	-	-	-
HisRS	H_Mycobacterium_tuberculosis_H37Rv_NP_217096.1	-	-	-	-	-	-	-	-	-	-	-	-	-	-	-	-	-	-	-	-	-	-	-	-	-	-	-	-	-	-	-	-	-	-	-	-	-	-	-	-	-	-	-	-	-	-	-	-
HisRS	H_Elusimicrobium_minutum_Pei191_YP_001875279.1	-	-	-	-	-	-	-	-	-	-	-	-	-	-	-	-	-	-	-	-	-	-	-	-	-	-	-	-	-	-	-	-	-	-	-	-	-	-	-	-	-	-	-	-	-	-	-	-
HisRS	H_Campylobacter_jejuni_subsp._jejuni_NCTC_11168_YP_002344172	-	-	-	-	-	-	-	-	-	-	-	-	-	-	-	-	-	-	-	-	-	-	-	-	-	-	-	-	-	-	-	-	-	-	-	-	-	-	-	-	-	-	-	-	-	-	-	-
HisRS	H_Rickettsia_prowazekii_str._Madrid_E_NP_220692.1	-	-	-	-	-	-	-	-	-	-	-	-	-	-	-	-	-	-	-	-	-	-	-	-	-	-	-	-	-	-	-	-	-	-	-	-	-	-	-	-	-	-	-	-	-	-	-	-
HisRS	H_Mycoplasma_genitalium_G37_ZP_05405572.1	-	-	-	-	-	-	-	-	-	-	-	-	-	-	-	-	-	-	-	-	-	-	-	-	-	-	-	-	-	-	-	-	-	-	-	-	-	-	-	-	-	-	-	-	-	-	-	-
HisRS	H_Nitrosopumilus_maritimus_SCM1ABX12132.1	-	-	-	-	-	-	-	-	-	-	-	-	-	-	-	-	-	-	-	-	-	-	-	-	-	-	-	-	-	-	-	-	-	-	-	-	-	-	-	-	-	-	-	-	-	-	-	-
HisRS	H_Thermoproteus_neutrophilus_V24Sta_B1YCS2.1	-	-	-	-	-	-	-	-	-	-	-	-	-	-	-	-	-	-	-	-	-	-	-	-	-	-	-	-	-	-	-	-	-	-	-	-	-	-	-	-	-	-	-	-	-	-	-	-
HisRS	H_Pyrobaculum_aerophilum_str._IM2_AAL63558.1	-	-	-	-	-	-	-	-	-	-	-	-	-	-	-	-	-	-	-	-	-	-	-	-	-	-	-	-	-	-	-	-	-	-	-	-	-	-	-	-	-	-	-	-	-	-	-	-
HisRS	H_Thermofilum_pendens_Hrk_5_YP_920064	-	-	-	-	-	-	-	-	-	-	-	-	-	-	-	-	-	-	-	-	-	-	-	-	-	-	-	-	-	-	-	-	-	-	-	-	-	-	-	-	-	-	-	-	-	-	-	-
HisRS	H_Thermococcus_kodakarensis_KOD1_CAT70479.1	-	-	-	-	-	-	-	-	-	-	-	-	-	-	-	-	-	-	-	-	-	-	-	-	-	-	-	-	-	-	-	-	-	-	-	-	-	-	-	-	-	-	-	-	-	-	-	-
HisRS	H_Pyrococcus_horikoshii_OT3_NP_142278.1	-	-	-	-	-	-	-	-	-	-	-	-	-	-	-	-	-	-	-	-	-	-	-	-	-	-	-	-	-	-	-	-	-	-	-	-	-	-	-	-	-	-	-	-	-	-	-	-
HisRS	H_Pyrococcus_furiosus_DSM_3638_NP_577993.1	-	-	-	-	-	-	-	-	-	-	-	-	-	-	-	-	-	-	-	-	-	-	-	-	-	-	-	-	-	-	-	-	-	-	-	-	-	-	-	-	-	-	-	-	-	-	-	-
HisRS	H_Methanopyrus_kandleri_AV19_NP_614821.1	-	-	-	-	-	-	-	-	-	-	-	-	-	-	-	-	-	-	-	-	-	-	-	-	-	-	-	-	-	-	-	-	-	-	-	-	-	-	-	-	-	-	-	-	-	-	-	-
HisRS	H_Methanococcus_maripaludis_S2_NP_988734.1	-	-	-	-	-	-	-	-	-	-	-	-	-	-	-	-	-	-	-	-	-	-	-	-	-	-	-	-	-	-	-	-	-	-	-	-	-	-	-	-	-	-	-	-	-	-	-	-
HisRS	H_Methanocaldococcus_jannaschii_DSM_2661_NP_247994.1	-	-	-	-	-	-	-	-	-	-	-	-	-	-	-	-	-	-	-	-	-	-	-	-	-	-	-	-	-	-	-	-	-	-	-	-	-	-	-	-	-	-	-	-	-	-	-	-
HisRS	H_Thermoplasma_acidophilum_DSM_1728_NP_393577.1	-	-	-	-	-	-	-	-	-	-	-	-	-	-	-	-	-	-	-	-	-	-	-	-	-	-	-	-	-	-	-	-	-	-	-	-	-	-	-	-	-	-	-	-	-	-	-	-
HisRS	H_Picrophilus_torridus_DSM_9790_YP_023290	-	-	-	-	-	-	-	-	-	-	-	-	-	-	-	-	-	-	-	-	-	-	-	-	-	-	-	-	-	-	-	-	-	-	-	-	-	-	-	-	-	-	-	-	-	-	-	-
HisRS	H_Halobacterium_salinarum_R1_B0R6V2.1	-	-	-	-	-	-	-	-	-	-	-	-	-	-	-	-	-	-	-	-	-	-	-	-	-	-	-	-	-	-	-	-	-	-	-	-	-	-	-	-	-	-	-	-	-	-	-	-
HisRS	H_Leptospira_interrogans_serovar_Lai_str._56601_NP_710235.1	-	-	-	-	-	-	-	-	-	-	-	-	-	-	-	-	-	-	-	-	-	-	-	-	-	-	-	-	-	-	-	-	-	-	-	-	-	-	-	-	-	-	-	-	-	-	-	-
HisRS	H_Gemmatimonas_aurantiaca_T27_YP_002761266.1	-	-	-	-	-	-	-	-	-	-	-	-	-	-	-	-	-	-	-	-	-	-	-	-	-	-	-	-	-	-	-	-	-	-	-	-	-	-	-	-	-	-	-	-	-	-	-	-
HisRS	H_Methylacidiphilum_infernorum_V4_YP_001938739	-	-	-	-	-	-	-	-	-	-	-	-	-	-	-	-	-	-	-	-	-	-	-	-	-	-	-	-	-	-	-	-	-	-	-	-	-	-	-	-	-	-	-	-	-	-	-	-
HisRS	H_Fibrobacter_succinogenes_subsp._succinogenes_S85_YP_003250680.1	-	-	-	-	-	-	-	-	-	-	-	-	-	-	-	-	-	-	-	-	-	-	-	-	-	-	-	-	-	-	-	-	-	-	-	-	-	-	-	-	-	-	-	-	-	-	-	-
HisRS	H_Candidatus_Korarchaeum_cryptofilum_OPF8_YP_001737676	-	-	-	-	-	-	-	-	-	-	-	-	-	-	-	-	-	-	-	-	-	-	-	-	-	-	-	-	-	-	-	-	-	-	-	-	-	-	-	-	-	-	-	-	-	-	-	-
HisRS	H_Aeropyrum_pernix_K1_NP_147398	-	-	-	-	-	-	-	-	-	-	-	-	-	-	-	-	-	-	-	-	-	-	-	-	-	-	-	-	-	-	-	-	-	-	-	-	-	-	-	-	-	-	-	-	-	-	-	-
HisRS	H_Thermomicrobium_roseum_DSM_5159_YP_002522253.1	-	-	-	-	-	-	-	-	-	-	-	-	-	-	-	-	-	-	-	-	-	-	-	-	-	-	-	-	-	-	-	-	-	-	-	-	-	-	-	-	-	-	-	-	-	-	-	-
HisRS	H_Chloroflexus_aurantiacus_J10fl_ABY36141	-	-	-	-	-	-	-	-	-	-	-	-	-	-	-	-	-	-	-	-	-	-	-	-	-	-	-	-	-	-	-	-	-	-	-	-	-	-	-	-	-	-	-	-	-	-	-	-
HisRS	H_Pirellula_staleyi_DSM_6068ADB16850	-	-	-	-	-	-	-	-	-	-	-	-	-	-	-	-	-	-	-	-	-	-	-	-	-	-	-	-	-	-	-	-	-	-	-	-	-	-	-	-	-	-	-	-	-	-	-	-
HisRS	H_Rhizobium_etli_CFN_42_YP_468359	-	-	-	-	-	-	-	-	-	-	-	-	-	-	-	-	-	-	-	-	-	-	-	-	-	-	-	-	-	-	-	-	-	-	-	-	-	-	-	-	-	-	-	-	-	-	-	-
HisRS	H_Agrobacterium_tumefaciens_str._C58_NP_353700	-	-	-	-	-	-	-	-	-	-	-	-	-	-	-	-	-	-	-	-	-	-	-	-	-	-	-	-	-	-	-	-	-	-	-	-	-	-	-	-	-	-	-	-	-	-	-	-
HisRS	H_Brucella_melitensis_bv._1_str._16M_AAL54298	-	-	-	-	-	-	-	-	-	-	-	-	-	-	-	-	-	-	-	-	-	-	-	-	-	-	-	-	-	-	-	-	-	-	-	-	-	-	-	-	-	-	-	-	-	-	-	-
GlyRS	G_Clostridium_acetobutylicum_ATCC_824_AAK81132.1	-	-	-	-	-	-	-	-	-	-	-	-	-	-	-	-	-	-	-	-	-	-	-	-	-	-	-	-	-	-	-	-	-	-	-	-	-	-	-	-	-	-	-	-	-	-	-	-
GlyRS	G_Gemmatimonas_aurantiaca_T27_YP_002760421.1	-	-	-	-	-	-	-	-	-	-	-	-	-	-	-	-	-	-	-	-	-	-	-	-	-	-	-	-	-	-	-	-	-	-	-	-	-	-	-	-	-	-	-	-	-	-	-	-
GlyRS	G_Dehalococcoides_ethenogenes_195_AAW39908.1	-	-	-	-	-	-	-	-	-	-	-	-	-	-	-	-	-	-	-	-	-	-	-	-	-	-	-	-	-	-	-	-	-	-	-	-	-	-	-	-	-	-	-	-	-	-	-	-
GlyRS	G_Nocardia_farcinica_Q5YZT7	-	-	-	-	-	-	-	-	-	-	-	-	-	-	-	-	-	-	-	-	-	-	-	-	-	-	-	-	-	-	-	-	-	-	-	-	-	-	-	-	-	-	-	-	-	-	-	-
GlyRS	G_Mycobacterium_tuberculosis_H37Rv_NP_216873.1	-	-	-	-	-	-	-	-	-	-	-	-	-	-	-	-	-	-	-	-	-	-	-	-	-	-	-	-	-	-	-	-	-	-	-	-	-	-	-	-	-	-	-	-	-	-	-	-
GlyRS	G_Streptomyces_coelicolor_Q9L2H9	-	-	-	-	-	-	-	-	-	-	-	-	-	-	-	-	-	-	-	-	-	-	-	-	-	-	-	-	-	-	-	-	-	-	-	-	-	-	-	-	-	-	-	-	-	-	-	-
GlyRS	G_Thermomicrobium_roseum_DSM_5159_B9L0I4.1	-	-	-	-	-	-	-	-	-	-	-	-	-	-	-	-	-	-	-	-	-	-	-	-	-	-	-	-	-	-	-	-	-	-	-	-	-	-	-	-	-	-	-	-	-	-	-	-
GlyRS	G_Thermofilum_pendens_Hrk_5_YP_919701	-	-	-	-	-	-	-	-	-	-	-	-	-	-	-	-	-	-	-	-	-	-	-	-	-	-	-	-	-	-	-	-	-	-	-	-	-	-	-	-	-	-	-	-	-	-	-	-
GlyRS	G_Picrophilus_torridus_DSM_9790_YP_023892	-	-	-	-	-	-	-	-	-	-	-	-	-	-	-	-	-	-	-	-	-	-	-	-	-	-	-	-	-	-	-	-	-	-	-	-	-	-	-	-	-	-	-	-	-	-	-	-
GlyRS	Thermus thermophilus HB8_1ATI_A	-	-	-	-	-	-	-	-	-	-	-	-	-	-	-	-	-	-	-	-	-	-	-	-	-	-	-	-	-	-	-	-	-	-	-	-	-	-	-	-	-	-	-	-	-	-	-	-
GlyRS	G_Thermoproteus_neutrophilus_V24Sta_YP_001794804.1	-	-	-	-	-	-	-	-	-	-	-	-	-	-	-	-	-	-	-	-	-	-	-	-	-	-	-	-	-	-	-	-	-	-	-	-	-	-	-	-	-	-	-	-	-	-	-	-
GlyRS	G_Pyrobaculum_aerophilum_str._IM2_AAL64073.1	-	-	-	-	-	-	-	-	-	-	-	-	-	-	-	-	-	-	-	-	-	-	-	-	-	-	-	-	-	-	-	-	-	-	-	-	-	-	-	-	-	-	-	-	-	-	-	-
GlyRS	G_Ignicoccus_hospitalis_KIN4/I_YP_001435157.1	-	-	-	-	-	-	-	-	-	-	-	-	-	-	-	-	-	-	-	-	-	-	-	-	-	-	-	-	-	-	-	-	-	-	-	-	-	-	-	-	-	-	-	-	-	-	-	-
GlyRS	G_Aeropyrum_pernix_K1_NP_148072	-	-	-	-	-	-	-	-	-	-	-	-	-	-	-	-	-	-	-	-	-	-	-	-	-	-	-	-	-	-	-	-	-	-	-	-	-	-	-	-	-	-	-	-	-	-	-	-
GlyRS	G_Methanopyrus_kandleri_AV19_NP_613439.1	-	-	-	-	-	-	-	-	-	-	-	-	-	-	-	-	-	-	-	-	-	-	-	-	-	-	-	-	-	-	-	-	-	-	-	-	-	-	-	-	-	-	-	-	-	-	-	-
GlyRS	G_Methanococcus_maripaludis_S2_NP_987332.1	-	-	-	-	-	-	-	-	-	-	-	-	-	-	-	-	-	-	-	-	-	-	-	-	-	-	-	-	-	-	-	-	-	-	-	-	-	-	-	-	-	-	-	-	-	-	-	-
GlyRS	G_Methanocaldococcus_jannaschii_DSM_2661_NP_247199.1	-	-	-	-	-	-	-	-	-	-	-	-	-	-	-	-	-	-	-	-	-	-	-	-	-	-	-	-	-	-	-	-	-	-	-	-	-	-	-	-	-	-	-	-	-	-	-	-
GlyRS	G_Pyrococcus_horikoshii_OT3_NP_143467.1	-	-	-	-	-	-	-	-	-	-	-	-	-	-	-	-	-	-	-	-	-	-	-	-	-	-	-	-	-	-	-	-	-	-	-	-	-	-	-	-	-	-	-	-	-	-	-	-
GlyRS	G_Pyrococcus_furiosus_DSM_3638_NP_579356.1	-	-	-	-	-	-	-	-	-	-	-	-	-	-	-	-	-	-	-	-	-	-	-	-	-	-	-	-	-	-	-	-	-	-	-	-	-	-	-	-	-	-	-	-	-	-	-	-
GlyRS	G_Thermococcus_kodakarensis_KOD1_YP_183391.1	-	-	-	-	-	-	-	-	-	-	-	-	-	-	-	-	-	-	-	-	-	-	-	-	-	-	-	-	-	-	-	-	-	-	-	-	-	-	-	-	-	-	-	-	-	-	-	-
GlyRS	G_Archaeoglobus_fulgidus_DSM_4304_NP_069749	-	-	-	-	-	-	-	-	-	-	-	-	-	-	-	-	-	-	-	-	-	-	-	-	-	-	-	-	-	-	-	-	-	-	-	-	-	-	-	-	-	-	-	-	-	-	-	-
GlyRS	G_Halobacterium_salinarum_R1_CAP14760.1	-	-	-	-	-	-	-	-	-	-	-	-	-	-	-	-	-	-	-	-	-	-	-	-	-	-	-	-	-	-	-	-	-	-	-	-	-	-	-	-	-	-	-	-	-	-	-	-
GlyRS	G_Candidatus_Caldiarchaeum_subterraneum_BAJ49678	-	-	-	-	-	-	-	-	-	-	-	-	-	-	-	-	-	-	-	-	-	-	-	-	-	-	-	-	-	-	-	-	-	-	-	-	-	-	-	-	-	-	-	-	-	-	-	-
GlyRS	G_Candidatus_Nitrosoarchaeum_koreensis_MY1_EGP92792	-	-	-	-	-	-	-	-	-	-	-	-	-	-	-	-	-	-	-	-	-	-	-	-	-	-	-	-	-	-	-	-	-	-	-	-	-	-	-	-	-	-	-	-	-	-	-	-
GlyRS	G_Nitrosopumilus_maritimus_SCM1_ABX11963.1	-	-	-	-	-	-	-	-	-	-	-	-	-	-	-	-	-	-	-	-	-	-	-	-	-	-	-	-	-	-	-	-	-	-	-	-	-	-	-	-	-	-	-	-	-	-	-	-
ThrRS	T_Archaeoglobus_fulgidus_DSM_4304_NP_069384	-	-	-	-	M	-	-	-	-	-	-	-	-	-	-	-	-	-	-	-	-	-	-	-	-	-	-	-	K	L	L	L	I	H	A	D	-	-	Y	M	E	Y	E	V	K	K	K	T
ThrRS	T_Pyrococcus_furiosus_DSM_3638_NP_579080.1	-	-	-	-	M	-	-	-	-	-	-	-	-	-	-	-	-	-	-	-	-	-	-	-	-	-	-	-	R	M	L	L	I	H	S	D	-	-	Y	I	E	Y	E	V	K	D	K	A
ThrRS	T_Pyrococcus_horikoshii_OT3_NP_142646.1	-	-	-	-	M	-	-	-	-	-	-	-	-	-	-	-	-	-	-	-	-	-	-	-	-	-	-	-	R	I	L	L	I	H	S	D	-	-	Y	I	E	Y	E	V	K	D	K	A
ThrRS	T_Thermococcus_kodakarensis_KOD1_YP_183583.1	-	-	-	-	M	-	-	-	-	-	-	-	-	-	-	-	-	-	-	-	-	-	-	-	-	-	-	-	R	M	L	L	I	H	S	D	-	-	Y	L	E	Y	E	V	K	D	K	A
ThrRS	T_Candidatus_Nitrosoarchaeum_koreensis_MY1_EGP93821	-	-	-	-	M	-	-	-	-	-	-	-	-	-	-	-	-	-	-	-	-	-	-	-	-	-	-	-	R	I	L	Q	L	H	C	D	-	-	S	I	E	Y	T	P	T	K	K	E
ThrRS	T_Nitrosopumilus_maritimus_SCM1A9A2B1.1	-	-	-	-	M	-	-	-	-	-	-	-	-	-	-	-	-	-	-	-	-	-	-	-	-	-	-	-	R	I	L	Q	L	H	C	D	-	-	S	I	E	Y	T	P	T	K	K	E
ThrRS	T_Cenarchaeum_symbiosum_A_YP_875197	-	-	-	-	M	-	-	-	-	-	-	-	-	-	-	-	-	-	-	-	-	-	-	-	-	-	-	-	R	I	L	Q	L	H	C	D	-	-	R	I	E	Y	S	P	V	K	K	E
ThrRS	T_Methanocaldococcus_jannaschii_DSM_2661_NP_248192.1	M	R	D	N	M	-	-	-	-	-	-	-	-	-	-	-	-	-	-	-	-	-	-	-	-	-	-	-	K	M	L	L	I	H	S	D	-	-	Y	L	E	F	E	A	K	E	K	T
ThrRS	T_Methanopyrus_kandleri_AV19_NP_613829.1	-	-	-	-	M	-	-	-	-	-	-	-	-	-	-	-	-	-	-	-	-	-	-	-	-	-	-	-	R	L	L	F	I	H	A	D	-	-	E	M	S	F	E	A	R	Q	K	T
ThrRS	T_Thermodesulfovibrio_yellowstonii_DSM_11347_YP_002249047.1	-	-	-	-	M	-	-	-	-	-	-	-	-	-	-	-	-	-	-	-	-	-	-	-	-	-	-	-	-	-	-	-	-	-	P	-	-	-	-	-	-	-	-	-	-	-	-	-
ThrRS	T_Dehalococcoides_ethenogenes_195_AAW39977.1	-	-	-	-	M	-	-	-	-	-	-	-	-	-	-	-	-	-	-	-	-	-	-	-	-	-	-	-	-	-	-	-	-	-	-	-	-	-	-	-	-	-	-	-	-	-	-	-
ThrRS	T_Geobacter_sulfurreducens_PCA_NP_952566.1	-	-	-	-	M	-	-	-	-	-	-	-	-	-	-	-	-	-	-	-	-	-	-	-	-	-	-	G	D	I	R	V	T	L	P	D	G	S	E	R	I	L	A	E	G	A	T	V
ThrRS	T_Elusimicrobium_minutum_Pei191_YP_001875458.1	-	-	-	-	-	-	-	-	-	-	-	-	-	-	-	-	-	-	-	-	-	-	-	-	-	-	-	-	-	-	-	-	-	-	-	-	-	-	-	-	-	-	-	-	-	-	-	-
ThrRS	T_Aquifex_aeolicus_VF5_AAC07549	-	-	-	-	M	-	-	-	-	-	-	-	-	-	-	-	-	-	-	-	-	-	-	-	-	-	-	E	K	I	K	V	K	I	K	-	G	K	E	Y	E	V	E	K	G	T	P	L
ThrRS	T_Hydrogenobacter_thermophilus_TK-6_YP_003432950.1	-	-	-	-	M	-	-	-	-	-	-	-	-	-	-	-	-	-	-	-	-	-	-	-	-	-	-	-	-	I	R	V	V	I	E	D	-	K	V	Y	E	V	E	A	G	T	P	L
ThrRS	T_Candidatus_Solibacter_usitatus_Ellin6076_YP_828491	-	-	-	-	M	-	-	-	-	-	-	-	-	-	-	-	-	-	-	-	-	-	-	-	-	-	-	S	N	I	Q	I	T	L	P	D	G	S	T	Q	S	V	A	A	E	T	R	P
ThrRS	T_Bacillus_subtilis_AAA22863	-	-	-	-	M	-	-	-	-	-	-	-	-	-	-	-	-	-	-	-	-	-	-	-	-	-	S	K	H	V	H	I	Q	L	P	D	G	Q	I	Q	E	Y	P	K	G	I	T	I
ThrRS	T_Clostridium_acetobutylicum_ATCC_824_AAK80318.1	-	-	-	-	M	-	-	-	-	-	-	-	-	-	-	-	-	-	-	-	-	-	-	-	-	-	-	-	-	I	K	V	T	L	K	D	G	K	V	M	E	F	E	N	T	T	T	P
ThrRS	T_Kosmotoga_olearia_TBF_19.5.1_YP_002941770.1	-	-	-	-	M	-	-	-	-	-	-	-	-	-	-	-	-	-	-	-	-	-	-	-	-	-	-	-	G	C	K	I	E	L	P	D	G	S	I	K	E	Y	D	H	P	V	T	A
ThrRS	T_Thermotoga_maritima_MSB8_NP_228549.1	-	-	-	-	M	-	-	-	-	-	-	-	-	-	-	-	-	-	-	-	-	-	-	-	-	-	-	-	K	I	K	V	K	L	P	D	G	K	E	K	E	Y	D	R	G	I	T	P
ThrRS	T_Bacillus_subtilis_AAA22864	-	-	-	-	M	-	-	-	-	-	-	-	-	-	-	-	-	-	-	-	-	-	-	-	-	-	S	D	M	V	K	I	T	F	P	D	G	A	V	K	E	F	A	K	G	T	T	T
ThrRS	T_Streptococcus_pyogenes_M1_GAS_NP_268795.1	-	-	-	-	M	-	-	-	-	-	-	-	-	-	-	-	-	-	-	-	-	-	-	-	-	-	-	-	-	I	K	I	T	F	P	D	G	A	V	R	E	F	E	S	G	V	T	T
ThrRS	T_Agrobacterium_tumefaciens_str._C58_NP_354730	-	-	-	-	M	-	-	-	-	-	-	-	-	-	-	-	-	-	-	-	-	-	-	-	-	-	S	E	A	I	S	L	T	F	P	D	G	S	V	R	S	Y	P	A	G	T	T	G
ThrRS	T_Rhizobium_etli_CFN_42_YP_469704	-	-	-	-	M	-	-	-	-	-	-	-	-	-	-	-	-	-	-	-	-	-	-	-	-	-	S	Q	S	V	S	L	T	F	P	D	G	S	V	R	S	F	P	A	G	A	T	G
ThrRS	T_Brucella_melitensis_bv._1_str._16M_AAL52096	-	-	-	-	M	-	-	-	-	-	-	-	-	-	-	-	-	-	-	-	-	-	-	-	-	-	S	N	T	V	S	L	Q	F	P	D	G	S	V	R	E	Y	D	A	S	M	T	G
ThrRS	T_Azotobacter_vinelandii_DJ_ACO78245	-	-	-	-	M	-	-	-	-	-	-	-	-	-	-	-	-	-	-	-	-	-	-	-	-	-	-	-	-	P	I	I	T	L	P	D	G	S	Q	R	T	F	D	H	P	V	S	V
ThrRS	T_Pseudomonas_putida_GB-1_ABY99372	-	-	-	-	M	-	-	-	-	-	-	-	-	-	-	-	-	-	-	-	-	-	-	-	-	-	-	-	-	P	V	I	T	L	P	D	G	S	Q	R	S	F	D	H	A	V	S	V
ThrRS	Escherichia coli_1QF6_A_Chain A Threonyl-Trna Synthetase	-	-	-	-	M	-	-	-	-	-	-	-	-	-	-	-	-	-	-	-	-	-	-	-	-	-	-	-	-	P	V	I	T	L	P	D	G	S	Q	R	H	Y	D	H	A	V	S	P
ThrRS	T_Escherichia_coli_str._K-12_substr._MG1655_NP_416234.1	-	-	-	-	M	-	-	-	-	-	-	-	-	-	-	-	-	-	-	-	-	-	-	-	-	-	-	-	-	P	V	I	T	L	P	D	G	S	Q	R	H	Y	D	H	A	V	S	P
ThrRS	T_Burkholderia_mallei_ATCC_23344_AAU49312	-	-	-	-	M	-	-	-	-	-	-	-	-	-	-	-	-	-	-	-	-	-	-	-	-	-	-	-	-	V	S	I	R	L	P	D	G	S	V	R	Q	Y	E	H	P	V	T	V
ThrRS	T_Nitrosomonas_europaea_ATCC_19718_CAD84869.1	-	-	-	-	M	-	-	-	-	-	-	-	-	-	-	-	-	-	-	-	-	-	-	-	-	-	-	-	-	T	V	V	R	L	P	D	G	T	D	R	V	F	D	N	S	V	T	V
ThrRS	T_Rickettsia_prowazekii_str._Madrid_E_NP_220607.1	-	-	-	-	M	-	-	-	-	-	-	-	-	-	-	-	-	-	-	-	-	-	-	-	-	-	-	-	-	I	N	I	S	F	P	D	G	S	V	K	Q	F	A	Q	N	I	T	A
ThrRS	T_Borrelia_burgdorferi_B31_AAC67076	-	-	-	-	M	-	-	-	-	-	-	-	-	-	-	-	-	-	-	-	-	-	-	-	-	-	-	-	-	-	-	-	-	-	-	-	-	-	-	-	-	-	-	-	-	-	-	-
ThrRS	T_Campylobacter_jejuni_subsp._jejuni_NCTC_11168_=_ATCC_700819_YP_002343664	-	-	-	-	M	-	-	-	-	-	-	-	-	-	-	-	-	-	-	-	-	-	-	-	-	-	-	-	-	-	-	-	-	-	-	-	-	-	-	-	-	-	-	-	-	-	-	-
ThrRS	T_Gemmatimonas_aurantiaca_T-27_YP_002760797.1	-	-	-	-	M	-	-	-	-	-	-	-	-	-	-	-	-	-	-	-	-	-	-	P	A	D	N	A	L	I	V	L	T	L	P	D	G	S	T	R	E	V	P	T	G	T	L	A
ThrRS	T_Myxococcus_xanthus_DK_1622_YP_631780	-	-	-	-	M	-	-	-	-	-	-	-	-	-	-	-	-	-	-	-	-	-	-	-	-	-	S	D	I	I	T	V	T	L	P	D	G	S	Q	K	Q	T	A	R	G	T	T	I
ThrRS	T_Synechococcus_elongatus_PCC_6301_YP_172214.1	-	-	-	-	M	-	-	-	-	-	-	-	-	-	-	-	-	-	-	-	-	-	-	-	-	-	-	-	-	-	-	-	-	-	P	-	-	-	-	-	-	-	-	-	-	-	-	-
ThrRS	T_Thermosynechococcus_elongatus_BP-1_NP_682992.1	-	-	-	-	M	-	-	-	-	-	-	-	-	-	-	-	-	-	-	-	-	-	-	-	-	-	-	-	-	-	-	-	-	-	P	-	-	-	-	-	-	-	-	-	-	-	-	-
ThrRS	T_Thermus_thermophilus_HB27_Q72HH1.1	-	-	-	-	M	-	-	-	-	-	-	-	-	-	-	-	-	-	-	-	-	-	-	-	-	-	-	-	-	-	T	V	Y	L	P	D	G	K	P	L	E	L	P	E	G	A	T	A
ThrRS	T_Bacteroides_fragilis_YCH46_YP_098968	-	-	-	-	M	-	-	-	-	-	-	-	-	-	-	-	-	-	-	-	-	-	-	-	-	-	-	-	-	I	K	I	T	F	P	D	G	S	V	R	E	Y	N	E	G	V	N	G
ThrRS	T_Chlorobaculum_parvum_NCIB_8327_ACF10546	-	-	-	-	M	-	-	-	-	-	-	-	-	-	-	-	D	N	S	M	S	D	S	S	E	S	R	Q	Q	V	T	I	T	L	P	D	G	S	E	R	T	F	P	F	G	V	T	G
ThrRS	T_Prosthecochloris_aestuarii_DSM_271_B4S3D2.1	-	-	-	-	M	-	-	-	-	-	-	-	-	-	-	-	-	-	-	-	S	E	H	T	T	S	Q	T	Q	V	T	V	T	L	P	D	G	E	S	R	S	F	P	F	G	T	T	G
ThrRS	T_Chlorobium_phaeobacteroides_DSM_266_YP_912913	-	-	-	-	M	Q	P	L	L	R	Q	R	I	E	T	T	S	Y	K	M	S	D	N	Q	E	Q	K	A	F	I	A	I	T	L	P	D	G	S	I	R	S	F	P	Y	G	S	T	G
ThrRS	T_Candidatus_Korarchaeum_cryptofilum_OPF8_YP_001737367	-	-	-	-	M	-	-	-	-	-	-	-	-	-	-	-	-	-	-	-	-	-	-	-	-	-	-	-	-	V	K	V	I	M	P	D	G	T	T	L	N	A	E	E	G	K	R	I
ThrRS	T_Halobacterium_salinarum_R1_B0R6G6.1	-	-	-	-	M	-	-	-	-	-	-	-	-	-	-	-	-	-	-	-	-	-	-	-	-	-	-	S	S	V	T	V	T	L	P	D	G	S	T	L	E	V	A	S	G	A	T	V
ThrRS	T_Halorubrum_lacusprofundi_ATCC_49239_YP_002566413.1	-	-	-	-	M	-	-	-	-	-	-	-	-	-	-	-	-	-	-	-	-	S	E	T	D	A	Q	A	D	V	T	V	V	L	P	D	G	A	E	L	D	V	P	A	G	A	T	V
ProRS	P_Chlamydia_trachomatis_D/UW-3/CX_NP_219903	-	-	-	-	-	-	-	-	-	-	-	-	-	-	-	-	-	-	-	-	-	-	-	-	-	-	-	-	-	-	-	-	-	-	-	-	-	-	-	-	-	-	-	-	-	-	-	-
ProRS	P_Chlamydophila_pneumoniae_CWL029_NP_224696	-	-	-	-	-	-	-	-	-	-	-	-	-	-	-	-	-	-	-	-	-	-	-	-	-	-	-	-	-	-	-	-	-	-	-	-	-	-	-	-	-	-	-	-	-	-	-	-
ProRS	P_Rhizobium_etli_CFN_42_YP_469149	-	-	-	-	-	-	-	-	-	-	-	-	-	-	-	-	-	-	-	-	-	-	-	-	-	-	-	-	-	-	-	-	-	-	-	-	-	-	-	-	-	-	-	-	-	-	-	-
ProRS	P_Agrobacterium_tumefaciens_str._C58_Q8UFV9	-	-	-	-	-	-	-	-	-	-	-	-	-	-	-	-	-	-	-	-	-	-	-	-	-	-	-	-	-	-	-	-	-	-	-	-	-	-	-	-	-	-	-	-	-	-	-	-
ProRS	P_Brucella_melitensis_bv._1_str._16M_ZP_05834339	-	-	-	-	-	-	-	-	-	-	-	-	-	-	-	-	-	-	-	-	-	-	-	-	-	-	-	-	-	-	-	-	-	-	-	-	-	-	-	-	-	-	-	-	-	-	-	-
ProRS	P_Rickettsia_prowazekii_str._Madrid_E_NP_220765.1	-	-	-	-	-	-	-	-	-	-	-	-	-	-	-	-	-	-	-	-	-	-	-	-	-	-	-	-	-	-	-	-	-	-	-	-	-	-	-	-	-	-	-	-	-	-	-	-
ProRS	Enterococcus faecalis_2J3M_A_Chain A Prolyl-Trna Synthetase	-	-	-	-	-	-	-	-	-	-	-	-	-	-	-	-	-	-	-	-	-	-	-	-	-	-	-	-	-	-	-	-	-	-	-	-	-	-	-	-	-	-	-	-	-	-	-	-
ProRS	P_Burkholderia_mallei_ATCC_23344_AAU50103	-	-	-	-	-	-	-	-	-	-	-	-	-	-	-	-	-	-	-	-	-	-	-	-	-	-	-	-	-	-	-	-	-	-	-	-	-	-	-	-	-	-	-	-	-	-	-	-
ProRS	P_Nitrosomonas_europaea_ATCC_19718_NP_841366.1	-	-	-	-	-	-	-	-	-	-	-	-	-	-	-	-	-	-	-	-	-	-	-	-	-	-	-	-	-	-	-	-	-	-	-	-	-	-	-	-	-	-	-	-	-	-	-	-
ProRS	P_Escherichia_coli_str._K-12_substr._MG1655_NP_414736.1	-	-	-	-	-	-	-	-	-	-	-	-	-	-	-	-	-	-	-	-	-	-	-	-	-	-	-	-	-	-	-	-	-	-	-	-	-	-	-	-	-	-	-	-	-	-	-	-
ProRS	P_Geobacter_sulfurreducens_PCA_NP_952511.1	-	-	-	-	-	-	-	-	-	-	-	-	-	-	-	-	-	-	-	-	-	-	-	-	-	-	-	-	-	-	-	-	-	-	-	-	-	-	-	-	-	-	-	-	-	-	-	-
ProRS	P_Magnetococcus_sp._MC-1_YP_865681.1	-	-	-	-	-	-	-	-	-	-	-	-	-	-	-	-	-	-	-	-	-	-	-	-	-	-	-	-	-	-	-	-	-	-	-	-	-	-	-	-	-	-	-	-	-	-	-	-
ProRS	P_Clostridium_acetobutylicum_ATCC_824_AAK81115.1	-	-	-	-	-	-	-	-	-	-	-	-	-	-	-	-	-	-	-	-	-	-	-	-	-	-	-	-	-	-	-	-	-	-	-	-	-	-	-	-	-	-	-	-	-	-	-	-
ProRS	P_Elusimicrobium_minutum_Pei191_YP_001875576.1	-	-	-	-	-	-	-	-	-	-	-	-	-	-	-	-	-	-	-	-	-	-	-	-	-	-	-	-	-	-	-	-	-	-	-	-	-	-	-	-	-	-	-	-	-	-	-	-
ProRS	P_Kosmotoga_olearia_TBF_19.5.1_YP_002941401.1	-	-	-	-	-	-	-	-	-	-	-	-	-	-	-	-	-	-	-	-	-	-	-	-	-	-	-	-	-	-	-	-	-	-	-	-	-	-	-	-	-	-	-	-	-	-	-	-
ProRS	P_Thermotoga_maritima_MSB8_NP_228324.1	-	-	-	-	-	-	-	-	-	-	-	-	-	-	-	-	-	-	-	-	-	-	-	-	-	-	-	-	-	-	-	-	-	-	-	-	-	-	-	-	-	-	-	-	-	-	-	-
ProRS	P_Bacillus_subtilis_NP_389539	-	-	-	-	-	-	-	-	-	-	-	-	-	-	-	-	-	-	-	-	-	-	-	-	-	-	-	-	-	-	-	-	-	-	-	-	-	-	-	-	-	-	-	-	-	-	-	-
ProRS	P_Fusobacterium_nucleatum_subsp._nucleatum_ATCC_25586_NP_602474.1	-	-	-	-	-	-	-	-	-	-	-	-	-	-	-	-	-	-	-	-	-	-	-	-	-	-	-	-	-	-	-	-	-	-	-	-	-	-	-	-	-	-	-	-	-	-	-	-
ProRS	P_Streptobacillus_moniliformis_DSM_12112_YP_003305686.1	-	-	-	-	-	-	-	-	-	-	-	-	-	-	-	-	-	-	-	-	-	-	-	-	-	-	-	-	-	-	-	-	-	-	-	-	-	-	-	-	-	-	-	-	-	-	-	-
ProRS	P_Aquifex_aeolicus_VF5_NP_213250	-	-	-	-	-	-	-	-	-	-	-	-	-	-	-	-	-	-	-	-	-	-	-	-	-	-	-	-	-	-	-	-	-	-	-	-	-	-	-	-	-	-	-	-	-	-	-	-
ProRS	P_Hydrogenobacter_thermophilus_TK-6_YP_003432908.1	-	-	-	-	-	-	-	-	-	-	-	-	-	-	-	-	-	-	-	-	-	-	-	-	-	-	-	-	-	-	-	-	-	-	-	-	-	-	-	-	-	-	-	-	-	-	-	-
ProRS	P_Dehalococcoides_ethenogenes_195_YP_181114.1	-	-	-	-	-	-	-	-	-	-	-	-	-	-	-	-	-	-	-	-	-	-	-	-	-	-	-	-	-	-	-	-	-	-	-	-	-	-	-	-	-	-	-	-	-	-	-	-
ProRS	P_Anabaena_variabilis_ATCC_29413_ABA21929	-	-	-	-	-	-	-	-	-	-	-	-	-	-	-	-	-	-	-	-	-	-	-	-	-	-	-	-	-	-	-	-	-	-	-	-	-	-	-	-	-	-	-	-	-	-	-	-
ProRS	P_Synechococcus_elongatus_PCC_6301_YP_172846.1	-	-	-	-	-	-	-	-	-	-	-	-	-	-	-	-	-	-	-	-	-	-	-	-	-	-	-	-	-	-	-	-	-	-	-	-	-	-	-	-	-	-	-	-	-	-	-	-
ProRS	P_Thermosynechococcus_elongatus_BP-1_NP_681566.1	-	-	-	-	-	-	-	-	-	-	-	-	-	-	-	-	-	-	-	-	-	-	-	-	-	-	-	-	-	-	-	-	-	-	-	-	-	-	-	-	-	-	-	-	-	-	-	-
ProRS	P_Acidobacterium_capsulatum_ATCC_51196_ACO33322	-	-	-	-	-	-	-	-	-	-	-	-	-	-	-	-	-	-	-	-	-	-	-	-	-	-	-	-	-	-	-	-	-	-	-	-	-	-	-	-	-	-	-	-	-	-	-	-
ProRS	P_Fibrobacter_succinogenes_subsp._succinogenes_S85_YP_003250966.1	-	-	-	-	-	-	-	-	-	-	-	-	-	-	-	-	-	-	-	-	-	-	-	-	-	-	-	-	-	-	-	-	-	-	-	-	-	-	-	-	-	-	-	-	-	-	-	-
ProRS	P_Thermodesulfovibrio_yellowstonii_DSM_11347_B5YKW0.1	-	-	-	-	-	-	-	-	-	-	-	-	-	-	-	-	-	-	-	-	-	-	-	-	-	-	-	-	-	-	-	-	-	-	-	-	-	-	-	-	-	-	-	-	-	-	-	-
ProRS	P_Streptomyces_coelicolor_A3(2)_NP_629827	-	-	-	-	-	-	-	-	-	-	-	-	-	-	-	-	-	-	-	-	-	-	-	-	-	-	-	-	-	-	-	-	-	-	-	-	-	-	-	-	-	-	-	-	-	-	-	-
ProRS	P_Helicobacter_pylori_J99_NP_222944.1	-	-	-	-	-	-	-	-	-	-	-	-	-	-	-	-	-	-	-	-	-	-	-	-	-	-	-	-	-	-	-	-	-	-	-	-	-	-	-	-	-	-	-	-	-	-	-	-
ProRS	P_Aeropyrum_pernix_K1_NP_148542	-	-	-	-	-	-	-	-	-	-	-	-	-	-	-	-	-	-	-	-	-	-	-	-	-	-	-	-	-	-	-	-	-	-	-	-	-	-	-	-	-	-	-	-	-	-	-	-
ProRS	P_Sulfolobus_tokodaii_Q971B5.1	-	-	-	-	-	-	-	-	-	-	-	-	-	-	-	-	-	-	-	-	-	-	-	-	-	-	-	-	-	-	-	-	-	-	-	-	-	-	-	-	-	-	-	-	-	-	-	-
ProRS	P_Ignicoccus_hospitalis_KIN4/I_YP_001434952.1	-	-	-	-	-	-	-	-	-	-	-	-	-	-	-	-	-	-	-	-	-	-	-	-	-	-	-	-	-	-	-	-	-	-	-	-	-	-	-	-	-	-	-	-	-	-	-	-
ProRS	Methanocaldococcus jannaschii_1NJ8_A_Chain A Prolyl-Trna Synthetase	-	-	-	-	-	-	-	-	-	-	-	-	-	-	-	-	-	-	-	-	-	-	-	-	-	-	-	-	-	-	-	-	-	-	-	-	-	-	-	-	-	-	-	-	-	-	-	-
ProRS	P_Methanocaldococcus_jannaschii_DSM_2661_NP_248233.1	-	-	-	-	-	-	-	-	-	-	-	-	-	-	-	-	-	-	-	-	-	-	-	-	-	-	-	-	-	-	-	-	-	-	-	-	-	-	-	-	-	-	-	-	-	-	-	-
ProRS	P_Methanococcus_maripaludis_S2_NP_987816.1	-	-	-	-	-	-	-	-	-	-	-	-	-	-	-	-	-	-	-	-	-	-	-	-	-	-	-	-	-	-	-	-	-	-	-	-	-	-	-	-	-	-	-	-	-	-	-	-
ProRS	P_Methanopyrus_kandleri_AV19_NP_614512.1	-	-	-	-	-	-	-	-	-	-	-	-	-	-	-	-	-	-	-	-	-	-	-	-	-	-	-	-	-	-	-	-	-	-	-	-	-	-	-	-	-	-	-	-	-	-	-	-
ProRS	P_Pyrococcus_furiosus_DSM_3638_NP_579022.1	-	-	-	-	-	-	-	-	-	-	-	-	-	-	-	-	-	-	-	-	-	-	-	-	-	-	-	-	-	-	-	-	-	-	-	-	-	-	-	-	-	-	-	-	-	-	-	-
ProRS	P_Pyrococcus_horikoshii_OT3_NP_142919.1	-	-	-	-	-	-	-	-	-	-	-	-	-	-	-	-	-	-	-	-	-	-	-	-	-	-	-	-	-	-	-	-	-	-	-	-	-	-	-	-	-	-	-	-	-	-	-	-
ProRS	P_Thermococcus_kodakarensis_KOD1_CAT72658.1	-	-	-	-	-	-	-	-	-	-	-	-	-	-	-	-	-	-	-	-	-	-	-	-	-	-	-	-	-	-	-	-	-	-	-	-	-	-	-	-	-	-	-	-	-	-	-	-
ProRS	P_Picrophilus_torridus_DSM_9790_YP_024142	-	-	-	-	-	-	-	-	-	-	-	-	-	-	-	-	-	-	-	-	-	-	-	-	-	-	-	-	-	-	-	-	-	-	-	-	-	-	-	-	-	-	-	-	-	-	-	-
ProRS	P_Thermoplasma_acidophilum_DSM_1728_NP_394395.1	-	-	-	-	-	-	-	-	-	-	-	-	-	-	-	-	-	-	-	-	-	-	-	-	-	-	-	-	-	-	-	-	-	-	-	-	-	-	-	-	-	-	-	-	-	-	-	-
ProRS	P_Archaeoglobus_fulgidus_O28664	-	-	-	-	-	-	-	-	-	-	-	-	-	-	-	-	-	-	-	-	-	-	-	-	-	-	-	-	-	-	-	-	-	-	-	-	-	-	-	-	-	-	-	-	-	-	-	-
ProRS	P_Candidatus_Korarchaeum_cryptofilum_OPF8_YP_001737624	-	-	-	-	-	-	-	-	-	-	-	-	-	-	-	-	-	-	-	-	-	-	-	-	-	-	-	-	-	-	-	-	-	-	-	-	-	-	-	-	-	-	-	-	-	-	-	-
ProRS	P_Candidatus_Caldiarchaeum_subterraneum_BAJ50117	-	-	-	-	-	-	-	-	-	-	-	-	-	-	-	-	-	-	-	-	-	-	-	-	-	-	-	-	-	-	-	-	-	-	-	-	-	-	-	-	-	-	-	-	-	-	-	-
ProRS	P_Candidatus_Nitrosoarchaeum_koreensis_MY1_ZP_08667689	-	-	-	-	-	-	-	-	-	-	-	-	-	-	-	-	-	-	-	-	-	-	-	-	-	-	-	-	-	-	-	-	-	-	-	-	-	-	-	-	-	-	-	-	-	-	-	-
ProRS	P_Nitrosopumilus_maritimus_SCM1_YP_001581992.1	-	-	-	-	-	-	-	-	-	-	-	-	-	-	-	-	-	-	-	-	-	-	-	-	-	-	-	-	-	-	-	-	-	-	-	-	-	-	-	-	-	-	-	-	-	-	-	-
ProRS	P_Cenarchaeum_symbiosum_A_YP_875309	-	-	-	-	-	-	-	-	-	-	-	-	-	-	-	-	-	-	-	-	-	-	-	-	-	-	-	-	-	-	-	-	-	-	-	-	-	-	-	-	-	-	-	-	-	-	-	-
ProRS	P_Pirellula_staleyi_DSM_6068_ADB19307	-	-	-	-	-	-	-	-	-	-	-	-	-	-	-	-	-	-	-	-	-	-	-	-	-	-	-	-	-	-	-	-	-	-	-	-	-	-	-	-	-	-	-	-	-	-	-	-
ProRS	P_Rhodopirellula_baltica_SH_1_NP_866551	-	-	-	-	-	-	-	-	-	-	-	-	-	-	-	-	-	-	-	-	-	-	-	-	-	-	-	-	-	-	-	-	-	-	-	-	-	-	-	-	-	-	-	-	-	-	-	-
ProRS	P_Bacteroides_fragilis_YCH46_YP_099717	-	-	-	-	-	-	-	-	-	-	-	-	-	-	-	-	-	-	-	-	-	-	-	-	-	-	-	-	-	-	-	-	-	-	-	-	-	-	-	-	-	-	-	-	-	-	-	-
ProRS	P_Flavobacterium_johnsoniae_UW101_A5FA31.1	-	-	-	-	-	-	-	-	-	-	-	-	-	-	-	-	-	-	-	-	-	-	-	-	-	-	-	-	-	-	-	-	-	-	-	-	-	-	-	-	-	-	-	-	-	-	-	-
ProRS	P_Chlorobaculum_parvum_NCIB_8327_ACF11976	-	-	-	-	-	-	-	-	-	-	-	-	-	-	-	-	-	-	-	-	-	-	-	-	-	-	-	-	-	-	-	-	-	-	-	-	-	-	-	-	-	-	-	-	-	-	-	-
ProRS	P_Chlorobium_phaeobacteroides_DSM_266_ABL65893	-	-	-	-	-	-	-	-	-	-	-	-	-	-	-	-	-	-	-	-	-	-	-	-	-	-	-	-	-	-	-	-	-	-	-	-	-	-	-	-	-	-	-	-	-	-	-	-
ProRS	P_Prosthecochloris_aestuarii_DSM_271B4S9D5.1	-	-	-	-	-	-	-	-	-	-	-	-	-	-	-	-	-	-	-	-	-	-	-	-	-	-	-	-	-	-	-	-	-	-	-	-	-	-	-	-	-	-	-	-	-	-	-	-
ProRS	P_Gemmatimonas_aurantiaca_T-27_BAH38795.1	-	-	-	-	-	-	-	-	-	-	-	-	-	-	-	-	-	-	-	-	-	-	-	-	-	-	-	-	-	-	-	-	-	-	-	-	-	-	-	-	-	-	-	-	-	-	-	-
ProRS	P_Candidatus_Solibacter_usitatus_Ellin6076_ABJ82833	-	-	-	-	-	-	-	-	-	-	-	-	-	-	-	-	-	-	-	-	-	-	-	-	-	-	-	-	-	-	-	-	-	-	-	-	-	-	-	-	-	-	-	-	-	-	-	-
ProRS	P_Thermanaerovibrio_acidaminovorans_DSM_6589_YP_003316832.1	-	-	-	-	-	-	-	-	-	-	-	-	-	-	-	-	-	-	-	-	-	-	-	-	-	-	-	-	-	-	-	-	-	-	-	-	-	-	-	-	-	-	-	-	-	-	-	-
ProRS	P_Borrelia_burgdorferi_B31_NP_212536	-	-	-	-	-	-	-	-	-	-	-	-	-	-	-	-	-	-	-	-	-	-	-	-	-	-	-	-	-	-	-	-	-	-	-	-	-	-	-	-	-	-	-	-	-	-	-	-
ProRS	P_Ureaplasma_parvum_serovar_3_str._ATCC_700970_NP_078289	-	-	-	-	-	-	-	-	-	-	-	-	-	-	-	-	-	-	-	-	-	-	-	-	-	-	-	-	-	-	-	-	-	-	-	-	-	-	-	-	-	-	-	-	-	-	-	-
SerRS arc	Methanosarcina barkeri str. Fusaro_2CJA_A_Chain A	-	-	-	-	-	-	-	-	-	-	-	-	-	-	-	-	-	-	-	-	-	-	-	-	-	-	-	-	-	-	-	-	-	-	-	-	-	-	-	-	-	-	-	-	-	-	-	-
SerRS arc	S_Methanococcus_maripaludis_WP_011170823	-	-	-	-	-	-	-	-	-	-	-	-	-	-	-	-	-	-	-	-	-	-	-	-	-	-	-	-	-	-	-	-	-	-	-	-	-	-	-	-	-	-	-	-	-	-	-	-
SerRS arc	S_Methanocaldococcus_jannaschii_DSM_2661_AAB99075	-	-	-	-	-	-	-	-	-	-	-	-	-	-	-	-	-	-	-	-	-	-	-	-	-	-	-	-	-	-	-	-	-	-	-	-	-	-	-	-	-	-	-	-	-	-	-	-
SerRS arc	S_Methanopyrus_kandleri_AV19_AAM02673	-	-	-	-	-	-	-	-	-	-	-	-	-	-	-	-	-	-	-	-	-	-	-	-	-	-	-	-	-	-	-	-	-	-	-	-	-	-	-	-	-	-	-	-	-	-	-	-
SerRS bac	S_Deinococcus_radiodurans_R1_AAF10848.1	-	-	-	-	-	-	-	-	-	-	-	-	-	-	-	-	-	-	-	-	-	-	-	-	-	-	-	-	-	-	-	-	-	-	-	-	-	-	-	-	-	-	-	-	-	-	-	-
SerRS bac	S_Thermus_thermophilus_HB27_P34945.2	-	-	-	-	-	-	-	-	-	-	-	-	-	-	-	-	-	-	-	-	-	-	-	-	-	-	-	-	-	-	-	-	-	-	-	-	-	-	-	-	-	-	-	-	-	-	-	-
SerRS bac	S_Clostridium_acetobutylicum_ATCC_824_AAK78004.1	-	-	-	-	-	-	-	-	-	-	-	-	-	-	-	-	-	-	-	-	-	-	-	-	-	-	-	-	-	-	-	-	-	-	-	-	-	-	-	-	-	-	-	-	-	-	-	-
SerRS bac	S_Chlamydia_trachomatis_D/UW-3/CX_NP_220248	-	-	-	-	-	-	-	-	-	-	-	-	-	-	-	-	-	-	-	-	-	-	-	-	-	-	-	-	-	-	-	-	-	-	-	-	-	-	-	-	-	-	-	-	-	-	-	-
SerRS bac	S_Chlamydophila_pneumoniae_CWL029_NP_225065	-	-	-	-	-	-	-	-	-	-	-	-	-	-	-	-	-	-	-	-	-	-	-	-	-	-	-	-	-	-	-	-	-	-	-	-	-	-	-	-	-	-	-	-	-	-	-	-
SerRS bac	S_Aeropyrum_pernix_K1_NP_148300	-	-	-	-	-	-	-	-	-	-	-	-	-	-	-	-	-	-	-	-	-	-	-	-	-	-	-	-	-	-	-	-	-	-	-	-	-	-	-	-	-	-	-	-	-	-	-	-
SerRS bac	S_Sulfolobus_tokodaii_Q970Y4.1	-	-	-	-	-	-	-	-	-	-	-	-	-	-	-	-	-	-	-	-	-	-	-	-	-	-	-	-	-	-	-	-	-	-	-	-	-	-	-	-	-	-	-	-	-	-	-	-
SerRS bac	S_Ignicoccus_hospitalis_KIN4/I_YP_001435576.1	-	-	-	-	-	-	-	-	-	-	-	-	-	-	-	-	-	-	-	-	-	-	-	-	-	-	-	-	-	-	-	-	-	-	-	-	-	-	-	-	-	-	-	-	-	-	-	-
SerRS bac	S_Candidatus_Korarchaeum_cryptofilum_OPF8_YP_001737372	-	-	-	-	-	-	-	-	-	-	-	-	-	-	-	-	-	-	-	-	-	-	-	-	-	-	-	-	-	-	-	-	-	-	-	-	-	-	-	-	-	-	-	-	-	-	-	-
SerRS bac	S_Pyrobaculum_aerophilum_str._IM2_AAL64715.1	-	-	-	-	-	-	-	-	-	-	-	-	-	-	-	-	-	-	-	-	-	-	-	-	-	-	-	-	-	-	-	-	-	-	-	-	-	-	-	-	-	-	-	-	-	-	-	-
SerRS bac	S_Thermoproteus_neutrophilus_V24Sta_B1Y9Y4.1	-	-	-	-	-	-	-	-	-	-	-	-	-	-	-	-	-	-	-	-	-	-	-	-	-	-	-	-	-	-	-	-	-	-	-	-	-	-	-	-	-	-	-	-	-	-	-	-
SerRS bac	S_Archaeoglobus_fulgidus_DSM_4304_NP_070859	-	-	-	-	-	-	-	-	-	-	-	-	-	-	-	-	-	-	-	-	-	-	-	-	-	-	-	-	-	-	-	-	-	-	-	-	-	-	-	-	-	-	-	-	-	-	-	-
SerRS bac	S_Thermofilum_pendens_Hrk_5_YP_919820	-	-	-	-	-	-	-	-	-	-	-	-	-	-	-	-	-	-	-	-	-	-	-	-	-	-	-	-	-	-	-	-	-	-	-	-	-	-	-	-	-	-	-	-	-	-	-	-
SerRS bac	S_Pyrococcus_furiosus_DSM_3638_NP_578933.1	-	-	-	-	-	-	-	-	-	-	-	-	-	-	-	-	-	-	-	-	-	-	-	-	-	-	-	-	-	-	-	-	-	-	-	-	-	-	-	-	-	-	-	-	-	-	-	-
SerRS bac	S_Pyrococcus_horikoshii_OT3_NP_142656.1	-	-	-	-	-	-	-	-	-	-	-	-	-	-	-	-	-	-	-	-	-	-	-	-	-	-	-	-	-	-	-	-	-	-	-	-	-	-	-	-	-	-	-	-	-	-	-	-
SerRS bac	S_Thermococcus_kodakarensis_KOD1_YP_183553.1	-	-	-	-	-	-	-	-	-	-	-	-	-	-	-	-	-	-	-	-	-	-	-	-	-	-	-	-	-	-	-	-	-	-	-	-	-	-	-	-	-	-	-	-	-	-	-	-
SerRS bac	S_Candidatus_Nitrosoarchaeum_koreensis_MY1_EGP94373	-	-	-	-	-	-	-	-	-	-	-	-	-	-	-	-	-	-	-	-	-	-	-	-	-	-	-	-	-	-	-	-	-	-	-	-	-	-	-	-	-	-	-	-	-	-	-	-
SerRS bac	S_Nitrosopumilus_maritimus_SCM1_A9A4V3.1	-	-	-	-	-	-	-	-	-	-	-	-	-	-	-	-	-	-	-	-	-	-	-	-	-	-	-	-	-	-	-	-	-	-	-	-	-	-	-	-	-	-	-	-	-	-	-	-
SerRS bac	S_Cenarchaeum_symbiosum_A_YP_875049	-	-	-	-	-	-	-	-	-	-	-	-	-	-	-	-	-	-	-	-	-	-	-	-	-	-	-	-	-	-	-	-	-	-	-	-	-	-	-	-	-	-	-	-	-	-	-	-
SerRS bac	S_Candidatus_Caldiarchaeum_subterraneum_BAJ49618	-	-	-	-	-	-	-	-	-	-	-	-	-	-	-	-	-	-	-	-	-	-	-	-	-	-	-	-	-	-	-	-	-	-	-	-	-	-	-	-	-	-	-	-	-	-	-	-
SerRS bac	S_Picrophilus_torridus_DSM_9790_YP_024010	-	-	-	-	-	-	-	-	-	-	-	-	-	-	-	-	-	-	-	-	-	-	-	-	-	-	-	-	-	-	-	-	-	-	-	-	-	-	-	-	-	-	-	-	-	-	-	-
SerRS bac	S_Thermoplasma_acidophilum_DSM_1728_NP_393946.1	-	-	-	-	-	-	-	-	-	-	-	-	-	-	-	-	-	-	-	-	-	-	-	-	-	-	-	-	-	-	-	-	-	-	-	-	-	-	-	-	-	-	-	-	-	-	-	-
SerRS bac	S_Mycobacterium_tuberculosis_H37Rv_NP_218351.1	-	-	-	-	-	-	-	-	-	-	-	-	-	-	-	-	-	-	-	-	-	-	-	-	-	-	-	-	-	-	-	-	-	-	-	-	-	-	-	-	-	-	-	-	-	-	-	-
SerRS bac	S_Nocardia_farcinica_Q5Z3K9	-	-	-	-	-	-	-	-	-	-	-	-	-	-	-	-	-	-	-	-	-	-	-	-	-	-	-	-	-	-	-	-	-	-	-	-	-	-	-	-	-	-	-	-	-	-	-	-
SerRS bac	S_Streptomyces_coelicolor_Q9ZBX1	-	-	-	-	-	-	-	-	-	-	-	-	-	-	-	-	-	-	-	-	-	-	-	-	-	-	-	-	-	-	-	-	-	-	-	-	-	-	-	-	-	-	-	-	-	-	-	-
SerRS bac	S_Acidobacterium_capsulatum_ATCC_51196_ACO33447	-	-	-	-	-	-	-	-	-	-	-	-	-	-	-	-	-	-	-	-	-	-	-	-	-	-	-	-	-	-	-	-	-	-	-	-	-	-	-	-	-	-	-	-	-	-	-	-
SerRS bac	S_Candidatus_Solibacter_usitatus_Ellin6076_ABJ83472	-	-	-	-	-	-	-	-	-	-	-	-	-	-	-	-	-	-	-	-	-	-	-	-	-	-	-	-	-	-	-	-	-	-	-	-	-	-	-	-	-	-	-	-	-	-	-	-
SerRS bac	Aquifex aeolicus VF5_2DQ3_A_Chain A, Crystal Structure Of Aq_298	-	-	-	-	-	-	-	-	-	-	-	-	-	-	-	-	-	-	-	-	-	-	-	-	-	-	-	-	-	-	-	-	-	-	-	-	-	-	-	-	-	-	-	-	-	-	-	-
SerRS bac	S_Aquifex_aeolicus_CAY05312	-	-	-	-	-	-	-	-	-	-	-	-	-	-	-	-	-	-	-	-	-	-	-	-	-	-	-	-	-	-	-	-	-	-	-	-	-	-	-	-	-	-	-	-	-	-	-	-
SerRS bac	S_Hydrogenobacter_thermophilus_TK-6_YP_003433243.1	-	-	-	-	-	-	-	-	-	-	-	-	-	-	-	-	-	-	-	-	-	-	-	-	-	-	-	-	-	-	-	-	-	-	-	-	-	-	-	-	-	-	-	-	-	-	-	-
SerRS bac	S_Bacillus_subtilis_subsp._subtilis_str._168_BAA05249	-	-	-	-	-	-	-	-	-	-	-	-	-	-	-	-	-	-	-	-	-	-	-	-	-	-	-	-	-	-	-	-	-	-	-	-	-	-	-	-	-	-	-	-	-	-	-	-
SerRS bac	S_Geobacter_sulfurreducens_PCA_NP_951099.1	-	-	-	-	-	-	-	-	-	-	-	-	-	-	-	-	-	-	-	-	-	-	-	-	-	-	-	-	-	-	-	-	-	-	-	-	-	-	-	-	-	-	-	-	-	-	-	-
SerRS bac	S_Clostridium_acetobutylicum_ATCC_824_AAK78008.1	-	-	-	-	-	-	-	-	-	-	-	-	-	-	-	-	-	-	-	-	-	-	-	-	-	-	-	-	-	-	-	-	-	-	-	-	-	-	-	-	-	-	-	-	-	-	-	-
SerRS bac	S_Thermodesulfovibrio_yellowstonii_DSM_11347_B5YGU2.1	-	-	-	-	-	-	-	-	-	-	-	-	-	-	-	-	-	-	-	-	-	-	-	-	-	-	-	-	-	-	-	-	-	-	-	-	-	-	-	-	-	-	-	-	-	-	-	-
SerRS bac	S_Streptococcus_pyogenes_M1_GAS_NP_269765.1	-	-	-	-	-	-	-	-	-	-	-	-	-	-	-	-	-	-	-	-	-	-	-	-	-	-	-	-	-	-	-	-	-	-	-	-	-	-	-	-	-	-	-	-	-	-	-	-
SerRS bac	S_Kosmotoga_olearia_TBF_19.5.1_YP_002940568.1	-	-	-	-	-	-	-	-	-	-	-	-	-	-	-	-	-	-	-	-	-	-	-	-	-	-	-	-	-	-	-	-	-	-	-	-	-	-	-	-	-	-	-	-	-	-	-	-
SerRS bac	S_Thermotoga_maritima_MSB8_NP_229180.1	-	-	-	-	-	-	-	-	-	-	-	-	-	-	-	-	-	-	-	-	-	-	-	-	-	-	-	-	-	-	-	-	-	-	-	-	-	-	-	-	-	-	-	-	-	-	-	-
SerRS bac	S_Thermanaerovibrio_acidaminovorans_DSM_6589_YP_003317520.1	-	-	-	-	-	-	-	-	-	-	-	-	-	-	-	-	-	-	-	-	-	-	-	-	-	-	-	-	-	-	-	-	-	-	-	-	-	-	-	-	-	-	-	-	-	-	-	-
SerRS bac	S_Fusobacterium_nucleatum_subsp._nucleatum_ATCC_25586_NP_603020.2	-	-	-	-	-	-	-	-	-	-	-	-	-	-	-	-	-	-	-	-	-	-	-	-	-	-	-	-	-	-	-	-	-	-	-	-	-	-	-	-	-	-	-	-	-	-	-	-
SerRS bac	S_Streptobacillus_moniliformis_DSM_12112_YP_003305397.1	-	-	-	-	-	-	-	-	-	-	-	-	-	-	-	-	-	-	-	-	-	-	-	-	-	-	-	-	-	-	-	-	-	-	-	-	-	-	-	-	-	-	-	-	-	-	-	-
SerRS bac	S_Elusimicrobium_minutum_Pei191_YP_001876388.1	-	-	-	-	-	-	-	-	-	-	-	-	-	-	-	-	-	-	-	-	-	-	-	-	-	-	-	-	-	-	-	-	-	-	-	-	-	-	-	-	-	-	-	-	-	-	-	-
SerRS bac	S_Azotobacter_vinelandii_DJ_ACO78990	-	-	-	-	-	-	-	-	-	-	-	-	-	-	-	-	-	-	-	-	-	-	-	-	-	-	-	-	-	-	-	-	-	-	-	-	-	-	-	-	-	-	-	-	-	-	-	-
SerRS bac	S_Pseudomonas_putida_GB-1_ABY99496	-	-	-	-	-	-	-	-	-	-	-	-	-	-	-	-	-	-	-	-	-	-	-	-	-	-	-	-	-	-	-	-	-	-	-	-	-	-	-	-	-	-	-	-	-	-	-	-
SerRS bac	S_Escherichia_coli_str._K-12_substr._MG1655_NP_415413.1	-	-	-	-	-	-	-	-	-	-	-	-	-	-	-	-	-	-	-	-	-	-	-	-	-	-	-	-	-	-	-	-	-	-	-	-	-	-	-	-	-	-	-	-	-	-	-	-
SerRS bac	S_Burkholderia_mallei_ATCC_23344_AAU49997	-	-	-	-	-	-	-	-	-	-	-	-	-	-	-	-	-	-	-	-	-	-	-	-	-	-	-	-	-	-	-	-	-	-	-	-	-	-	-	-	-	-	-	-	-	-	-	-
SerRS bac	S_Nitrosomonas_europaea_ATCC_19718_CAD84091.1	-	-	-	-	-	-	-	-	-	-	-	-	-	-	-	-	-	-	-	-	-	-	-	-	-	-	-	-	-	-	-	-	-	-	-	-	-	-	-	-	-	-	-	-	-	-	-	-
SerRS bac	S_Anabaena_variabilis_ATCC_29413_ABA21346	-	-	-	-	-	-	-	-	-	-	-	-	-	-	-	-	-	-	-	-	-	-	-	-	-	-	-	-	-	-	-	-	-	-	-	-	-	-	-	-	-	-	-	-	-	-	-	-
SerRS bac	S_Thermosynechococcus_elongatus_BP-1_NP_682342.1	-	-	-	-	-	-	-	-	-	-	-	-	-	-	-	-	-	-	-	-	-	-	-	-	-	-	-	-	-	-	-	-	-	-	-	-	-	-	-	-	-	-	-	-	-	-	-	-
SerRS bac	S_Synechococcus_elongatus_PCC_6301_YP_171779.2	-	-	-	-	-	-	-	-	-	-	-	-	-	-	-	-	-	-	-	-	-	-	-	-	-	-	-	-	-	-	-	-	-	-	-	-	-	-	-	-	-	-	-	-	-	-	-	-
SerRS bac	S_Myxococcus_xanthus_DK_1622_YP_630179	-	-	-	-	-	-	-	-	-	-	-	-	-	-	-	-	-	-	-	-	-	-	-	-	-	-	-	-	-	-	-	-	-	-	-	-	-	-	-	-	-	-	-	-	-	-	-	-
SerRS bac	S_Chloroflexus_aurantiacus_J-10-fl_ABY33694	-	-	-	-	-	-	-	-	-	-	-	-	-	-	-	-	-	-	-	-	-	-	-	-	-	-	-	-	-	-	-	-	-	-	-	-	-	-	-	-	-	-	-	-	-	-	-	-
SerRS bac	S_Thermomicrobium_roseum_DSM_5159_B9L131.1	-	-	-	-	-	-	-	-	-	-	-	-	-	-	-	-	-	-	-	-	-	-	-	-	-	-	-	-	-	-	-	-	-	-	-	-	-	-	-	-	-	-	-	-	-	-	-	-
SerRS bac	S_Dehalococcoides_ethenogenes_195_AAW40145.1	-	-	-	-	-	-	-	-	-	-	-	-	-	-	-	-	-	-	-	-	-	-	-	-	-	-	-	-	-	-	-	-	-	-	-	-	-	-	-	-	-	-	-	-	-	-	-	-
SerRS bac	S_Agrobacterium_tumefaciens_str._C58_NP_354691	-	-	-	-	-	-	-	-	-	-	-	-	-	-	-	-	-	-	-	-	-	-	-	-	-	-	-	-	-	-	-	-	-	-	-	-	-	-	-	-	-	-	-	-	-	-	-	-
SerRS bac	S_Rhizobium_etli_CFN_42_YP_469346	-	-	-	-	-	-	-	-	-	-	-	-	-	-	-	-	-	-	-	-	-	-	-	-	-	-	-	-	-	-	-	-	-	-	-	-	-	-	-	-	-	-	-	-	-	-	-	-
SerRS bac	S_Brucella_melitensis_bv._1_str._16M_EEW89019	-	-	-	-	-	-	-	-	-	-	-	-	-	-	-	-	-	-	-	-	-	-	-	-	-	-	-	-	-	-	-	-	-	-	-	-	-	-	-	-	-	-	-	-	-	-	-	-
SerRS bac	S_Rickettsia_prowazekii_str._Madrid_E_NP_221133.1	-	-	-	-	-	-	-	-	-	-	-	-	-	-	-	-	-	-	-	-	-	-	-	-	-	-	-	-	-	-	-	-	-	-	-	-	-	-	-	-	-	-	-	-	-	-	-	-
SerRS bac	S_Akkermansia_muciniphila_ATCC_BAA-835_ACD05924	-	-	-	-	-	-	-	-	-	-	-	-	-	-	-	-	-	-	-	-	-	-	-	-	-	-	-	-	-	-	-	-	-	-	-	-	-	-	-	-	-	-	-	-	-	-	-	-
SerRS bac	S_Methylacidiphilum_infernorum_V4_YP_001940375	-	-	-	-	-	-	-	-	-	-	-	-	-	-	-	-	-	-	-	-	-	-	-	-	-	-	-	-	-	-	-	-	-	-	-	-	-	-	-	-	-	-	-	-	-	-	-	-
SerRS bac	S_Gemmatimonas_aurantiaca_T-27_YP_002761055.1	-	-	-	-	-	-	-	-	-	-	-	-	-	-	-	-	-	-	-	-	-	-	-	-	-	-	-	-	-	-	-	-	-	-	-	-	-	-	-	-	-	-	-	-	-	-	-	-
SerRS bac	S_Chlorobaculum_parvum_NCIB_8327_ACF11043	-	-	-	-	-	-	-	-	-	-	-	-	-	-	-	-	-	-	-	-	-	-	-	-	-	-	-	-	-	-	-	-	-	-	-	-	-	-	-	-	-	-	-	-	-	-	-	-
SerRS bac	S_Chlorobium_phaeobacteroides_DSM_266_ABL65782	-	-	-	-	-	-	-	-	-	-	-	-	-	-	-	-	-	-	-	-	-	-	-	-	-	-	-	-	-	-	-	-	-	-	-	-	-	-	-	-	-	-	-	-	-	-	-	-
SerRS bac	S_Prosthecochloris_aestuarii_DSM_271_B4S6M3.1	-	-	-	-	-	-	-	-	-	-	-	-	-	-	-	-	-	-	-	-	-	-	-	-	-	-	-	-	-	-	-	-	-	-	-	-	-	-	-	-	-	-	-	-	-	-	-	-
SerRS bac	S_Mycoplasma_genitalium_G37_NP_072665.1	-	-	-	-	-	-	-	-	-	-	-	-	-	-	-	-	-	-	-	-	-	-	-	-	-	-	-	-	-	-	-	-	-	-	-	-	-	-	-	-	-	-	-	-	-	-	-	-
SerRS bac	S_Ureaplasma_parvum_serovar_3_str._ATCC_700970_NP_077937	-	-	-	-	-	-	-	-	-	-	-	-	-	-	-	-	-	-	-	-	-	-	-	-	-	-	-	-	-	-	-	-	-	-	-	-	-	-	-	-	-	-	-	-	-	-	-	-
SerRS bac	S_Leptospira_interrogans_serovar_Lai_str._56601_NP_714519.1	-	-	-	-	-	-	-	-	-	-	-	-	-	-	-	-	-	-	-	-	-	-	-	-	-	-	-	-	-	-	-	-	-	-	-	-	-	-	-	-	-	-	-	-	-	-	-	-
SerRS bac	S_Halobacterium_salinarum_R1_B0R6Z8.1	-	-	-	-	-	-	-	-	-	-	-	-	-	-	-	-	-	-	-	-	-	-	-	-	-	-	-	-	-	-	-	-	-	-	-	-	-	-	-	-	-	-	-	-	-	-	-	-
SerRS bac	S_Halorubrum_lacusprofundi_ATCC_49239_YP_002566721.1	-	-	-	-	-	-	-	-	-	-	-	-	-	-	-	-	-	-	-	-	-	-	-	-	-	-	-	-	-	-	-	-	-	-	-	-	-	-	-	-	-	-	-	-	-	-	-	-
SerRS bac	S_Campylobacter_jejuni_subsp._jejuni_NCTC_11168_YP_002343826	-	-	-	-	-	-	-	-	-	-	-	-	-	-	-	-	-	-	-	-	-	-	-	-	-	-	-	-	-	-	-	-	-	-	-	-	-	-	-	-	-	-	-	-	-	-	-	-
SerRS bac	S_Helicobacter_pylori_J99_Q9ZJD9.1	-	-	-	-	-	-	-	-	-	-	-	-	-	-	-	-	-	-	-	-	-	-	-	-	-	-	-	-	-	-	-	-	-	-	-	-	-	-	-	-	-	-	-	-	-	-	-	-
SerRS bac	S_Fibrobacter_succinogenes_subsp._succinogenes_S85_YP_003250463.1	-	-	-	-	-	-	-	-	-	-	-	-	-	-	-	-	-	-	-	-	-	-	-	-	-	-	-	-	-	-	-	-	-	-	-	-	-	-	-	-	-	-	-	-	-	-	-	-
SerRS bac	S_Bacteroides_fragilis_YCH46_YP_098291	-	-	-	-	-	-	-	-	-	-	-	-	-	-	-	-	-	-	-	-	-	-	-	-	-	-	-	-	-	-	-	-	-	-	-	-	-	-	-	-	-	-	-	-	-	-	-	-
SerRS bac	S_Flavobacterium_johnsoniae_UW101_YP_001193200.1	-	-	-	-	-	-	-	-	-	-	-	-	-	-	-	-	-	-	-	-	-	-	-	-	-	-	-	-	-	-	-	-	-	-	-	-	-	-	-	-	-	-	-	-	-	-	-	-
SerRS bac	S_Borrelia_burgdorferi_B31_NP_212360	-	-	-	-	-	-	-	-	-	-	-	-	-	-	-	-	-	-	-	-	-	-	-	-	-	-	-	-	-	-	-	-	-	-	-	-	-	-	-	-	-	-	-	-	-	-	-	-
SerRS bac	S_Pirellula_staleyi_DSM_6068_ADB17076	-	-	-	-	-	-	-	-	-	-	-	-	-	-	-	-	-	-	-	-	-	-	-	-	-	-	-	-	-	-	-	-	-	-	-	-	-	-	-	-	-	-	-	-	-	-	-	-
SerRS bac	S_Rhodopirellula_baltica_SH_1_CAD71875	-	-	-	-	-	-	-	-	-	-	-	-	-	-	-	-	-	-	-	-	-	-	-	-	-	-	-	-	-	-	-	-	-	-	-	-	-	-	-	-	-	-	-	-	-	-	-	-
[truncated: 1,675 more columns]

## Sheet: S3c
	Supplemental Table 3c
	Name	1	2	3	4	5	6	7	8	9	10	11	12	13	14	15	16	17	18	19	20	21	22	23	24	25	26	27	28	29	30	31	32	33	34	35	36	37	38	39	40	41	42	43	44	45	46	47	48
LysRS	K_Aciduliprofundum_boonei_T469_ADD08430	-	-	-	-	-	-	-	-	-	-	-	-	-	-	-	-	-	-	-	-	-	-	-	-	-	-	-	-	-	-	-	-	-	-	-	-	-	-	-	-	-	-	-	-	-	-	-	-
LysRS	K_archaeon_GW2011_AR20_AJF62574	-	-	-	-	-	-	-	-	-	-	-	-	-	-	-	-	-	-	-	-	-	-	-	-	-	-	-	-	-	-	-	-	-	-	-	-	-	-	-	-	-	-	-	-	-	-	-	-
LysRS	K_Candidatus_Acetothermus_autotrophicum_BAL59457	-	-	-	-	-	-	-	-	-	-	-	-	-	-	-	-	-	-	-	-	-	-	-	-	-	-	-	-	-	-	-	-	-	-	-	-	-	-	-	-	-	-	-	-	-	-	-	-
LysRS	K_Candidatus_Fraserbacteria_bacterium_RBG_16_55_9_OGF57336.1	-	-	-	-	-	-	-	-	-	-	-	-	-	-	-	-	-	-	-	-	-	-	-	-	-	-	-	-	-	-	-	-	-	-	-	-	-	-	-	-	-	-	-	-	-	-	-	-
LysRS	K_Candidatus_Abyssubacteria_bacterium_SURF_5_RJP23608.1	-	-	-	-	-	-	-	-	-	-	-	-	-	-	-	-	-	-	-	-	-	-	-	-	-	-	-	-	-	-	-	-	-	-	-	-	-	-	-	-	-	-	-	-	-	-	-	-
LysRS	K_Candidatus_Abyssubacteria_bacterium_SURF_17_RJP74534.1	-	-	-	-	-	-	-	-	-	-	-	-	-	-	-	-	-	-	-	-	-	-	-	-	-	-	-	-	-	-	-	-	-	-	-	-	-	-	-	-	-	-	-	-	-	-	-	-
LysRS	K_Candidatus_Hydrogenedentes_bacterium_ADurb.Bin170_OQB33805.1	-	-	-	-	-	-	-	-	-	-	-	-	-	-	-	-	-	-	-	-	-	-	-	-	-	-	-	-	-	-	-	-	-	-	-	-	-	-	-	-	-	-	-	-	-	-	-	-
LysRS	K_Streptococcus_pyogenes_WP_010922023	-	-	-	-	-	-	-	-	-	-	-	-	-	-	-	-	-	-	-	-	-	-	-	-	-	-	-	-	-	-	-	-	-	-	-	-	-	-	-	-	-	-	-	-	-	-	-	-
LysRS	K_Candidatus_Atribacteria_bacterium_CG_4_9_14_3_um_filter_33_16_PJB56082.1	-	-	-	-	-	-	-	-	-	-	-	-	-	-	-	-	-	-	-	-	-	-	-	-	-	-	-	-	-	-	-	-	-	-	-	-	-	-	-	-	-	-	-	-	-	-	-	-
LysRS	K_Candidatus_Atribacteria_bacterium_RBG_19FT_COMBO_35_14_OGD15567.1	-	-	-	-	-	-	-	-	-	-	-	-	-	-	-	-	-	-	-	-	-	-	-	-	-	-	-	-	-	-	-	-	-	-	-	-	-	-	-	-	-	-	-	-	-	-	-	-
LysRS	K_candidate_division_WOR-1_bacterium_RIFOXYA2_FULL_36_21_OGC07999.1	-	-	-	-	-	-	-	-	-	-	-	-	-	-	-	-	-	-	-	-	-	-	-	-	-	-	-	-	-	-	-	-	-	-	-	-	-	-	-	-	-	-	-	-	-	-	-	-
LysRS	K_Candidatus_Margulisbacteria_bacterium_GWF2_38_17_OGI02122.1	-	-	-	-	-	-	-	-	-	-	-	-	-	-	-	-	-	-	-	-	-	-	-	-	-	-	-	-	-	-	-	-	-	-	-	-	-	-	-	-	-	-	-	-	-	-	-	-
LysRS	K_Thermodesulfovibrio_yellowstonii_DSM_11347_YP_002249051	-	-	-	-	-	-	-	-	-	-	-	-	-	-	-	-	-	-	-	-	-	-	-	-	-	-	-	-	-	-	-	-	-	-	-	-	-	-	-	-	-	-	-	-	-	-	-	-
LysRS	K_candidate_division_NC10_bacterium_CSP1-5_KRT68730	-	-	-	-	-	-	-	-	-	-	-	-	-	-	-	-	-	-	-	-	-	-	-	-	-	-	-	-	-	-	-	-	-	-	-	-	-	-	-	-	-	-	-	-	-	-	-	-
LysRS	K_Nitrospinae_bacterium_RIFCSPHIGHO2_02_39_11_OGV98054.1	-	-	-	-	-	-	-	-	-	-	-	-	-	-	-	-	-	-	-	-	-	-	-	-	-	-	-	-	-	-	-	-	-	-	-	-	-	-	-	-	-	-	-	-	-	-	-	-
LysRS	K_Nitrospira_defluvii_WP_013248595.1	-	-	-	-	-	-	-	-	-	-	-	-	-	-	-	-	-	-	-	-	-	-	-	-	-	-	-	-	-	-	-	-	-	-	-	-	-	-	-	-	-	-	-	-	-	-	-	-
LysRS	K_Geobacter_sulfurreducens_WP_010942911	-	-	-	-	-	-	-	-	-	-	-	-	-	-	-	-	-	-	-	-	-	-	-	-	-	-	-	-	-	-	-	-	-	-	-	-	-	-	-	-	-	-	-	-	-	-	-	-
LysRS	K_Candidatus_Rokubacteria_bacterium_13_2_20CM_2_64_8_OLB39974.1	-	-	-	-	-	-	-	-	-	-	-	-	-	-	-	-	-	-	-	-	-	-	-	-	-	-	-	-	-	-	-	-	-	-	-	-	-	-	-	-	-	-	-	-	-	-	-	-
LysRS	K_Chrysiogenes_arsenatis_WP_027389670	-	-	-	-	-	-	-	-	-	-	-	-	-	-	-	-	-	-	-	-	-	-	-	-	-	-	-	-	-	-	-	-	-	-	-	-	-	-	-	-	-	-	-	-	-	-	-	-
LysRS	K_Candidatus_Wallbacteria_bacterium_HGW-Wallbacteria-1_PKK91678.1	-	-	-	-	-	-	-	-	-	-	-	-	-	-	-	-	-	-	-	-	-	-	-	-	-	-	-	-	-	-	-	-	-	-	-	-	-	-	-	-	-	-	-	-	-	-	-	-
LysRS	K_Candidatus_Saccharicenans_subterraneum_RFT15062.1	-	-	-	-	-	-	-	-	-	-	-	-	-	-	-	-	-	-	-	-	-	-	-	-	-	-	-	-	-	-	-	-	-	-	-	-	-	-	-	-	-	-	-	-	-	-	-	-
LysRS	K_Acidithiobacillus_ferrooxidans_WP_009568984.1	-	-	-	-	-	-	-	-	-	-	-	-	-	-	-	-	-	-	-	-	-	-	-	-	-	-	-	-	-	-	-	-	-	-	-	-	-	-	-	-	-	-	-	-	-	-	-	-
LysRS	K_Nitrosomonas_europaea_ATCC_19718_CAD86267	-	-	-	-	-	-	-	-	-	-	-	-	-	-	-	-	-	-	-	-	-	-	-	-	-	-	-	-	-	-	-	-	-	-	-	-	-	-	-	-	-	-	-	-	-	-	-	-
LysRS	K_Candidatus_Muproteobacteria_bacterium_RBG_16_62_13_OGI41048.1	-	-	-	-	-	-	-	-	-	-	-	-	-	-	-	-	-	-	-	-	-	-	-	-	-	-	-	-	-	-	-	-	-	-	-	-	-	-	-	-	-	-	-	-	-	-	-	-
LysRS	K_Candidatus_Muproteobacteria_bacterium_RIFCSPLOWO2_01_FULL_60_18_OGI50916.1	-	-	-	-	-	-	-	-	-	-	-	-	-	-	-	-	-	-	-	-	-	-	-	-	-	-	-	-	-	-	-	-	-	-	-	-	-	-	-	-	-	-	-	-	-	-	-	-
LysRS	K_Candidatus_Muproteobacteria_bacterium_RIFCSPHIGHO2_02_FULL_65_16_OGI53036.1	-	-	-	-	-	-	-	-	-	-	-	-	-	-	-	-	-	-	-	-	-	-	-	-	-	-	-	-	-	-	-	-	-	-	-	-	-	-	-	-	-	-	-	-	-	-	-	-
LysRS	K_Escherichia_coli_str._K-12_substr._MG1655_NP_417366	-	-	-	-	-	-	-	-	-	-	-	-	-	-	-	-	-	-	-	-	-	-	-	-	-	-	-	-	-	-	-	-	-	-	-	-	-	-	-	-	-	-	-	-	-	-	-	-
LysRS	K_Escherichia_coli_str._K-12_substr._MG1655_NP_418553	-	-	-	-	-	-	-	-	-	-	-	-	-	-	-	-	-	-	-	-	-	-	-	-	-	-	-	-	-	-	-	-	-	-	-	-	-	-	-	-	-	-	-	-	-	-	-	-
LysRS	K_Synechococcus_elongatus_PCC_6301_Q5N1D9	-	-	-	-	-	-	-	-	-	-	-	-	-	-	-	-	-	-	-	-	-	-	-	-	-	-	-	-	-	-	-	-	-	-	-	-	-	-	-	-	-	-	-	-	-	-	-	-
LysRS	K_Thermosynechococcus_elongatus_BP-1_BAC07765	-	-	-	-	-	-	-	-	-	-	-	-	-	-	-	-	-	-	-	-	-	-	-	-	-	-	-	-	-	-	-	-	-	-	-	-	-	-	-	-	-	-	-	-	-	-	-	-
LysRS	K_Candidatus_Raymondbacteria_bacterium_RIFOXYA2_FULL_49_16_OGJ93397.1	-	-	-	-	-	-	-	-	-	-	-	-	-	-	-	-	-	-	-	-	-	-	-	-	-	-	-	-	-	-	-	-	-	-	-	-	-	-	-	-	-	-	-	-	-	-	-	-
LysRS	K_Fibrobacter_succinogenes_subsp._succinogenes_S85_ACX76218	-	-	-	-	-	-	-	-	-	-	-	-	-	-	-	-	-	-	-	-	-	-	-	-	-	-	-	-	-	-	-	-	-	-	-	-	-	-	-	-	-	-	-	-	-	-	-	-
LysRS	K_Aliifodinibius_roseus_SHF42667	-	-	-	-	-	-	-	-	-	-	-	-	-	-	-	-	-	-	-	-	-	-	-	-	-	-	-	-	-	-	-	-	-	-	-	-	-	-	-	-	-	-	-	-	-	-	-	-
LysRS	K_Gracilimonas_tropica_WP_020403165	-	-	-	-	-	-	-	-	-	-	-	-	-	-	-	-	-	-	-	-	-	-	-	-	-	-	-	-	-	-	-	-	-	-	-	-	-	-	-	-	-	-	-	-	-	-	-	-
LysRS	K_Caldithrix_abyssi_DSM_13497_EHO41003	-	-	-	-	-	-	-	-	-	-	-	-	-	-	-	-	-	-	-	-	-	-	-	-	-	-	-	-	-	-	-	-	-	-	-	-	-	-	-	-	-	-	-	-	-	-	-	-
LysRS	K_Chlorobaculum_parvum_NCIB_8327_ACF11192	-	-	-	-	-	-	-	-	-	-	-	-	-	-	-	-	-	-	-	-	-	-	-	-	-	-	-	-	-	-	-	-	-	-	-	-	-	-	-	-	-	-	-	-	-	-	-	-
LysRS	K_Chlorobium_phaeobacteroides_DSM_266_ABL65756	-	-	-	-	-	-	-	-	-	-	-	-	-	-	-	-	-	-	-	-	-	-	-	-	-	-	-	-	-	-	-	-	-	-	-	-	-	-	-	-	-	-	-	-	-	-	-	-
LysRS	K_Prosthecochloris_aestuarii_DSM_271_ACF46528	-	-	-	-	-	-	-	-	-	-	-	-	-	-	-	-	-	-	-	-	-	-	-	-	-	-	-	-	-	-	-	-	-	-	-	-	-	-	-	-	-	-	-	-	-	-	-	-
LysRS	K_Candidatus_Kryptobacter_tengchongensis_CUU02253	-	-	-	-	-	-	-	-	-	-	-	-	-	-	-	-	-	-	-	-	-	-	-	-	-	-	-	-	-	-	-	-	-	-	-	-	-	-	-	-	-	-	-	-	-	-	-	-
LysRS	K_Candidatus_Kryptonium_thompsoni_CUU00961	-	-	-	-	-	-	-	-	-	-	-	-	-	-	-	-	-	-	-	-	-	-	-	-	-	-	-	-	-	-	-	-	-	-	-	-	-	-	-	-	-	-	-	-	-	-	-	-
LysRS	K_Ignavibacterium_album_JCM_16511_AFH49269	-	-	-	-	-	-	-	-	-	-	-	-	-	-	-	-	-	-	-	-	-	-	-	-	-	-	-	-	-	-	-	-	-	-	-	-	-	-	-	-	-	-	-	-	-	-	-	-
LysRS	K_Melioribacter_roseus_WP_014857209	-	-	-	-	-	-	-	-	-	-	-	-	-	-	-	-	-	-	-	-	-	-	-	-	-	-	-	-	-	-	-	-	-	-	-	-	-	-	-	-	-	-	-	-	-	-	-	-
LysRS	K_Candidatus_Latescibacteria_bacterium_4484_107_OPX25410	-	-	-	-	-	-	-	-	-	-	-	-	-	-	-	-	-	-	-	-	-	-	-	-	-	-	-	-	-	-	-	-	-	-	-	-	-	-	-	-	-	-	-	-	-	-	-	-
LysRS	K_Candidatus_Kapabacteria_thiocyanatum_OJX56986.1	-	-	-	-	-	-	-	-	-	-	-	-	-	-	-	-	-	-	-	-	-	-	-	-	-	-	-	-	-	-	-	-	-	-	-	-	-	-	-	-	-	-	-	-	-	-	-	-
LysRS	K_Candidatus_Cloacimonas_acidaminovorans_str._Evry_CAO81524	-	-	-	-	-	-	-	-	-	-	-	-	-	-	-	-	-	-	-	-	-	-	-	-	-	-	-	-	-	-	-	-	-	-	-	-	-	-	-	-	-	-	-	-	-	-	-	-
LysRS	K_Candidatus_Syntrophosphaera_thermopropionivorans_WP_133201524.1	-	-	-	-	-	-	-	-	-	-	-	-	-	-	-	-	-	-	-	-	-	-	-	-	-	-	-	-	-	-	-	-	-	-	-	-	-	-	-	-	-	-	-	-	-	-	-	-
LysRS	K_Candidatus_Wildermuthbacteria_bacterium_RIFCSPHIGHO2_01_FULL_45_20_OHA62287.1	-	-	-	-	-	-	-	-	-	-	-	-	-	-	-	-	-	-	-	-	-	-	-	-	-	-	-	-	-	-	-	-	-	-	-	-	-	-	-	-	-	-	-	-	-	-	-	-
LysRS	K_Candidatus_Spechtbacteria_bacterium_RIFCSPHIGHO2_02_FULL_43_15b_OGZ60332.1	-	-	-	-	-	-	-	-	-	-	-	-	-	-	-	-	-	-	-	-	-	-	-	-	-	-	-	-	-	-	-	-	-	-	-	-	-	-	-	-	-	-	-	-	-	-	-	-
LysRS	K_Campylobacter_jejuni_subsp._jejuni_NCTC_11168-mfK12E5_AHK56703	-	-	-	-	-	-	-	-	-	-	-	-	-	-	-	-	-	-	-	-	-	-	-	-	-	-	-	-	-	-	-	-	-	-	-	-	-	-	-	-	-	-	-	-	-	-	-	-
LysRS	K_Candidatus_Curtissbacteria_bacterium_RIFOXYB2_FULL_41_10_OGE12934.1	-	-	-	-	-	-	-	-	-	-	-	-	-	-	-	-	-	-	-	-	-	-	-	-	-	-	-	-	-	-	-	-	-	-	-	-	-	-	-	-	-	-	-	-	-	-	-	-
LysRS	K_Candidatus_Curtissbacteria_bacterium_RIFCSPLOWO2_02_41_11_OGE06777.1	-	-	-	-	-	-	-	-	-	-	-	-	-	-	-	-	-	-	-	-	-	-	-	-	-	-	-	-	-	-	-	-	-	-	-	-	-	-	-	-	-	-	-	-	-	-	-	-
LysRS	K_Candidatus_Shapirobacteria_bacterium_CG_4_10_14_0_8_um_filter_39_15_PIY66238.1	-	-	-	-	-	-	-	-	-	-	-	-	-	-	-	-	-	-	-	-	-	-	-	-	-	-	-	-	-	-	-	-	-	-	-	-	-	-	-	-	-	-	-	-	-	-	-	-
LysRS	K_Candidatus_Chisholmbacteria_bacterium_RIFCSPLOWO2_01_FULL_50_28_OGY19953.1	-	-	-	-	-	-	-	-	-	-	-	-	-	-	-	-	-	-	-	-	-	-	-	-	-	-	-	-	-	-	-	-	-	-	-	-	-	-	-	-	-	-	-	-	-	-	-	-
AspRS	D_candidate_division_CPR1_bacterium_GW2011_GWA2_42_17_KKS41246	-	-	-	-	-	-	-	-	-	-	-	-	-	-	-	-	-	-	-	-	-	-	-	-	-	-	-	-	-	-	-	-	-	-	-	-	-	-	-	-	-	-	-	-	-	-	-	-
AspRS	D_Candidatus_Chisholmbacteria_bacterium_RIFCSPHIGHO2_01_FULL_48_12_OGY17898.1	-	-	-	-	-	-	-	-	-	-	-	-	-	-	-	-	-	-	-	-	-	-	-	-	-	-	-	-	-	-	-	-	-	-	-	-	-	-	-	-	-	-	-	-	-	-	-	-
AspRS	D_Candidatus_Chisholmbacteria_bacterium_RIFCSPLOWO2_01_FULL_50_28_OGY19859.1	-	-	-	-	-	-	-	-	-	-	-	-	-	-	-	-	-	-	-	-	-	-	-	-	-	-	-	-	-	-	-	-	-	-	-	-	-	-	-	-	-	-	-	-	-	-	-	-
AspRS	D_Candidatus_Gottesmanbacteria_bacterium_GW2011_GWA2_43_14_KKS96119.1	-	-	-	-	-	-	-	-	-	-	-	-	-	-	-	-	-	-	-	-	-	-	-	-	-	-	-	-	-	-	-	-	-	-	-	-	-	-	-	-	-	-	-	-	-	-	-	-
AspRS	D_Candidatus_Liptonbacteria_bacterium_RIFCSPHIGHO2_01_FULL_56_18b_OGY97491.1	-	-	-	-	-	-	-	-	-	-	-	-	-	-	-	-	-	-	-	-	-	-	-	-	-	-	-	-	-	-	-	-	-	-	-	-	-	-	-	-	-	-	-	-	-	-	-	-
AspRS	D_Candidatus_Tagabacteria_bacterium_RIFCSPLOWO2_01_FULL_39_11_OHA14540.1	-	-	-	-	-	-	-	-	-	-	-	-	-	-	-	-	-	-	-	-	-	-	-	-	-	-	-	-	-	-	-	-	-	-	-	-	-	-	-	-	-	-	-	-	-	-	-	-
AspRS	D_Candidatus_Doudnabacteria_bacterium_RIFCSPHIGHO2_01_FULL_41_86_OGE73672.1	-	-	-	-	-	-	-	-	-	-	-	-	-	-	-	-	-	-	-	-	-	-	-	-	-	-	-	-	-	-	-	-	-	-	-	-	-	-	-	-	-	-	-	-	-	-	-	-
AspRS	D_Candidatus_Kerfeldbacteria_bacterium_RIFOXYB2_FULL_38_14_OGY87766.1	-	-	-	-	-	-	-	-	-	-	-	-	-	-	-	-	-	-	-	-	-	-	-	-	-	-	-	-	-	-	-	-	-	-	-	-	-	-	-	-	-	-	-	-	-	-	-	-
AspRS	D_Candidatus_Komeilibacteria_bacterium_RIFOXYC1_FULL_37_11_OGY93678.1	-	-	-	-	-	-	-	-	-	-	-	-	-	-	-	-	-	-	-	-	-	-	-	-	-	-	-	-	-	-	-	-	-	-	-	-	-	-	-	-	-	-	-	-	-	-	-	-
AspRS	D_Candidatus_Moranbacteria_bacterium_GW2011_GWC1_45_18_KKT99963.1	-	-	-	-	-	-	-	-	-	-	-	-	-	-	-	-	-	-	-	-	-	-	-	-	-	-	-	-	-	-	-	-	-	-	-	-	-	-	-	-	-	-	-	-	-	-	-	-
AspRS	D_Candidatus_Magasanikbacteria_bacterium_RIFOXYD1_FULL_40_23_OGH92319.1	-	-	-	-	-	-	-	-	-	-	-	-	-	-	-	-	-	-	-	-	-	-	-	-	-	-	-	-	-	-	-	-	-	-	-	-	-	-	-	-	-	-	-	-	-	-	-	-
AspRS	D_Candidatus_Sungbacteria_bacterium_RIFCSPLOWO2_01_FULL_47_32_OHA05456.1	-	-	-	-	-	-	-	-	-	-	-	-	-	-	-	-	-	-	-	-	-	-	-	-	-	-	-	-	-	-	-	-	-	-	-	-	-	-	-	-	-	-	-	-	-	-	-	-
AspRS	D_Candidatus_Sungbacteria_bacterium_RIFCSPLOWO2_02_FULL_51_17_OHA10761.1	-	-	-	-	-	-	-	-	-	-	-	-	-	-	-	-	-	-	-	-	-	-	-	-	-	-	-	-	-	-	-	-	-	-	-	-	-	-	-	-	-	-	-	-	-	-	-	-
AspRS	D_Candidatus_Uhrbacteria_bacterium_RIFOXYC2_FULL_47_19_OGM01261.1	-	-	-	-	-	-	-	-	-	-	-	-	-	-	-	-	-	-	-	-	-	-	-	-	-	-	-	-	-	-	-	-	-	-	-	-	-	-	-	-	-	-	-	-	-	-	-	-
AspRS	D_Candidatus_Buchananbacteria_bacterium_RIFCSPHIGHO2_02_FULL_40_13_OGY50590.1	-	-	-	-	-	-	-	-	-	-	-	-	-	-	-	-	-	-	-	-	-	-	-	-	-	-	-	-	-	-	-	-	-	-	-	-	-	-	-	-	-	-	-	-	-	-	-	-
AspRS	D_Candidatus_Yanofskybacteria_bacterium_RIFOXYC2_FULL_44_13_OGN39981.1	-	-	-	-	-	-	-	-	-	-	-	-	-	-	-	-	-	-	-	-	-	-	-	-	-	-	-	-	-	-	-	-	-	-	-	-	-	-	-	-	-	-	-	-	-	-	-	-
AspRS	D_Candidatus_Terrybacteria_bacterium_RIFCSPLOWO2_01_FULL_44_24_OHA51341.1	-	-	-	-	-	-	-	-	-	-	-	-	-	-	-	-	-	-	-	-	-	-	-	-	-	-	-	-	-	-	-	-	-	-	-	-	-	-	-	-	-	-	-	-	-	-	-	-
AspRS	D_Candidatus_Niyogibacteria_bacterium_CG10_big_fil_rev_8_21_14_0_10_42_19_PIR70438.1	-	-	-	-	-	-	-	-	-	-	-	-	-	-	-	-	-	-	-	-	-	-	-	-	-	-	-	-	-	-	-	-	-	-	-	-	-	-	-	-	-	-	-	-	-	-	-	-
AspRS	D_Candidatus_Lloydbacteria_bacterium_RIFCSPHIGHO2_01_FULL_54_11_OGZ07391.1	-	-	-	-	-	-	-	-	-	-	-	-	-	-	-	-	-	-	-	-	-	-	-	-	-	-	-	-	-	-	-	-	-	-	-	-	-	-	-	-	-	-	-	-	-	-	-	-
AspRS	D_Candidatus_Lloydbacteria_bacterium_RIFCSPHIGHO2_02_FULL_50_18_OGZ10297.1	-	-	-	-	-	-	-	-	-	-	-	-	-	-	-	-	-	-	-	-	-	-	-	-	-	-	-	-	-	-	-	-	-	-	-	-	-	-	-	-	-	-	-	-	-	-	-	-
AspRS	D_Candidatus_Nomurabacteria_bacterium_GW2011_GWD2_36_14_KKP96681.1	-	-	-	-	-	-	-	-	-	-	-	-	-	-	-	-	-	-	-	-	-	-	-	-	-	-	-	-	-	-	-	-	-	-	-	-	-	-	-	-	-	-	-	-	-	-	-	-
AspRS	D_Candidatus_Staskawiczbacteria_bacterium_RIFCSPHIGHO2_01_FULL_41_41_OGZ66082.1	-	-	-	-	-	-	-	-	-	-	-	-	-	-	-	-	-	-	-	-	-	-	-	-	-	-	-	-	-	-	-	-	-	-	-	-	-	-	-	-	-	-	-	-	-	-	-	-
AspRS	D_Candidatus_Liptonbacteria_bacterium_CG11_big_fil_rev_8_21_14_0_20_35_14_PIR05129.1	-	-	-	-	-	-	-	-	-	-	-	-	-	-	-	-	-	-	-	-	-	-	-	-	-	-	-	-	-	-	-	-	-	-	-	-	-	-	-	-	-	-	-	-	-	-	-	-
AspRS	D_Candidatus_Wolfebacteria_bacterium_GW2011_GWD2_47_17_KKU65710.1	-	-	-	-	-	-	-	-	-	-	-	-	-	-	-	-	-	-	-	-	-	-	-	-	-	-	-	-	-	-	-	-	-	-	-	-	-	-	-	-	-	-	-	-	-	-	-	-
AspRS	D_Candidatus_Wolfebacteria_bacterium_GW2011_GWE2_44_13_KKT43197.1	-	-	-	-	-	-	-	-	-	-	-	-	-	-	-	-	-	-	-	-	-	-	-	-	-	-	-	-	-	-	-	-	-	-	-	-	-	-	-	-	-	-	-	-	-	-	-	-
AspRS	D_Candidatus_Campbellbacteria_bacterium_GW2011_OD1_34_28_AKM84298.1	-	-	-	-	-	-	-	-	-	-	-	-	-	-	-	-	-	-	-	-	-	-	-	-	-	-	-	-	-	-	-	-	-	-	-	-	-	-	-	-	-	-	-	-	-	-	-	-
AspRS	D_Candidatus_Jorgensenbacteria_bacterium_GW2011_GWB1_50_10_KKW15501.1	-	-	-	-	-	-	-	-	-	-	-	-	-	-	-	-	-	-	-	-	-	-	-	-	-	-	-	-	-	-	-	-	-	-	-	-	-	-	-	-	-	-	-	-	-	-	-	-
AspRS	D_Candidatus_Wildermuthbacteria_bacterium_RIFCSPHIGHO2_01_FULL_45_20_OHA62574.1	-	-	-	-	-	-	-	-	-	-	-	-	-	-	-	-	-	-	-	-	-	-	-	-	-	-	-	-	-	-	-	-	-	-	-	-	-	-	-	-	-	-	-	-	-	-	-	-
AspRS	D_Candidatus_Colwellbacteria_bacterium_CG10_big_fil_rev_8_21_14_0_10_41_28_PIR98433.1	-	-	-	-	-	-	-	-	-	-	-	-	-	-	-	-	-	-	-	-	-	-	-	-	-	-	-	-	-	-	-	-	-	-	-	-	-	-	-	-	-	-	-	-	-	-	-	-
AspRS	D_Candidatus_Harrisonbacteria_bacterium_CG10_big_fil_rev_8_21_14_0_10_44_23_PIR88462.1	-	-	-	-	-	-	-	-	-	-	-	-	-	-	-	-	-	-	-	-	-	-	-	-	-	-	-	-	-	-	-	-	-	-	-	-	-	-	-	-	-	-	-	-	-	-	-	-
AspRS	D_Candidatus_Yanofskybacteria_bacterium_RIFCSPHIGHO2_01_FULL_41_26_OGM99223.1	-	-	-	-	-	-	-	-	-	-	-	-	-	-	-	-	-	-	-	-	-	-	-	-	-	-	-	-	-	-	-	-	-	-	-	-	-	-	-	-	-	-	-	-	-	-	-	-
AspRS	D_Candidatus_Taylorbacteria_bacterium_RIFCSPLOWO2_12_FULL_43_20_OHA42992.1	-	-	-	-	-	-	-	-	-	-	-	-	-	-	-	-	-	-	-	-	-	-	-	-	-	-	-	-	-	-	-	-	-	-	-	-	-	-	-	-	-	-	-	-	-	-	-	-
AspRS	D_Candidatus_Harrisonbacteria_bacterium_CG10_big_fil_rev_8_21_14_0_10_42_17_PIT92758.1	-	-	-	-	-	-	-	-	-	-	-	-	-	-	-	-	-	-	-	-	-	-	-	-	-	-	-	-	-	-	-	-	-	-	-	-	-	-	-	-	-	-	-	-	-	-	-	-
AspRS	D_Candidatus_Doudnabacteria_bacterium_RIFCSPHIGHO2_01_FULL_46_14_OGE79526.1	-	-	-	-	-	-	-	-	-	-	-	-	-	-	-	-	-	-	-	-	-	-	-	-	-	-	-	-	-	-	-	-	-	-	-	-	-	-	-	-	-	-	-	-	-	-	-	-
AspRS	D_Candidatus_Torokbacteria_bacterium_CG09_land_8_20_14_0_10_42_11_PIU01963.1	-	-	-	-	-	-	-	-	-	-	-	-	-	-	-	-	-	-	-	-	-	-	-	-	-	-	-	-	-	-	-	-	-	-	-	-	-	-	-	-	-	-	-	-	-	-	-	-
AspRS	D_Candidatus_Moisslbacteria_bacterium_CG02_land_8_20_14_3_00_36_53_PIV45870.1	-	-	-	-	-	-	-	-	-	-	-	-	-	-	-	-	-	-	-	-	-	-	-	-	-	-	-	-	-	-	-	-	-	-	-	-	-	-	-	-	-	-	-	-	-	-	-	-
AspRS	D_Candidatus_Raymondbacteria_bacterium_RIFOXYA2_FULL_49_16_OGJ92215.1	-	-	-	-	-	-	-	-	-	-	-	-	-	-	-	-	-	-	-	-	-	-	-	-	-	-	-	-	-	-	-	-	-	-	-	-	-	-	-	-	-	-	-	-	-	-	-	-
AspRS	D_Caldithrix_abyssi_DSM_13497_EHO39871	-	-	-	-	-	-	-	-	-	-	-	-	-	-	-	-	-	-	-	-	-	-	-	-	-	-	-	-	-	-	-	-	-	-	-	-	-	-	-	-	-	-	-	-	-	-	-	-
AspRS	D_Marinimicrobia_bacterium_46_43_KUK91750	-	-	-	-	-	-	-	-	-	-	-	-	-	-	-	-	-	-	-	-	-	-	-	-	-	-	-	-	-	-	-	-	-	-	-	-	-	-	-	-	-	-	-	-	-	-	-	-
AspRS	D_Thermomicrobium_roseum_DSM_5159_ACM06138	-	-	-	-	-	-	-	-	-	-	-	-	-	-	-	-	-	-	-	-	-	-	-	-	-	-	-	-	-	-	-	-	-	-	-	-	-	-	-	-	-	-	-	-	-	-	-	-
AspRS	D_Candidatus_Latescibacteria_bacterium_4484_107_OPX25488	-	-	-	-	-	-	-	-	-	-	-	-	-	-	-	-	-	-	-	-	-	-	-	-	-	-	-	-	-	-	-	-	-	-	-	-	-	-	-	-	-	-	-	-	-	-	-	-
AspRS	D_Omnitrophica_bacterium_RIFCSPLOWO2_02_FULL_44_11_OGX04391.1	-	-	-	-	-	-	-	-	-	-	-	-	-	-	-	-	-	-	-	-	-	-	-	-	-	-	-	-	-	-	-	-	-	-	-	-	-	-	-	-	-	-	-	-	-	-	-	-
AspRS	D_Thermosulfuriphilus_ammonigenes_WP_166032375.1	-	-	-	-	-	-	-	-	-	-	-	-	-	-	-	-	-	-	-	-	-	-	-	-	-	-	-	-	-	-	-	-	-	-	-	-	-	-	-	-	-	-	-	-	-	-	-	-
AspRS	D_candidate_division_KSB1_bacterium_4484_219_OQX60626	-	-	-	-	-	-	-	-	-	-	-	-	-	-	-	-	-	-	-	-	-	-	-	-	-	-	-	-	-	-	-	-	-	-	-	-	-	-	-	-	-	-	-	-	-	-	-	-
AspRS	D_Candidatus_Kryptonium_thompsoni_CUS94806	-	-	-	-	-	-	-	-	-	-	-	-	-	-	-	-	-	-	-	-	-	-	-	-	-	-	-	-	-	-	-	-	-	-	-	-	-	-	-	-	-	-	-	-	-	-	-	-
AspRS	D_Ignavibacterium_album_JCM_16511_AFH48261	-	-	-	-	-	-	-	-	-	-	-	-	-	-	-	-	-	-	-	-	-	-	-	-	-	-	-	-	-	-	-	-	-	-	-	-	-	-	-	-	-	-	-	-	-	-	-	-
AspRS	D_Melioribacter_roseus_P3M-2_AFN73844	-	-	-	-	-	-	-	-	-	-	-	-	-	-	-	-	-	-	-	-	-	-	-	-	-	-	-	-	-	-	-	-	-	-	-	-	-	-	-	-	-	-	-	-	-	-	-	-
AspRS	D_Deferribacter_desulfuricans_SSM1_BAI81012	-	-	-	-	-	-	-	-	-	-	-	-	-	-	-	-	-	-	-	-	-	-	-	-	-	-	-	-	-	-	-	-	-	-	-	-	-	-	-	-	-	-	-	-	-	-	-	-
AspRS	D_Candidatus_Schekmanbacteria_bacterium_GWA2_38_11_OGL43006.1	-	-	-	-	-	-	-	-	-	-	-	-	-	-	-	-	-	-	-	-	-	-	-	-	-	-	-	-	-	-	-	-	-	-	-	-	-	-	-	-	-	-	-	-	-	-	-	-
AspRS	D_Candidatus_Schekmanbacteria_bacterium_RIFCSPLOWO2_02_FULL_38_14_OGL49622.1	-	-	-	-	-	-	-	-	-	-	-	-	-	-	-	-	-	-	-	-	-	-	-	-	-	-	-	-	-	-	-	-	-	-	-	-	-	-	-	-	-	-	-	-	-	-	-	-
AspRS	D_Nitrospinae_bacterium_RIFCSPHIGHO2_02_39_11_OGV98064.1	-	-	-	-	-	-	-	-	-	-	-	-	-	-	-	-	-	-	-	-	-	-	-	-	-	-	-	-	-	-	-	-	-	-	-	-	-	-	-	-	-	-	-	-	-	-	-	-
AspRS	D_Chrysiogenes_arsenatis_WP_027389982	-	-	-	-	-	-	-	-	-	-	-	-	-	-	-	-	-	-	-	-	-	-	-	-	-	-	-	-	-	-	-	-	-	-	-	-	-	-	-	-	-	-	-	-	-	-	-	-
AspRS	D_Desulfurispirillum_indicum_S5_ADU65568	-	-	-	-	-	-	-	-	-	-	-	-	-	-	-	-	-	-	-	-	-	-	-	-	-	-	-	-	-	-	-	-	-	-	-	-	-	-	-	-	-	-	-	-	-	-	-	-
AspRS	D_Geobacter_sulfurreducens_WP_010942109	-	-	-	-	-	-	-	-	-	-	-	-	-	-	-	-	-	-	-	-	-	-	-	-	-	-	-	-	-	-	-	-	-	-	-	-	-	-	-	-	-	-	-	-	-	-	-	-
AspRS	D_Candidatus_Methylomirabilis_limnetica_WP_107561111.1	-	-	-	-	-	-	-	-	-	-	-	-	-	-	-	-	-	-	-	-	-	-	-	-	-	-	-	-	-	-	-	-	-	-	-	-	-	-	-	-	-	-	-	-	-	-	-	-
AspRS	D_Candidatus_Handelsmanbacteria_bacterium_RIFCSPLOWO2_12_FULL_64_10_OGG51206.1	-	-	-	-	-	-	-	-	-	-	-	-	-	-	-	-	-	-	-	-	-	-	-	-	-	-	-	-	-	-	-	-	-	-	-	-	-	-	-	-	-	-	-	-	-	-	-	-
AspRS	D_Candidatus_Vecturithrix_granuli_GAK56869.1	-	-	-	-	-	-	-	-	-	-	-	-	-	-	-	-	-	-	-	-	-	-	-	-	-	-	-	-	-	-	-	-	-	-	-	-	-	-	-	-	-	-	-	-	-	-	-	-
AspRS	D_Candidatus_Abyssubacteria_bacterium_SURF_5_RJP16185.1	-	-	-	-	-	-	-	-	-	-	-	-	-	-	-	-	-	-	-	-	-	-	-	-	-	-	-	-	-	-	-	-	-	-	-	-	-	-	-	-	-	-	-	-	-	-	-	-
AspRS	D_Candidatus_Abyssubacteria_bacterium_SURF_17_RJP67840.1	-	-	-	-	-	-	-	-	-	-	-	-	-	-	-	-	-	-	-	-	-	-	-	-	-	-	-	-	-	-	-	-	-	-	-	-	-	-	-	-	-	-	-	-	-	-	-	-
AspRS	D_Candidatus_Entotheonella_factor_ETW96325.1	-	-	-	-	-	-	-	-	-	-	-	-	-	-	-	-	-	-	-	-	-	-	-	-	-	-	-	-	-	-	-	-	-	-	-	-	-	-	-	-	-	-	-	-	-	-	-	-
AspRS	D_Candidatus_Entotheonella_serta_PON16996.1	-	-	-	-	-	-	-	-	-	-	-	-	-	-	-	-	-	-	-	-	-	-	-	-	-	-	-	-	-	-	-	-	-	-	-	-	-	-	-	-	-	-	-	-	-	-	-	-
AspRS	D_candidate_division_KSB1_bacterium_RBG_16_48_16_OGB99239	-	-	-	-	-	-	-	-	-	-	-	-	-	-	-	-	-	-	-	-	-	-	-	-	-	-	-	-	-	-	-	-	-	-	-	-	-	-	-	-	-	-	-	-	-	-	-	-
AspRS	D_Endomicrobium_proavitum_AKL97983	-	-	-	-	-	-	-	-	-	-	-	-	-	-	-	-	-	-	-	-	-	-	-	-	-	-	-	-	-	-	-	-	-	-	-	-	-	-	-	-	-	-	-	-	-	-	-	-
AspRS	D_Acidithiobacillus_ferrooxidans_WP_012535765.1	-	-	-	-	-	-	-	-	-	-	-	-	-	-	-	-	-	-	-	-	-	-	-	-	-	-	-	-	-	-	-	-	-	-	-	-	-	-	-	-	-	-	-	-	-	-	-	-
AspRS	D_Nitrosomonas_europaea_ATCC_19718_CAD86164	-	-	-	-	-	-	-	-	-	-	-	-	-	-	-	-	-	-	-	-	-	-	-	-	-	-	-	-	-	-	-	-	-	-	-	-	-	-	-	-	-	-	-	-	-	-	-	-
AspRS	D_Candidatus_Muproteobacteria_bacterium_RIFCSPHIGHO2_02_FULL_65_16_OGI48747.1	-	-	-	-	-	-	-	-	-	-	-	-	-	-	-	-	-	-	-	-	-	-	-	-	-	-	-	-	-	-	-	-	-	-	-	-	-	-	-	-	-	-	-	-	-	-	-	-
AspRS	D_Candidatus_Muproteobacteria_bacterium_RIFCSPLOWO2_01_FULL_60_18_OGI51402.1	-	-	-	-	-	-	-	-	-	-	-	-	-	-	-	-	-	-	-	-	-	-	-	-	-	-	-	-	-	-	-	-	-	-	-	-	-	-	-	-	-	-	-	-	-	-	-	-
AspRS	D_Mariprofundus_ferrooxydans_PV-1_EAU55588	-	-	-	-	-	-	-	-	-	-	-	-	-	-	-	-	-	-	-	-	-	-	-	-	-	-	-	-	-	-	-	-	-	-	-	-	-	-	-	-	-	-	-	-	-	-	-	-
AspRS	D_Candidatus_Edwardsbacteria_bacterium_RifOxyC12_full_54_24_OGF05030.1	-	-	-	-	-	-	-	-	-	-	-	-	-	-	-	-	-	-	-	-	-	-	-	-	-	-	-	-	-	-	-	-	-	-	-	-	-	-	-	-	-	-	-	-	-	-	-	-
AspRS	D_Rubrobacter_xylanophilus_DSM_9941_ABG04314	-	-	-	-	-	-	-	-	-	-	-	-	-	-	-	-	-	-	-	-	-	-	-	-	-	-	-	-	-	-	-	-	-	-	-	-	-	-	-	-	-	-	-	-	-	-	-	-
AspRS	D_Candidatus_Cloacimonas_acidaminovorans_str._Evry_CAO81387	-	-	-	-	-	-	-	-	-	-	-	-	-	-	-	-	-	-	-	-	-	-	-	-	-	-	-	-	-	-	-	-	-	-	-	-	-	-	-	-	-	-	-	-	-	-	-	-
AspRS	D_Candidatus_Syntrophosphaera_thermopropionivorans_WP_133201222.1	-	-	-	-	-	-	-	-	-	-	-	-	-	-	-	-	-	-	-	-	-	-	-	-	-	-	-	-	-	-	-	-	-	-	-	-	-	-	-	-	-	-	-	-	-	-	-	-
AspRS	D_Dictyoglomus_thermophilum_H-6-12_B5YDT0	-	-	-	-	-	-	-	-	-	-	-	-	-	-	-	-	-	-	-	-	-	-	-	-	-	-	-	-	-	-	-	-	-	-	-	-	-	-	-	-	-	-	-	-	-	-	-	-
AspRS	D_Dictyoglomus_turgidum_DSM_6724_YP_002352862	-	-	-	-	-	-	-	-	-	-	-	-	-	-	-	-	-	-	-	-	-	-	-	-	-	-	-	-	-	-	-	-	-	-	-	-	-	-	-	-	-	-	-	-	-	-	-	-
AspRS	D_Candidatus_Glassbacteria_bacterium_RIFCSPLOWO2_12_FULL_58_11_OGG00465.1	-	-	-	-	-	-	-	-	-	-	-	-	-	-	-	-	-	-	-	-	-	-	-	-	-	-	-	-	-	-	-	-	-	-	-	-	-	-	-	-	-	-	-	-	-	-	-	-
AspRS	D_Candidatus_Lambdaproteobacteria_bacterium_RIFOXYC1_FULL_56_13_OGH01976.1	-	-	-	-	-	-	-	-	-	-	-	-	-	-	-	-	-	-	-	-	-	-	-	-	-	-	-	-	-	-	-	-	-	-	-	-	-	-	-	-	-	-	-	-	-	-	-	-
AspRS	D_Candidatus_Lambdaproteobacteria_bacterium_RIFOXYD2_FULL_50_16_OGG95236.1	-	-	-	-	-	-	-	-	-	-	-	-	-	-	-	-	-	-	-	-	-	-	-	-	-	-	-	-	-	-	-	-	-	-	-	-	-	-	-	-	-	-	-	-	-	-	-	-
AspRS	D_Candidatus_Aureabacteria_bacterium_SURF_26_RJP61732.1	-	-	-	-	-	-	-	-	-	-	-	-	-	-	-	-	-	-	-	-	-	-	-	-	-	-	-	-	-	-	-	-	-	-	-	-	-	-	-	-	-	-	-	-	-	-	-	-
AspRS	D_Candidatus_Lindowbacteria_bacterium_RIFCSPLOWO2_12_FULL_62_27_OGH57400.1	-	-	-	-	-	-	-	-	-	-	-	-	-	-	-	-	-	-	-	-	-	-	-	-	-	-	-	-	-	-	-	-	-	-	-	-	-	-	-	-	-	-	-	-	-	-	-	-
AspRS	D_Escherichia_coli_str._K-12_substr._MG1655_AAC74936.1	-	-	-	-	-	-	-	-	-	-	-	-	-	-	-	-	-	-	-	-	-	-	-	-	-	-	-	-	-	-	-	-	-	-	-	-	-	-	-	-	-	-	-	-	-	-	-	-
AspRS	D_Fimbriimonas_ginsengisoli_Gsoil_348_AIE86742	-	-	-	-	-	-	-	-	-	-	-	-	-	-	-	-	-	-	-	-	-	-	-	-	-	-	-	-	-	-	-	-	-	-	-	-	-	-	-	-	-	-	-	-	-	-	-	-
AspRS	D_Candidatus_Abawacabacteria_bacterium_RBG_16_42_10_OGC82274.1	-	-	-	-	-	-	-	-	-	-	-	-	-	-	-	-	-	-	-	-	-	-	-	-	-	-	-	-	-	-	-	-	-	-	-	-	-	-	-	-	-	-	-	-	-	-	-	-
AspRS	D_Candidatus_Peregrinibacteria_bacterium_GW2011_GWF2_43_17_KKT02770.1	-	-	-	-	-	-	-	-	-	-	-	-	-	-	-	-	-	-	-	-	-	-	-	-	-	-	-	-	-	-	-	-	-	-	-	-	-	-	-	-	-	-	-	-	-	-	-	-
AspRS	D_Agrobacterium_fabrum_str._C58_Q8UG87.1	-	-	-	-	-	-	-	-	-	-	-	-	-	-	-	-	-	-	-	-	-	-	-	-	-	-	-	-	-	-	-	-	-	-	-	-	-	-	-	-	-	-	-	-	-	-	-	-
AspRS	D_Rhodospirillum_rubrum_F11_AEO48595	-	-	-	-	-	-	-	-	-	-	-	-	-	-	-	-	-	-	-	-	-	-	-	-	-	-	-	-	-	-	-	-	-	-	-	-	-	-	-	-	-	-	-	-	-	-	-	-
AspRS	D_Candidatus_Riflebacteria_bacterium_HGW-Riflebacteria-1_PKL38251.1	-	-	-	-	-	-	-	-	-	-	-	-	-	-	-	-	-	-	-	-	-	-	-	-	-	-	-	-	-	-	-	-	-	-	-	-	-	-	-	-	-	-	-	-	-	-	-	-
AspRS	D_Candidatus_Moduliflexus_flocculans_GAK50499.1	-	-	-	-	-	-	-	-	-	-	-	-	-	-	-	-	-	-	-	-	-	-	-	-	-	-	-	-	-	-	-	-	-	-	-	-	-	-	-	-	-	-	-	-	-	-	-	-
AspRS	D_Lentisphaerae_bacterium_GWF2_50_93_OGV57910	-	-	-	-	-	-	-	-	-	-	-	-	-	-	-	-	-	-	-	-	-	-	-	-	-	-	-	-	-	-	-	-	-	-	-	-	-	-	-	-	-	-	-	-	-	-	-	-
AspRS	D_Kiritimatiellaeota_bacterium_S-5007_WP_160629779.1	-	-	-	-	-	-	-	-	-	-	-	-	-	-	-	-	-	-	-	-	-	-	-	-	-	-	-	-	-	-	-	-	-	-	-	-	-	-	-	-	-	-	-	-	-	-	-	-
AspRS	D_Kiritimatiella_glycovorans_WP_052881637	-	-	-	-	-	-	-	-	-	-	-	-	-	-	-	-	-	-	-	-	-	-	-	-	-	-	-	-	-	-	-	-	-	-	-	-	-	-	-	-	-	-	-	-	-	-	-	-
AspRS	D_Lentisphaera_araneosa_HTCC2155_EDM27805	-	-	-	-	-	-	-	-	-	-	-	-	-	-	-	-	-	-	-	-	-	-	-	-	-	-	-	-	-	-	-	-	-	-	-	-	-	-	-	-	-	-	-	-	-	-	-	-
AspRS	D_Chitinivibrio_alkaliphilus_ACht1_ERP31733	-	-	-	-	-	-	-	-	-	-	-	-	-	-	-	-	-	-	-	-	-	-	-	-	-	-	-	-	-	-	-	-	-	-	-	-	-	-	-	-	-	-	-	-	-	-	-	-
AspRS	D_Chlorobaculum_parvum_NCIB_8327_ACF11743	-	-	-	-	-	-	-	-	-	-	-	-	-	-	-	-	-	-	-	-	-	-	-	-	-	-	-	-	-	-	-	-	-	-	-	-	-	-	-	-	-	-	-	-	-	-	-	-
AspRS	D_Chlorobium_phaeobacteroides_DSM_266_ABL65671	-	-	-	-	-	-	-	-	-	-	-	-	-	-	-	-	-	-	-	-	-	-	-	-	-	-	-	-	-	-	-	-	-	-	-	-	-	-	-	-	-	-	-	-	-	-	-	-
AspRS	D_Prosthecochloris_aestuarii_DSM_271_ACF46489	-	-	-	-	-	-	-	-	-	-	-	-	-	-	-	-	-	-	-	-	-	-	-	-	-	-	-	-	-	-	-	-	-	-	-	-	-	-	-	-	-	-	-	-	-	-	-	-
AspRS	D_Candidatus_Andersenbacteria_bacterium_RIFCSPHIGHO2_02_FULL_46_16_OGY35850.1	-	-	-	-	-	-	-	-	-	-	-	-	-	-	-	-	-	-	-	-	-	-	-	-	-	-	-	-	-	-	-	-	-	-	-	-	-	-	-	-	-	-	-	-	-	-	-	-
AspRS	D_Candidatus_Falkowbacteria_bacterium_RIFOXYC2_FULL_46_15_OGF35433.1	-	-	-	-	-	-	-	-	-	-	-	-	-	-	-	-	-	-	-	-	-	-	-	-	-	-	-	-	-	-	-	-	-	-	-	-	-	-	-	-	-	-	-	-	-	-	-	-
AspRS	D_Candidatus_Gracilibacteria_bacterium_CG18_big_fil_WC_8_21_14_2_50_38_16_PIQ11552.1	-	-	-	-	-	-	-	-	-	-	-	-	-	-	-	-	-	-	-	-	-	-	-	-	-	-	-	-	-	-	-	-	-	-	-	-	-	-	-	-	-	-	-	-	-	-	-	-
AspRS	D_Candidatus_Woesearchaeota_archaeon_CG10_big_fil_rev_8_21_14_0_10_36_11_PIN76944.1	-	-	-	-	-	-	-	-	-	-	-	-	-	-	-	-	-	-	-	-	-	-	-	-	-	-	-	-	-	-	-	-	-	-	-	-	-	-	-	-	-	-	-	-	-	-	-	-
AspRS	D_Berkelbacteria_bacterium_GW2011_GWE1_39_12_AKM82074.1	-	-	-	-	-	-	-	-	-	-	-	-	-	-	-	-	-	-	-	-	-	-	-	-	-	-	-	-	-	-	-	-	-	-	-	-	-	-	-	-	-	-	-	-	-	-	-	-
AspRS	D_Candidatus_Andersenbacteria_bacterium_RIFCSPHIGHO2_12_FULL_45_11_OGY34033.1	-	-	-	-	-	-	-	-	-	-	-	-	-	-	-	-	-	-	-	-	-	-	-	-	-	-	-	-	-	-	-	-	-	-	-	-	-	-	-	-	-	-	-	-	-	-	-	-
AspRS	D_Candidatus_Brennerbacteria_bacterium_CG_4_8_14_3_um_filter_43_14_PIX29297.1	-	-	-	-	-	-	-	-	-	-	-	-	-	-	-	-	-	-	-	-	-	-	-	-	-	-	-	-	-	-	-	-	-	-	-	-	-	-	-	-	-	-	-	-	-	-	-	-
AspRS	D_Candidatus_Collierbacteria_bacterium_GW2011_GWA2_42_17_KKS42869.1	-	-	-	-	-	-	-	-	-	-	-	-	-	-	-	-	-	-	-	-	-	-	-	-	-	-	-	-	-	-	-	-	-	-	-	-	-	-	-	-	-	-	-	-	-	-	-	-
AspRS	D_Candidatus_Collierbacteria_bacterium_GW2011_GWB2_45_17_KKU00545.1	-	-	-	-	-	-	-	-	-	-	-	-	-	-	-	-	-	-	-	-	-	-	-	-	-	-	-	-	-	-	-	-	-	-	-	-	-	-	-	-	-	-	-	-	-	-	-	-
AspRS	D_Candidatus_Wolfebacteria_bacterium_GW2011_GWD2_47_17_KKU66274.1	-	-	-	-	-	-	-	-	-	-	-	-	-	-	-	-	-	-	-	-	-	-	-	-	-	-	-	-	-	-	-	-	-	-	-	-	-	-	-	-	-	-	-	-	-	-	-	-
AspRS	D_Candidatus_Dojkabacteria_bacterium_HGW-Dojkabacteria-1_PKN02712.1	-	-	-	-	-	-	-	-	-	-	-	-	-	-	-	-	-	-	-	-	-	-	-	-	-	-	-	-	-	-	-	-	-	-	-	-	-	-	-	-	-	-	-	-	-	-	-	-
AspRS	D_Candidatus_Methanosuratus_subterraneum_RWX72855.1	-	-	-	-	-	-	-	-	-	-	-	-	-	-	-	-	-	-	-	-	-	-	-	-	-	-	-	-	-	-	-	-	-	-	-	-	-	-	-	-	-	-	-	-	-	-	-	-
AspRS	D_Archaeoglobus_fulgidus_DSM_4304_AAB90318	-	-	-	-	-	-	-	-	-	-	-	-	-	-	-	-	-	-	-	-	-	-	-	-	-	-	-	-	-	-	-	-	-	-	-	-	-	-	-	-	-	-	-	-	-	-	-	-
AspRS	D_Methanosarcina_barkeri_WP_048116738	-	-	-	-	-	-	-	-	-	-	-	-	-	-	-	-	-	-	-	-	-	-	-	-	-	-	-	-	-	-	-	-	-	-	-	-	-	-	-	-	-	-	-	-	-	-	-	-
AspRS	D_Methanonatronarchaeum_thermophilum_WP_086637847	-	-	-	-	-	-	-	-	-	-	-	-	-	-	-	-	-	-	-	-	-	-	-	-	-	-	-	-	-	-	-	-	-	-	-	-	-	-	-	-	-	-	-	-	-	-	-	-
AspRS	D_Methanobacterium_formicicum_WP_004031709	-	-	-	-	-	-	-	-	-	-	-	-	-	-	-	-	-	-	-	-	-	-	-	-	-	-	-	-	-	-	-	-	-	-	-	-	-	-	-	-	-	-	-	-	-	-	-	-
AspRS	D_Methanocaldococcus_jannaschii_DSM_2661_Q58950	-	-	-	-	-	-	-	-	-	-	-	-	-	-	-	-	-	-	-	-	-	-	-	-	-	-	-	-	-	-	-	-	-	-	-	-	-	-	-	-	-	-	-	-	-	-	-	-
AspRS	D_Methanococcus_maripaludis_WP_048055794	-	-	-	-	-	-	-	-	-	-	-	-	-	-	-	-	-	-	-	-	-	-	-	-	-	-	-	-	-	-	-	-	-	-	-	-	-	-	-	-	-	-	-	-	-	-	-	-
AspRS	D_Pyrococcus_furiosus_DSM_3638_Q8U2G6	-	-	-	-	-	-	-	-	-	-	-	-	-	-	-	-	-	-	-	-	-	-	-	-	-	-	-	-	-	-	-	-	-	-	-	-	-	-	-	-	-	-	-	-	-	-	-	-
AspRS	D_Pyrococcus_horikoshii_OT3_BAA30117	-	-	-	-	-	-	-	-	-	-	-	-	-	-	-	-	-	-	-	-	-	-	-	-	-	-	-	-	-	-	-	-	-	-	-	-	-	-	-	-	-	-	-	-	-	-	-	-
AspRS	D_Thermococcus_kodakarensis_WP_011249447	-	-	-	-	-	-	-	-	-	-	-	-	-	-	-	-	-	-	-	-	-	-	-	-	-	-	-	-	-	-	-	-	-	-	-	-	-	-	-	-	-	-	-	-	-	-	-	-
AspRS	D_Candidatus_Hydrothermarchaeota_archaeon_JdFR-18_2730022276_Ga0180886_117106	-	-	-	-	-	-	-	-	-	-	-	-	-	-	-	-	-	-	-	-	-	-	-	-	-	-	-	-	-	-	-	-	-	-	-	-	-	-	-	-	-	-	-	-	-	-	-	-
AspRS	D_Candidatus_Caldiarchaeum_subterraneum_BAJ48202	-	-	-	-	-	-	-	-	-	-	-	-	-	-	-	-	-	-	-	-	-	-	-	-	-	-	-	-	-	-	-	-	-	-	-	-	-	-	-	-	-	-	-	-	-	-	-	-
AspRS	D_Candidatus_Bathyarchaeota_archaeon_B24-2_PDM26547	-	-	-	-	-	-	-	-	-	-	-	-	-	-	-	-	-	-	-	-	-	-	-	-	-	-	-	-	-	-	-	-	-	-	-	-	-	-	-	-	-	-	-	-	-	-	-	-
AspRS	D_Hadesarchaea_archaeon_B3_Hades_TKJ27200.1	-	-	-	-	-	-	-	-	-	-	-	-	-	-	-	-	-	-	-	-	-	-	-	-	-	-	-	-	-	-	-	-	-	-	-	-	-	-	-	-	-	-	-	-	-	-	-	-
AspRS	D_Candidatus_Lokiarchaeota_archaeon_RDOG01P_NHI93370.1	-	-	-	-	-	-	-	-	-	-	-	-	-	-	-	-	-	-	-	-	-	-	-	-	-	-	-	-	-	-	-	-	-	-	-	-	-	-	-	-	-	-	-	-	-	-	-	-
AspRS	D_Thermoplasma_acidophilum_DSM_1728_Q9HJM1	-	-	-	-	-	-	-	-	-	-	-	-	-	-	-	-	-	-	-	-	-	-	-	-	-	-	-	-	-	-	-	-	-	-	-	-	-	-	-	-	-	-	-	-	-	-	-	-
AspRS	D_Candidatus_Nezhaarchaeota_archaeon_WYZ-LMO8_TDA34232.1	-	-	-	-	-	-	-	-	-	-	-	-	-	-	-	-	-	-	-	-	-	-	-	-	-	-	-	-	-	-	-	-	-	-	-	-	-	-	-	-	-	-	-	-	-	-	-	-
AspRS	D_Candidatus_Nezhaarchaeota_archaeon_WYZ-LMO8_TDA34420.1	-	-	-	-	-	-	-	-	-	-	-	-	-	-	-	-	-	-	-	-	-	-	-	-	-	-	-	-	-	-	-	-	-	-	-	-	-	-	-	-	-	-	-	-	-	-	-	-
AspRS	D_Sulfurisphaera_tokodaii_str._7_Q976I3.1	-	-	-	-	-	-	-	-	-	-	-	-	-	-	-	-	-	-	-	-	-	-	-	-	-	-	-	-	-	-	-	-	-	-	-	-	-	-	-	-	-	-	-	-	-	-	-	-
AspRS	D_Thermoproteus_tenax_Kra_1_CCC81604	-	-	-	-	-	-	-	-	-	-	-	-	-	-	-	-	-	-	-	-	-	-	-	-	-	-	-	-	-	-	-	-	-	-	-	-	-	-	-	-	-	-	-	-	-	-	-	-
AspRS	D_Candidatus_Bathyarchaeota_archaeon_B24_KYH37668	-	-	-	-	-	-	-	-	-	-	-	-	-	-	-	-	-	-	-	-	-	-	-	-	-	-	-	-	-	-	-	-	-	-	-	-	-	-	-	-	-	-	-	-	-	-	-	-
AspRS	D_Conexivisphaera_calidus_BBE41880.1	-	-	-	-	-	-	-	-	-	-	-	-	-	-	-	-	-	-	-	-	-	-	-	-	-	-	-	-	-	-	-	-	-	-	-	-	-	-	-	-	-	-	-	-	-	-	-	-
AspRS	D_Nitrosopumilus_maritimus_SCM1_ABX12767	-	-	-	-	-	-	-	-	-	-	-	-	-	-	-	-	-	-	-	-	-	-	-	-	-	-	-	-	-	-	-	-	-	-	-	-	-	-	-	-	-	-	-	-	-	-	-	-
AspRS	D_Candidatus_Nitrosotenuis_cloacae_AJZ75321	-	-	-	-	-	-	-	-	-	-	-	-	-	-	-	-	-	-	-	-	-	-	-	-	-	-	-	-	-	-	-	-	-	-	-	-	-	-	-	-	-	-	-	-	-	-	-	-
AspRS	D_Candidatus_Nitrosopelagicus_brevis_WP_048105372	-	-	-	-	-	-	-	-	-	-	-	-	-	-	-	-	-	-	-	-	-	-	-	-	-	-	-	-	-	-	-	-	-	-	-	-	-	-	-	-	-	-	-	-	-	-	-	-
AspRS	D_Candidatus_Nitrosotalea_devanaterra_CUR51877	-	-	-	-	-	-	-	-	-	-	-	-	-	-	-	-	-	-	-	-	-	-	-	-	-	-	-	-	-	-	-	-	-	-	-	-	-	-	-	-	-	-	-	-	-	-	-	-
AspRS	D_Lokiarchaeum_sp._GC14_75_KKK43477	-	-	-	-	-	-	-	-	-	-	-	-	-	-	-	-	-	-	-	-	-	-	-	-	-	-	-	-	-	-	-	-	-	-	-	-	-	-	-	-	-	-	-	-	-	-	-	-
AspRS	D_Candidatus_Lokiarchaeota_archaeon_RDOE01P_NHJ25369.1	-	-	-	-	-	-	-	-	-	-	-	-	-	-	-	-	-	-	-	-	-	-	-	-	-	-	-	-	-	-	-	-	-	-	-	-	-	-	-	-	-	-	-	-	-	-	-	-
AspRS	D_Candidatus_Prometheoarchaeum_syntrophicum_QEE16352.1	-	-	-	-	-	-	-	-	-	-	-	-	-	-	-	-	-	-	-	-	-	-	-	-	-	-	-	-	-	-	-	-	-	-	-	-	-	-	-	-	-	-	-	-	-	-	-	-
AspRS	D_Nitrosopumilus_maritimus_SCM1_ABX12962	-	-	-	-	-	-	-	-	-	-	-	-	-	-	-	-	-	-	-	-	-	-	-	-	-	-	-	-	-	-	-	-	-	-	-	-	-	-	-	-	-	-	-	-	-	-	-	-
AspRS	D_Candidatus_Nitrosotenuis_cloacae_WP_048187653	-	-	-	-	-	-	-	-	-	-	-	-	-	-	-	-	-	-	-	-	-	-	-	-	-	-	-	-	-	-	-	-	-	-	-	-	-	-	-	-	-	-	-	-	-	-	-	-
AspRS	D_Candidatus_Nitrosopelagicus_brevis_WP_048105473	-	-	-	-	-	-	-	-	-	-	-	-	-	-	-	-	-	-	-	-	-	-	-	-	-	-	-	-	-	-	-	-	-	-	-	-	-	-	-	-	-	-	-	-	-	-	-	-
AspRS	D_Candidatus_Nitrosotalea_devanaterra_CUR51941	-	-	-	-	-	-	-	-	-	-	-	-	-	-	-	-	-	-	-	-	-	-	-	-	-	-	-	-	-	-	-	-	-	-	-	-	-	-	-	-	-	-	-	-	-	-	-	-
AspRS	D_Candidatus_Aenigmarchaeota_archaeon_ex4484_224_OYT42807.1	-	-	-	-	-	-	-	-	-	-	-	-	-	-	-	-	-	-	-	-	-	-	-	-	-	-	-	-	-	-	-	-	-	-	-	-	-	-	-	-	-	-	-	-	-	-	-	-
AspRS	D_Candidatus_Fermentimicrarchaeum_limneticum_QLJ52199.1	-	-	-	-	-	-	-	-	-	-	-	-	-	-	-	-	-	-	-	-	-	-	-	-	-	-	-	-	-	-	-	-	-	-	-	-	-	-	-	-	-	-	-	-	-	-	-	-
AspRS	D_Candidatus_Micrarchaeota_archaeon_CG10_big_fil_rev_8_21_14_0_10_45_29_PIT85014.1	-	-	-	-	-	-	-	-	-	-	-	-	-	-	-	-	-	-	-	-	-	-	-	-	-	-	-	-	-	-	-	-	-	-	-	-	-	-	-	-	-	-	-	-	-	-	-	-
AspRS	D_Candidatus_Nanosalina_sp._J07AB43_EGQ43359	-	-	-	-	-	-	-	-	-	-	-	-	-	-	-	-	-	-	-	-	-	-	-	-	-	-	-	-	-	-	-	-	-	-	-	-	-	-	-	-	-	-	-	-	-	-	-	-
AspRS	D_Nanohaloarchaea_archaeon_SG9_AOV94633	-	-	-	-	-	-	-	-	-	-	-	-	-	-	-	-	-	-	-	-	-	-	-	-	-	-	-	-	-	-	-	-	-	-	-	-	-	-	-	-	-	-	-	-	-	-	-	-
AspRS	D_Halorubrum_lacusprofundi_ATCC_49239_ACM57242	-	-	-	-	-	-	-	-	-	-	-	-	-	-	-	-	-	-	-	-	-	-	-	-	-	-	-	-	-	-	-	-	-	-	-	-	-	-	-	-	-	-	-	-	-	-	-	-
AspRS	D_Halobacterium_salinarum_WP_010902296	-	-	-	-	-	-	-	-	-	-	-	-	-	-	-	-	-	-	-	-	-	-	-	-	-	-	-	-	-	-	-	-	-	-	-	-	-	-	-	-	-	-	-	-	-	-	-	-
AspRS	D_candidate_division_WS5_bacterium_RJO59983.1	-	-	-	-	-	-	-	-	-	-	-	-	-	-	-	-	-	-	-	-	-	-	-	-	-	-	-	-	-	-	-	-	-	-	-	-	-	-	-	-	-	-	-	-	-	-	-	-
AspRS	D_Candidatus_Daviesbacteria_bacterium_GW2011_GWA1_41_61_KKS15667.1	-	-	-	-	-	-	-	-	-	-	-	-	-	-	-	-	-	-	-	-	-	-	-	-	-	-	-	-	-	-	-	-	-	-	-	-	-	-	-	-	-	-	-	-	-	-	-	-
AspRS	D_Candidatus_Nomurabacteria_bacterium_GW2011_GWB1_40_11_KKR38857.1	-	-	-	-	-	-	-	-	-	-	-	-	-	-	-	-	-	-	-	-	-	-	-	-	-	-	-	-	-	-	-	-	-	-	-	-	-	-	-	-	-	-	-	-	-	-	-	-
AspRS	D_Candidatus_Vogelbacteria_bacterium_RIFOXYD1_FULL_46_19_OHA59462.1	-	-	-	-	-	-	-	-	-	-	-	-	-	-	-	-	-	-	-	-	-	-	-	-	-	-	-	-	-	-	-	-	-	-	-	-	-	-	-	-	-	-	-	-	-	-	-	-
AspRS	D_Candidatus_Yonathbacteria_bacterium_CG_4_9_14_0_2_um_filter_43_16_PJC21507.1	-	-	-	-	-	-	-	-	-	-	-	-	-	-	-	-	-	-	-	-	-	-	-	-	-	-	-	-	-	-	-	-	-	-	-	-	-	-	-	-	-	-	-	-	-	-	-	-
AspRS	D_Candidatus_Yonathbacteria_bacterium_RIFCSPLOWO2_01_FULL_43_20_OHA81772.1	-	-	-	-	-	-	-	-	-	-	-	-	-	-	-	-	-	-	-	-	-	-	-	-	-	-	-	-	-	-	-	-	-	-	-	-	-	-	-	-	-	-	-	-	-	-	-	-
AspRS	D_Candidatus_Kaiserbacteria_bacterium_RIFCSPLOWO2_12_FULL_50_10_OGG88765.1	-	-	-	-	-	-	-	-	-	-	-	-	-	-	-	-	-	-	-	-	-	-	-	-	-	-	-	-	-	-	-	-	-	-	-	-	-	-	-	-	-	-	-	-	-	-	-	-
AspRS	D_Candidatus_Kerfeldbacteria_bacterium_RIFCSPHIGHO2_02_FULL_42_14_OGY79596.1	-	-	-	-	-	-	-	-	-	-	-	-	-	-	-	-	-	-	-	-	-	-	-	-	-	-	-	-	-	-	-	-	-	-	-	-	-	-	-	-	-	-	-	-	-	-	-	-
HisRS	H_Aeropyrum_pernix_K1_BAA79634	-	-	-	-	-	-	-	-	-	-	-	-	-	-	-	-	-	-	-	-	-	-	-	-	-	-	-	-	-	-	-	-	-	-	-	-	-	-	-	-	-	-	-	-	-	-	-	-
HisRS	H_Caldisphaera_lagunensis_DSM_15908_AFZ71248	-	-	-	-	-	-	-	-	-	-	-	-	-	-	-	-	-	-	-	-	-	-	-	-	-	-	-	-	-	-	-	-	-	-	-	-	-	-	-	-	-	-	-	-	-	-	-	-
HisRS	H_Fervidicoccus_fontis_Kam940_AFH42314	-	-	-	-	-	-	-	-	-	-	-	-	-	-	-	-	-	-	-	-	-	-	-	-	-	-	-	-	-	-	-	-	-	-	-	-	-	-	-	-	-	-	-	-	-	-	-	-
HisRS	H_Pirellula_staleyi_DSM_6068_ADB16850	-	-	-	-	-	-	-	-	-	-	-	-	-	-	-	-	-	-	-	-	-	-	-	-	-	-	-	-	-	-	-	-	-	-	-	-	-	-	-	-	-	-	-	-	-	-	-	-
HisRS	H_Rhodopirellula_baltica_WP_011117814	-	-	-	-	-	-	-	-	-	-	-	-	-	-	-	-	-	-	-	-	-	-	-	-	-	-	-	-	-	-	-	-	-	-	-	-	-	-	-	-	-	-	-	-	-	-	-	-
HisRS	H_Thermomicrobium_roseum_WP_041435978	-	-	-	-	-	-	-	-	-	-	-	-	-	-	-	-	-	-	-	-	-	-	-	-	-	-	-	-	-	-	-	-	-	-	-	-	-	-	-	-	-	-	-	-	-	-	-	-
HisRS	H_Candidatus_Pacebacteria_bacterium_RIFOXYB1_FULL_39_46_OGJ38479.1	-	-	-	-	-	-	-	-	-	-	-	-	-	-	-	-	-	-	-	-	-	-	-	-	-	-	-	-	-	-	-	-	-	-	-	-	-	-	-	-	-	-	-	-	-	-	-	-
HisRS	H_Candidatus_Cerribacteria_bacterium_Amazon_FNV_2010_28_9_PWU22978.1	-	-	-	-	-	-	-	-	-	-	-	-	-	-	-	-	-	-	-	-	-	-	-	-	-	-	-	-	-	-	-	-	-	-	-	-	-	-	-	-	-	-	-	-	-	-	-	-
HisRS	H_Candidatus_Woesebacteria_bacterium_RIFCSPHIGHO2_01_FULL_39_32_OGM23910.1	-	-	-	-	-	-	-	-	-	-	-	-	-	-	-	-	-	-	-	-	-	-	-	-	-	-	-	-	-	-	-	-	-	-	-	-	-	-	-	-	-	-	-	-	-	-	-	-
HisRS	H_Candidatus_Chisholmbacteria_bacterium_RIFCSPLOWO2_01_FULL_50_28_OGY20638.1	-	-	-	-	-	-	-	-	-	-	-	-	-	-	-	-	-	-	-	-	-	-	-	-	-	-	-	-	-	-	-	-	-	-	-	-	-	-	-	-	-	-	-	-	-	-	-	-
HisRS	H_Chloroflexus_aurantiacus_J-10-fl_YP_001636530	-	-	-	-	-	-	-	-	-	-	-	-	-	-	-	-	-	-	-	-	-	-	-	-	-	-	-	-	-	-	-	-	-	-	-	-	-	-	-	-	-	-	-	-	-	-	-	-
HisRS	H_Pyrococcus_furiosus_DSM_3638_AAL80388	-	-	-	-	-	-	-	-	-	-	-	-	-	-	-	-	-	-	-	-	-	-	-	-	-	-	-	-	-	-	-	-	-	-	-	-	-	-	-	-	-	-	-	-	-	-	-	-
HisRS	H_Pyrococcus_horikoshii_WP_010884386	-	-	-	-	-	-	-	-	-	-	-	-	-	-	-	-	-	-	-	-	-	-	-	-	-	-	-	-	-	-	-	-	-	-	-	-	-	-	-	-	-	-	-	-	-	-	-	-
HisRS	H_Thermococcus_kodakarensis_KOD1_BAD85751	-	-	-	-	-	-	-	-	-	-	-	-	-	-	-	-	-	-	-	-	-	-	-	-	-	-	-	-	-	-	-	-	-	-	-	-	-	-	-	-	-	-	-	-	-	-	-	-
HisRS	H_Halorubrum_lacusprofundi_WP_015910917	-	-	-	-	-	-	-	-	-	-	-	-	-	-	-	-	-	-	-	-	-	-	-	-	-	-	-	-	-	-	-	-	-	-	-	-	-	-	-	-	-	-	-	-	-	-	-	-
HisRS	H_Candidatus_Lokiarchaeota_archaeon_RDOE01P_NHJ23270.1	-	-	-	-	-	-	-	-	-	-	-	-	-	-	-	-	-	-	-	-	-	-	-	-	-	-	-	-	-	-	-	-	-	-	-	-	-	-	-	-	-	-	-	-	-	-	-	-
HisRS	H_Lokiarchaeum_sp._GC14_75_KKK43739	-	-	-	-	-	-	-	-	-	-	-	-	-	-	-	-	-	-	-	-	-	-	-	-	-	-	-	-	-	-	-	-	-	-	-	-	-	-	-	-	-	-	-	-	-	-	-	-
HisRS	H_Candidatus_Dojkabacteria_bacterium_HGW-Dojkabacteria-1_PKN02931.1	-	-	-	-	-	-	-	-	-	-	-	-	-	-	-	-	-	-	-	-	-	-	-	-	-	-	-	-	-	-	-	-	-	-	-	-	-	-	-	-	-	-	-	-	-	-	-	-
HisRS	H_Candidatus_Taylorbacteria_bacterium_RIFCSPLOWO2_12_FULL_43_20_OHA42879.1	-	-	-	-	-	-	-	-	-	-	-	-	-	-	-	-	-	-	-	-	-	-	-	-	-	-	-	-	-	-	-	-	-	-	-	-	-	-	-	-	-	-	-	-	-	-	-	-
HisRS	H_Candidatus_Kerfeldbacteria_bacterium_RIFOXYB2_FULL_38_14_OGY87778.1	-	-	-	-	-	-	-	-	-	-	-	-	-	-	-	-	-	-	-	-	-	-	-	-	-	-	-	-	-	-	-	-	-	-	-	-	-	-	-	-	-	-	-	-	-	-	-	-
HisRS	H_Candidatus_Saccharibacteria_bacterium_RIFCSPHIGHO2_12_FULL_47_16_OGL34019.1	-	-	-	-	-	-	-	-	-	-	-	-	-	-	-	-	-	-	-	-	-	-	-	-	-	-	-	-	-	-	-	-	-	-	-	-	-	-	-	-	-	-	-	-	-	-	-	-
HisRS	H_Candidatus_Saccharimonas_aalborgensis_AGL61737.1	-	-	-	-	-	-	-	-	-	-	-	-	-	-	-	-	-	-	-	-	-	-	-	-	-	-	-	-	-	-	-	-	-	-	-	-	-	-	-	-	-	-	-	-	-	-	-	-
HisRS	H_Candidatus_Blackallbacteria_bacterium_CG13_big_fil_rev_8_21_14_2_50_49_14_PIW48347.1	-	-	-	-	-	-	-	-	-	-	-	-	-	-	-	-	-	-	-	-	-	-	-	-	-	-	-	-	-	-	-	-	-	-	-	-	-	-	-	-	-	-	-	-	-	-	-	-
HisRS	H_Leptospira_interrogans_WP_000431277	-	-	-	-	-	-	-	-	-	-	-	-	-	-	-	-	-	-	-	-	-	-	-	-	-	-	-	-	-	-	-	-	-	-	-	-	-	-	-	-	-	-	-	-	-	-	-	-
HisRS	H_candidate_division_WWE3_bacterium_RIFCSPLOWO2_01_FULL_41_18_OGC55461.1	-	-	-	-	-	-	-	-	-	-	-	-	-	-	-	-	-	-	-	-	-	-	-	-	-	-	-	-	-	-	-	-	-	-	-	-	-	-	-	-	-	-	-	-	-	-	-	-
HisRS	H_Chitinivibrio_alkaliphilus_WP_034636484	-	-	-	-	-	-	-	-	-	-	-	-	-	-	-	-	-	-	-	-	-	-	-	-	-	-	-	-	-	-	-	-	-	-	-	-	-	-	-	-	-	-	-	-	-	-	-	-
HisRS	H_Fibrobacter_succinogenes_subsp._succinogenes_S85_ACX76198	-	-	-	-	-	-	-	-	-	-	-	-	-	-	-	-	-	-	-	-	-	-	-	-	-	-	-	-	-	-	-	-	-	-	-	-	-	-	-	-	-	-	-	-	-	-	-	-
HisRS	H_Sedimentisphaera_cyanobacteriorum_WP_077538451.1	-	-	-	-	-	-	-	-	-	-	-	-	-	-	-	-	-	-	-	-	-	-	-	-	-	-	-	-	-	-	-	-	-	-	-	-	-	-	-	-	-	-	-	-	-	-	-	-
HisRS	H_Candidatus_Korarchaeota_archaeon_NZ13-K_RDD54225.1	-	-	-	-	-	-	-	-	-	-	-	-	-	-	-	-	-	-	-	-	-	-	-	-	-	-	-	-	-	-	-	-	-	-	-	-	-	-	-	-	-	-	-	-	-	-	-	-
HisRS	H_Candidatus_Korarchaeum_cryptofilum_OPF8_ACB07993	-	-	-	-	-	-	-	-	-	-	-	-	-	-	-	-	-	-	-	-	-	-	-	-	-	-	-	-	-	-	-	-	-	-	-	-	-	-	-	-	-	-	-	-	-	-	-	-
HisRS	H_Candidatus_Nanobsidianus_stetteri_PVU68712.1	-	-	-	-	-	-	-	-	-	-	-	-	-	-	-	-	-	-	-	-	-	-	-	-	-	-	-	-	-	-	-	-	-	-	-	-	-	-	-	-	-	-	-	-	-	-	-	-
HisRS	H_Candidatus_Nanoclepta_minutus_RIB35499.1	-	-	-	-	-	-	-	-	-	-	-	-	-	-	-	-	-	-	-	-	-	-	-	-	-	-	-	-	-	-	-	-	-	-	-	-	-	-	-	-	-	-	-	-	-	-	-	-
HisRS	H_Nanoarchaeum_equitans_Kin4-M_P60922	-	-	-	-	-	-	-	-	-	-	-	-	-	-	-	-	-	-	-	-	-	-	-	-	-	-	-	-	-	-	-	-	-	-	-	-	-	-	-	-	-	-	-	-	-	-	-	-
HisRS	H_archaeon_GW2011_AR5_KHO47608	-	-	-	-	-	-	-	-	-	-	-	-	-	-	-	-	-	-	-	-	-	-	-	-	-	-	-	-	-	-	-	-	-	-	-	-	-	-	-	-	-	-	-	-	-	-	-	-
HisRS	H_Candidatus_Nezhaarchaeota_archaeon_WYZ-LMO8_TDA35354.1	-	-	-	-	-	-	-	-	-	-	-	-	-	-	-	-	-	-	-	-	-	-	-	-	-	-	-	-	-	-	-	-	-	-	-	-	-	-	-	-	-	-	-	-	-	-	-	-
HisRS	H_Candidatus_Methanosuratus_subterraneum_RWX73351.1	-	-	-	-	-	-	-	-	-	-	-	-	-	-	-	-	-	-	-	-	-	-	-	-	-	-	-	-	-	-	-	-	-	-	-	-	-	-	-	-	-	-	-	-	-	-	-	-
HisRS	H_Candidatus_Bathyarchaeota_archaeon_B24-2_PDM26588	-	-	-	-	-	-	-	-	-	-	-	-	-	-	-	-	-	-	-	-	-	-	-	-	-	-	-	-	-	-	-	-	-	-	-	-	-	-	-	-	-	-	-	-	-	-	-	-
HisRS	H_Candidatus_Fermentimicrarchaeum_limneticum_QLJ52632.1	-	-	-	-	-	-	-	-	-	-	-	-	-	-	-	-	-	-	-	-	-	-	-	-	-	-	-	-	-	-	-	-	-	-	-	-	-	-	-	-	-	-	-	-	-	-	-	-
HisRS	H_Candidatus_Thorarchaeota_archaeon_SMTZ1-83_KXH74668	-	-	-	-	-	-	-	-	-	-	-	-	-	-	-	-	-	-	-	-	-	-	-	-	-	-	-	-	-	-	-	-	-	-	-	-	-	-	-	-	-	-	-	-	-	-	-	-
HisRS	H_Candidatus_Thorarchaeota_archaeon_RDOF01P_NHJ13367.1	-	-	-	-	-	-	-	-	-	-	-	-	-	-	-	-	-	-	-	-	-	-	-	-	-	-	-	-	-	-	-	-	-	-	-	-	-	-	-	-	-	-	-	-	-	-	-	-
HisRS	H_Thermofilum_pendens_Hrk_5_ABL78061	-	-	-	-	-	-	-	-	-	-	-	-	-	-	-	-	-	-	-	-	-	-	-	-	-	-	-	-	-	-	-	-	-	-	-	-	-	-	-	-	-	-	-	-	-	-	-	-
HisRS	H_Candidatus_Woesearchaeota_archaeon_CG10_big_fil_rev_8_21_14_0_10_36_11_PIN76083.1	-	-	-	-	-	-	-	-	-	-	-	-	-	-	-	-	-	-	-	-	-	-	-	-	-	-	-	-	-	-	-	-	-	-	-	-	-	-	-	-	-	-	-	-	-	-	-	-
HisRS	H_Candidatus_Woesearchaeota_archaeon_CG10_big_fil_rev_8_21_14_0_10_45_16_PIN73387.1	-	-	-	-	-	-	-	-	-	-	-	-	-	-	-	-	-	-	-	-	-	-	-	-	-	-	-	-	-	-	-	-	-	-	-	-	-	-	-	-	-	-	-	-	-	-	-	-
HisRS	H_archaeon_GW2011_AR20_AJF62943	-	-	-	-	-	-	-	-	-	-	-	-	-	-	-	-	-	-	-	-	-	-	-	-	-	-	-	-	-	-	-	-	-	-	-	-	-	-	-	-	-	-	-	-	-	-	-	-
HisRS	H_Candidatus_Diapherotrites_archaeon_CG10_big_fil_rev_8_21_14_0_10_31_34_PIN98473.1	-	-	-	-	-	-	-	-	-	-	-	-	-	-	-	-	-	-	-	-	-	-	-	-	-	-	-	-	-	-	-	-	-	-	-	-	-	-	-	-	-	-	-	-	-	-	-	-
HisRS	H_Candidatus_Heimdallarchaeota_archaeon_B3_Heim_PWI46908.1	-	-	-	-	-	-	-	-	-	-	-	-	-	-	-	-	-	-	-	-	-	-	-	-	-	-	-	-	-	-	-	-	-	-	-	-	-	-	-	-	-	-	-	-	-	-	-	-
HisRS	H_Candidatus_Heimdallarchaeota_archaeon_RDOB01P_NHJ02600.1	-	-	-	-	-	-	-	-	-	-	-	-	-	-	-	-	-	-	-	-	-	-	-	-	-	-	-	-	-	-	-	-	-	-	-	-	-	-	-	-	-	-	-	-	-	-	-	-
HisRS	H_Candidatus_Heimdallarchaeota_archaeon_LC_3_OLS23738	-	-	-	-	-	-	-	-	-	-	-	-	-	-	-	-	-	-	-	-	-	-	-	-	-	-	-	-	-	-	-	-	-	-	-	-	-	-	-	-	-	-	-	-	-	-	-	-
HisRS	H_Candidatus_Diapherotrites_archaeon_CG11_big_fil_rev_8_21_14_0_20_37_9_PIN84935.1	-	-	-	-	-	-	-	-	-	-	-	-	-	-	-	-	-	-	-	-	-	-	-	-	-	-	-	-	-	-	-	-	-	-	-	-	-	-	-	-	-	-	-	-	-	-	-	-
HisRS	H_candidate_division_WWE3_bacterium_RAAC2_WWE3_1_AHB40180.1	-	-	-	-	-	-	-	-	-	-	-	-	-	-	-	-	-	-	-	-	-	-	-	-	-	-	-	-	-	-	-	-	-	-	-	-	-	-	-	-	-	-	-	-	-	-	-	-
HisRS	H_Candidatus_Collierbacteria_bacterium_GW2011_GWA2_42_17_KKS42873.1	-	-	-	-	-	-	-	-	-	-	-	-	-	-	-	-	-	-	-	-	-	-	-	-	-	-	-	-	-	-	-	-	-	-	-	-	-	-	-	-	-	-	-	-	-	-	-	-
HisRS	H_Candidatus_Wolfebacteria_bacterium_GW2011_GWD2_47_17_KKU66054.1	-	-	-	-	-	-	-	-	-	-	-	-	-	-	-	-	-	-	-	-	-	-	-	-	-	-	-	-	-	-	-	-	-	-	-	-	-	-	-	-	-	-	-	-	-	-	-	-
HisRS	H_Candidatus_Wolfebacteria_bacterium_GW2011_GWE2_44_13_KKT43953.1	-	-	-	-	-	-	-	-	-	-	-	-	-	-	-	-	-	-	-	-	-	-	-	-	-	-	-	-	-	-	-	-	-	-	-	-	-	-	-	-	-	-	-	-	-	-	-	-
HisRS	H_Candidatus_Giovannonibacteria_bacterium_RIFCSPHIGHO2_12_FULL_43_15_OGF77313	-	-	-	-	-	-	-	-	-	-	-	-	-	-	-	-	-	-	-	-	-	-	-	-	-	-	-	-	-	-	-	-	-	-	-	-	-	-	-	-	-	-	-	-	-	-	-	-
HisRS	H_Clostridium_acetobutylicum_ATCC_824_AAK80686	-	-	-	-	-	-	-	-	-	-	-	-	-	-	-	-	-	-	-	-	-	-	-	-	-	-	-	-	-	-	-	-	-	-	-	-	-	-	-	-	-	-	-	-	-	-	-	-
HisRS	H_Candidatus_Jorgensenbacteria_bacterium_RIFCSPHIGHO2_02_FULL_45_20_OGG39042.1	-	-	-	-	-	-	-	-	-	-	-	-	-	-	-	-	-	-	-	-	-	-	-	-	-	-	-	-	-	-	-	-	-	-	-	-	-	-	-	-	-	-	-	-	-	-	-	-
HisRS	H_Candidatus_Yanofskybacteria_bacterium_RIFOXYC2_FULL_44_13_OGN40446.1	-	-	-	-	-	-	-	-	-	-	-	-	-	-	-	-	-	-	-	-	-	-	-	-	-	-	-	-	-	-	-	-	-	-	-	-	-	-	-	-	-	-	-	-	-	-	-	-
HisRS	H_Candidatus_Mancarchaeum_acidiphilum_WP_088819544.1	-	-	-	-	-	-	-	-	-	-	-	-	-	-	-	-	-	-	-	-	-	-	-	-	-	-	-	-	-	-	-	-	-	-	-	-	-	-	-	-	-	-	-	-	-	-	-	-
HisRS	H_Candidatus_Micrarchaeum_acidiphilum_ARMAN-2_EET89584	-	-	-	-	-	-	-	-	-	-	-	-	-	-	-	-	-	-	-	-	-	-	-	-	-	-	-	-	-	-	-	-	-	-	-	-	-	-	-	-	-	-	-	-	-	-	-	-
HisRS	H_Candidatus_Abawacabacteria_bacterium_RBG_16_42_10_OGC82272.1	-	-	-	-	-	-	-	-	-	-	-	-	-	-	-	-	-	-	-	-	-	-	-	-	-	-	-	-	-	-	-	-	-	-	-	-	-	-	-	-	-	-	-	-	-	-	-	-
HisRS	H_Candidatus_Huberarchaea_archaeon_CG03_land_8_20_14_0_80_31_114_PIV13671.1	-	-	-	-	-	-	-	-	-	-	-	-	-	-	-	-	-	-	-	-	-	-	-	-	-	-	-	-	-	-	-	-	-	-	-	-	-	-	-	-	-	-	-	-	-	-	-	-
HisRS	H_Candidatus_Micrarchaeota_archaeon_CG10_big_fil_rev_8_21_14_0_10_45_29_PIT84310.1	-	-	-	-	-	-	-	-	-	-	-	-	-	-	-	-	-	-	-	-	-	-	-	-	-	-	-	-	-	-	-	-	-	-	-	-	-	-	-	-	-	-	-	-	-	-	-	-
HisRS	H_Pyrobaculum_aerophilum_str._IM2_AAL63558	-	-	-	-	-	-	-	-	-	-	-	-	-	-	-	-	-	-	-	-	-	-	-	-	-	-	-	-	-	-	-	-	-	-	-	-	-	-	-	-	-	-	-	-	-	-	-	-
HisRS	H_Thermoproteus_tenax_WP_014126718	-	-	-	-	-	-	-	-	-	-	-	-	-	-	-	-	-	-	-	-	-	-	-	-	-	-	-	-	-	-	-	-	-	-	-	-	-	-	-	-	-	-	-	-	-	-	-	-
HisRS	H_Candidatus_Marsarchaeota_G1_archaeon_BE_D_PSN85257.1	-	-	-	-	-	-	-	-	-	-	-	-	-	-	-	-	-	-	-	-	-	-	-	-	-	-	-	-	-	-	-	-	-	-	-	-	-	-	-	-	-	-	-	-	-	-	-	-
HisRS	H_Candidatus_Marsarchaeota_G2_archaeon_ECH_B_1_PSO03314.1	-	-	-	-	-	-	-	-	-	-	-	-	-	-	-	-	-	-	-	-	-	-	-	-	-	-	-	-	-	-	-	-	-	-	-	-	-	-	-	-	-	-	-	-	-	-	-	-
HisRS	H_Nitrosopumilus_maritimus_SCM1_ABX12132	-	-	-	-	-	-	-	-	-	-	-	-	-	-	-	-	-	-	-	-	-	-	-	-	-	-	-	-	-	-	-	-	-	-	-	-	-	-	-	-	-	-	-	-	-	-	-	-
HisRS	H_Candidatus_Nitrosotenuis_cloacae_WP_048186975	-	-	-	-	-	-	-	-	-	-	-	-	-	-	-	-	-	-	-	-	-	-	-	-	-	-	-	-	-	-	-	-	-	-	-	-	-	-	-	-	-	-	-	-	-	-	-	-
HisRS	H_Candidatus_Nitrosopelagicus_brevis_WP_048106019	-	-	-	-	-	-	-	-	-	-	-	-	-	-	-	-	-	-	-	-	-	-	-	-	-	-	-	-	-	-	-	-	-	-	-	-	-	-	-	-	-	-	-	-	-	-	-	-
HisRS	H_Candidatus_Nitrosotalea_devanaterra_CUR52628	-	-	-	-	-	-	-	-	-	-	-	-	-	-	-	-	-	-	-	-	-	-	-	-	-	-	-	-	-	-	-	-	-	-	-	-	-	-	-	-	-	-	-	-	-	-	-	-
HisRS	H_Nitrososphaera_viennensis_EN76_AIC14467	-	-	-	-	-	-	-	-	-	-	-	-	-	-	-	-	-	-	-	-	-	-	-	-	-	-	-	-	-	-	-	-	-	-	-	-	-	-	-	-	-	-	-	-	-	-	-	-
HisRS	H_Conexivisphaera_calidus_WP_174447837.1	-	-	-	-	-	-	-	-	-	-	-	-	-	-	-	-	-	-	-	-	-	-	-	-	-	-	-	-	-	-	-	-	-	-	-	-	-	-	-	-	-	-	-	-	-	-	-	-
HisRS	H_Archaeoglobus_fulgidus_DSM_4304_O28631	-	-	-	-	-	-	-	-	-	-	-	-	-	-	-	-	-	-	-	-	-	-	-	-	-	-	-	-	-	-	-	-	-	-	-	-	-	-	-	-	-	-	-	-	-	-	-	-
HisRS	H_Methanosarcina_barkeri_227_AKB58072	-	-	-	-	-	-	-	-	-	-	-	-	-	-	-	-	-	-	-	-	-	-	-	-	-	-	-	-	-	-	-	-	-	-	-	-	-	-	-	-	-	-	-	-	-	-	-	-
HisRS	H_Candidatus_Methanoliparum_thermophilum_RZN65431.1	-	-	-	-	-	-	-	-	-	-	-	-	-	-	-	-	-	-	-	-	-	-	-	-	-	-	-	-	-	-	-	-	-	-	-	-	-	-	-	-	-	-	-	-	-	-	-	-
HisRS	H_Candidatus_Hydrothermarchaeota_archaeon_JdFR-18_2730021773_Ga0180886_11254	-	-	-	-	-	-	-	-	-	-	-	-	-	-	-	-	-	-	-	-	-	-	-	-	-	-	-	-	-	-	-	-	-	-	-	-	-	-	-	-	-	-	-	-	-	-	-	-
HisRS	H_Methanobacterium_formicicum_DSM_3637_EKF85505	-	-	-	-	-	-	-	-	-	-	-	-	-	-	-	-	-	-	-	-	-	-	-	-	-	-	-	-	-	-	-	-	-	-	-	-	-	-	-	-	-	-	-	-	-	-	-	-
HisRS	H_Methanocaldococcus_jannaschii_DSM_2661_AAB99003	-	-	-	-	-	-	-	-	-	-	-	-	-	-	-	-	-	-	-	-	-	-	-	-	-	-	-	-	-	-	-	-	-	-	-	-	-	-	-	-	-	-	-	-	-	-	-	-
HisRS	H_Methanococcus_maripaludis_S2_P60921	-	-	-	-	-	-	-	-	-	-	-	-	-	-	-	-	-	-	-	-	-	-	-	-	-	-	-	-	-	-	-	-	-	-	-	-	-	-	-	-	-	-	-	-	-	-	-	-
HisRS	H_Aciduliprofundum_boonei_WP_049940256	-	-	-	-	-	-	-	-	-	-	-	-	-	-	-	-	-	-	-	-	-	-	-	-	-	-	-	-	-	-	-	-	-	-	-	-	-	-	-	-	-	-	-	-	-	-	-	-
HisRS	H_Picrophilus_torridus_DSM_9790_Q6L1Q5	-	-	-	-	-	-	-	-	-	-	-	-	-	-	-	-	-	-	-	-	-	-	-	-	-	-	-	-	-	-	-	-	-	-	-	-	-	-	-	-	-	-	-	-	-	-	-	-
HisRS	H_Thermoplasma_acidophilum_WP_010900526	-	-	-	-	-	-	-	-	-	-	-	-	-	-	-	-	-	-	-	-	-	-	-	-	-	-	-	-	-	-	-	-	-	-	-	-	-	-	-	-	-	-	-	-	-	-	-	-
HisRS	H_Nanohaloarchaea_archaeon_SG9_AOV95008	-	-	-	-	-	-	-	-	-	-	-	-	-	-	-	-	-	-	-	-	-	-	-	-	-	-	-	-	-	-	-	-	-	-	-	-	-	-	-	-	-	-	-	-	-	-	-	-
HisRS	H_Halobacterium_salinarum_WP_010903476	-	-	-	-	-	-	-	-	-	-	-	-	-	-	-	-	-	-	-	-	-	-	-	-	-	-	-	-	-	-	-	-	-	-	-	-	-	-	-	-	-	-	-	-	-	-	-	-
HisRS	H_candidate_division_Hyd24-12_bacterium_Vib_1_KZD15949	-	-	-	-	-	-	-	-	-	-	-	-	-	-	-	-	-	-	-	-	-	-	-	-	-	-	-	-	-	-	-	-	-	-	-	-	-	-	-	-	-	-	-	-	-	-	-	-
HisRS	H_Candidatus_Aegiribacteria_bacterium_MLS_C_OPL18320.1	-	-	-	-	-	-	-	-	-	-	-	-	-	-	-	-	-	-	-	-	-	-	-	-	-	-	-	-	-	-	-	-	-	-	-	-	-	-	-	-	-	-	-	-	-	-	-	-
HisRS	H_Candidatus_Adlerbacteria_bacterium_GW2011_GWA1_54_10_KKW35491.1	-	-	-	-	-	-	-	-	-	-	-	-	-	-	-	-	-	-	-	-	-	-	-	-	-	-	-	-	-	-	-	-	-	-	-	-	-	-	-	-	-	-	-	-	-	-	-	-
HisRS	H_Candidatus_Adlerbacteria_bacterium_RIFCSPHIGHO2_02_FULL_54_18_OGC88667.1	-	-	-	-	-	-	-	-	-	-	-	-	-	-	-	-	-	-	-	-	-	-	-	-	-	-	-	-	-	-	-	-	-	-	-	-	-	-	-	-	-	-	-	-	-	-	-	-
HisRS	H_Candidatus_Kaiserbacteria_bacterium_RIFCSPLOWO2_02_FULL_51_13_OGG81419.1	-	-	-	-	-	-	-	-	-	-	-	-	-	-	-	-	-	-	-	-	-	-	-	-	-	-	-	-	-	-	-	-	-	-	-	-	-	-	-	-	-	-	-	-	-	-	-	-
HisRS	H_Candidatus_Campbellbacteria_bacterium_RIFOXYC2_FULL_35_25_OGD66804.1	-	-	-	-	-	-	-	-	-	-	-	-	-	-	-	-	-	-	-	-	-	-	-	-	-	-	-	-	-	-	-	-	-	-	-	-	-	-	-	-	-	-	-	-	-	-	-	-
HisRS	H_Candidatus_Zambryskibacteria_bacterium_RIFCSPHIGHO2_01_FULL_43_25_OHA89342.1	-	-	-	-	-	-	-	-	-	-	-	-	-	-	-	-	-	-	-	-	-	-	-	-	-	-	-	-	-	-	-	-	-	-	-	-	-	-	-	-	-	-	-	-	-	-	-	-
HisRS	H_Candidatus_Kaiserbacteria_bacterium_RIFCSPLOWO2_12_FULL_50_10_OGG89255.1	-	-	-	-	-	-	-	-	-	-	-	-	-	-	-	-	-	-	-	-	-	-	-	-	-	-	-	-	-	-	-	-	-	-	-	-	-	-	-	-	-	-	-	-	-	-	-	-
HisRS	H_Candidatus_Woesebacteria_bacterium_RIFCSPLOWO2_01_FULL_39_23_OGM62496.1	-	-	-	-	-	-	-	-	-	-	-	-	-	-	-	-	-	-	-	-	-	-	-	-	-	-	-	-	-	-	-	-	-	-	-	-	-	-	-	-	-	-	-	-	-	-	-	-
HisRS	H_Candidatus_Thalassarchaeum_betae_PXF22508.1	-	-	-	-	-	-	-	-	-	-	-	-	-	-	-	-	-	-	-	-	-	-	-	-	-	-	-	-	-	-	-	-	-	-	-	-	-	-	-	-	-	-	-	-	-	-	-	-
HisRS	H_Marine_Group_II_euryarchaeote_MED-G34_PDH28179.1	-	-	-	-	-	-	-	-	-	-	-	-	-	-	-	-	-	-	-	-	-	-	-	-	-	-	-	-	-	-	-	-	-	-	-	-	-	-	-	-	-	-	-	-	-	-	-	-
HisRS	H_Marine_Group_II_euryarchaeote_MED-G38_PDH23570.1	-	-	-	-	-	-	-	-	-	-	-	-	-	-	-	-	-	-	-	-	-	-	-	-	-	-	-	-	-	-	-	-	-	-	-	-	-	-	-	-	-	-	-	-	-	-	-	-
HisRS	H_Marine_Group_III_euryarchaeote_CG-Bathy1_OIR20243	-	-	-	-	-	-	-	-	-	-	-	-	-	-	-	-	-	-	-	-	-	-	-	-	-	-	-	-	-	-	-	-	-	-	-	-	-	-	-	-	-	-	-	-	-	-	-	-
HisRS	H_Candidatus_Raymondbacteria_bacterium_RIFOXYA2_FULL_49_16_OGJ93376.1	-	-	-	-	-	-	-	-	-	-	-	-	-	-	-	-	-	-	-	-	-	-	-	-	-	-	-	-	-	-	-	-	-	-	-	-	-	-	-	-	-	-	-	-	-	-	-	-
HisRS	H_Gemmatimonas_aurantiaca_T-27_BAH38796	-	-	-	-	-	-	-	-	-	-	-	-	-	-	-	-	-	-	-	-	-	-	-	-	-	-	-	-	-	-	-	-	-	-	-	-	-	-	-	-	-	-	-	-	-	-	-	-
HisRS	H_Methylacidiphilum_infernorum_V4_ACD82140	-	-	-	-	-	-	-	-	-	-	-	-	-	-	-	-	-	-	-	-	-	-	-	-	-	-	-	-	-	-	-	-	-	-	-	-	-	-	-	-	-	-	-	-	-	-	-	-
HisRS	H_candidate_division_SR1_bacterium_Aalborg_AAW-1_AKH32689	-	-	-	-	-	-	-	-	-	-	-	-	-	-	-	-	-	-	-	-	-	-	-	-	-	-	-	-	-	-	-	-	-	-	-	-	-	-	-	-	-	-	-	-	-	-	-	-
HisRS	H_Nitrospinae_bacterium_CG11_big_fil_rev_8_21_14_0_20_45_15_PIR01122.1	-	-	-	-	-	-	-	-	-	-	-	-	-	-	-	-	-	-	-	-	-	-	-	-	-	-	-	-	-	-	-	-	-	-	-	-	-	-	-	-	-	-	-	-	-	-	-	-
HisRS	H_Thermosulfuriphilus_ammonigenes_WP_166032376.1	-	-	-	-	-	-	-	-	-	-	-	-	-	-	-	-	-	-	-	-	-	-	-	-	-	-	-	-	-	-	-	-	-	-	-	-	-	-	-	-	-	-	-	-	-	-	-	-
HisRS	H_Thermodesulfobacterium_commune_WP_038062159	-	-	-	-	-	-	-	-	-	-	-	-	-	-	-	-	-	-	-	-	-	-	-	-	-	-	-	-	-	-	-	-	-	-	-	-	-	-	-	-	-	-	-	-	-	-	-	-
HisRS	H_Thermus_thermophilus_HB27_YP_004335	-	-	-	-	-	-	-	-	-	-	-	-	-	-	-	-	-	-	-	-	-	-	-	-	-	-	-	-	-	-	-	-	-	-	-	-	-	-	-	-	-	-	-	-	-	-	-	-
HisRS	H_candidate_division_NC10_bacterium_CSP1-5_KRT70852	-	-	-	-	-	-	-	-	-	-	-	-	-	-	-	-	-	-	-	-	-	-	-	-	-	-	-	-	-	-	-	-	-	-	-	-	-	-	-	-	-	-	-	-	-	-	-	-
HisRS	H_Candidatus_Dadabacteria_bacterium_RIFCSPHIGHO2_12_FULL_53_21_OGE25211.1	-	-	-	-	-	-	-	-	-	-	-	-	-	-	-	-	-	-	-	-	-	-	-	-	-	-	-	-	-	-	-	-	-	-	-	-	-	-	-	-	-	-	-	-	-	-	-	-
HisRS	H_candidate_division_WOR-1_bacterium_RIFOXYA2_FULL_36_21_OGC07093.1	-	-	-	-	-	-	-	-	-	-	-	-	-	-	-	-	-	-	-	-	-	-	-	-	-	-	-	-	-	-	-	-	-	-	-	-	-	-	-	-	-	-	-	-	-	-	-	-
HisRS	H_Candidatus_Termititenax_aidoneus_GBR73204.1	-	-	-	-	-	-	-	-	-	-	-	-	-	-	-	-	-	-	-	-	-	-	-	-	-	-	-	-	-	-	-	-	-	-	-	-	-	-	-	-	-	-	-	-	-	-	-	-
HisRS	H_Candidatus_Margulisbacteria_bacterium_GWF2_38_17_OGI02182.1	-	-	-	-	-	-	-	-	-	-	-	-	-	-	-	-	-	-	-	-	-	-	-	-	-	-	-	-	-	-	-	-	-	-	-	-	-	-	-	-	-	-	-	-	-	-	-	-
HisRS	H_Candidatus_Atribacteria_bacterium_CG_4_9_14_3_um_filter_33_16_PJB56060.1	-	-	-	-	-	-	-	-	-	-	-	-	-	-	-	-	-	-	-	-	-	-	-	-	-	-	-	-	-	-	-	-	-	-	-	-	-	-	-	-	-	-	-	-	-	-	-	-
HisRS	H_Candidatus_Atribacteria_bacterium_RBG_19FT_COMBO_35_14_OGD14531.1	-	-	-	-	-	-	-	-	-	-	-	-	-	-	-	-	-	-	-	-	-	-	-	-	-	-	-	-	-	-	-	-	-	-	-	-	-	-	-	-	-	-	-	-	-	-	-	-
HisRS	H_Caldithrix_abyssi_DSM_13497_EHO41295	-	-	-	-	-	-	-	-	-	-	-	-	-	-	-	-	-	-	-	-	-	-	-	-	-	-	-	-	-	-	-	-	-	-	-	-	-	-	-	-	-	-	-	-	-	-	-	-
HisRS	H_Candidatus_Kryptobacter_tengchongensis_CUU01462	-	-	-	-	-	-	-	-	-	-	-	-	-	-	-	-	-	-	-	-	-	-	-	-	-	-	-	-	-	-	-	-	-	-	-	-	-	-	-	-	-	-	-	-	-	-	-	-
HisRS	H_Candidatus_Kryptonium_thompsoni_CUS87986	-	-	-	-	-	-	-	-	-	-	-	-	-	-	-	-	-	-	-	-	-	-	-	-	-	-	-	-	-	-	-	-	-	-	-	-	-	-	-	-	-	-	-	-	-	-	-	-
HisRS	H_Ignavibacterium_album_JCM_16511_AFH48585	-	-	-	-	-	-	-	-	-	-	-	-	-	-	-	-	-	-	-	-	-	-	-	-	-	-	-	-	-	-	-	-	-	-	-	-	-	-	-	-	-	-	-	-	-	-	-	-
HisRS	H_Melioribacter_roseus_WP_014855052	-	-	-	-	-	-	-	-	-	-	-	-	-	-	-	-	-	-	-	-	-	-	-	-	-	-	-	-	-	-	-	-	-	-	-	-	-	-	-	-	-	-	-	-	-	-	-	-
HisRS	H_Aminobacterium_colombiense_DSM_12261_ADE56674	-	-	-	-	-	-	-	-	-	-	-	-	-	-	-	-	-	-	-	-	-	-	-	-	-	-	-	-	-	-	-	-	-	-	-	-	-	-	-	-	-	-	-	-	-	-	-	-
HisRS	H_Thermanaerovibrio_acidaminovorans_WP_012869333	-	-	-	-	-	-	-	-	-	-	-	-	-	-	-	-	-	-	-	-	-	-	-	-	-	-	-	-	-	-	-	-	-	-	-	-	-	-	-	-	-	-	-	-	-	-	-	-
HisRS	H_candidate_division_KSB1_bacterium_RBG_16_48_16_OGC09281	-	-	-	-	-	-	-	-	-	-	-	-	-	-	-	-	-	-	-	-	-	-	-	-	-	-	-	-	-	-	-	-	-	-	-	-	-	-	-	-	-	-	-	-	-	-	-	-
HisRS	H_Dehalococcoides_mccartyi_195_AAW39179.1	-	-	-	-	-	-	-	-	-	-	-	-	-	-	-	-	-	-	-	-	-	-	-	-	-	-	-	-	-	-	-	-	-	-	-	-	-	-	-	-	-	-	-	-	-	-	-	-
HisRS	H_Thermodesulfovibrio_yellowstonii_WP_012545147	-	-	-	-	-	-	-	-	-	-	-	-	-	-	-	-	-	-	-	-	-	-	-	-	-	-	-	-	-	-	-	-	-	-	-	-	-	-	-	-	-	-	-	-	-	-	-	-
HisRS	H_Denitrovibrio_acetiphilus_DSM_12809_ADD68206	-	-	-	-	-	-	-	-	-	-	-	-	-	-	-	-	-	-	-	-	-	-	-	-	-	-	-	-	-	-	-	-	-	-	-	-	-	-	-	-	-	-	-	-	-	-	-	-
HisRS	H_Candidatus_Desantisbacteria_bacterium_CG02_land_8_20_14_3_00_49_13_PIV56410.1	-	-	-	-	-	-	-	-	-	-	-	-	-	-	-	-	-	-	-	-	-	-	-	-	-	-	-	-	-	-	-	-	-	-	-	-	-	-	-	-	-	-	-	-	-	-	-	-
HisRS	H_Candidatus_Abyssubacteria_bacterium_SURF_17_RJP67841.1	-	-	-	-	-	-	-	-	-	-	-	-	-	-	-	-	-	-	-	-	-	-	-	-	-	-	-	-	-	-	-	-	-	-	-	-	-	-	-	-	-	-	-	-	-	-	-	-
HisRS	H_candidate_division_NPL-UPA2_bacterium_Unc8_RII01076.1	-	-	-	-	-	-	-	-	-	-	-	-	-	-	-	-	-	-	-	-	-	-	-	-	-	-	-	-	-	-	-	-	-	-	-	-	-	-	-	-	-	-	-	-	-	-	-	-
HisRS	H_Nitrospira_defluvii_WP_013250876.1	-	-	-	-	-	-	-	-	-	-	-	-	-	-	-	-	-	-	-	-	-	-	-	-	-	-	-	-	-	-	-	-	-	-	-	-	-	-	-	-	-	-	-	-	-	-	-	-
HisRS	H_Candidatus_Marinamargulisbacteria_bacterium_SCGC_AG-410-N11_WP_154083786.1	-	-	-	-	-	-	-	-	-	-	-	-	-	-	-	-	-	-	-	-	-	-	-	-	-	-	-	-	-	-	-	-	-	-	-	-	-	-	-	-	-	-	-	-	-	-	-	-
HisRS	H_Candidatus_Cloacimonas_acidaminovorans_str._Evry_CAO80412	-	-	-	-	-	-	-	-	-	-	-	-	-	-	-	-	-	-	-	-	-	-	-	-	-	-	-	-	-	-	-	-	-	-	-	-	-	-	-	-	-	-	-	-	-	-	-	-
HisRS	H_Candidatus_Syntrophosphaera_thermopropionivorans_WP_133201561.1	-	-	-	-	-	-	-	-	-	-	-	-	-	-	-	-	-	-	-	-	-	-	-	-	-	-	-	-	-	-	-	-	-	-	-	-	-	-	-	-	-	-	-	-	-	-	-	-
HisRS	H_Candidatus_Aureabacteria_bacterium_SURF_26_RJP61686.1	-	-	-	-	-	-	-	-	-	-	-	-	-	-	-	-	-	-	-	-	-	-	-	-	-	-	-	-	-	-	-	-	-	-	-	-	-	-	-	-	-	-	-	-	-	-	-	-
HisRS	H_Myxococcus_xanthus_WP_011553741	-	-	-	-	-	-	-	-	-	-	-	-	-	-	-	-	-	-	-	-	-	-	-	-	-	-	-	-	-	-	-	-	-	-	-	-	-	-	-	-	-	-	-	-	-	-	-	-
HisRS	H_Chlorobaculum_parvum_NCIB_8327_ACF12190	-	-	-	-	-	-	-	-	-	-	-	-	-	-	-	-	-	-	-	-	-	-	-	-	-	-	-	-	-	-	-	-	-	-	-	-	-	-	-	-	-	-	-	-	-	-	-	-
HisRS	H_Chlorobium_phaeobacteroides_DSM_266_ABL64423	-	-	-	-	-	-	-	-	-	-	-	-	-	-	-	-	-	-	-	-	-	-	-	-	-	-	-	-	-	-	-	-	-	-	-	-	-	-	-	-	-	-	-	-	-	-	-	-
HisRS	H_Prosthecochloris_aestuarii_DSM_271_ACF45419	-	-	-	-	-	-	-	-	-	-	-	-	-	-	-	-	-	-	-	-	-	-	-	-	-	-	-	-	-	-	-	-	-	-	-	-	-	-	-	-	-	-	-	-	-	-	-	-
HisRS	H_Marinimicrobia_bacterium_46_43_KUK90690	-	-	-	-	-	-	-	-	-	-	-	-	-	-	-	-	-	-	-	-	-	-	-	-	-	-	-	-	-	-	-	-	-	-	-	-	-	-	-	-	-	-	-	-	-	-	-	-
HisRS	H_Chrysiogenes_arsenatis_WP_027389983	-	-	-	-	-	-	-	-	-	-	-	-	-	-	-	-	-	-	-	-	-	-	-	-	-	-	-	-	-	-	-	-	-	-	-	-	-	-	-	-	-	-	-	-	-	-	-	-
HisRS	H_Desulfurispirillum_indicum_S5_ADU65569	-	-	-	-	-	-	-	-	-	-	-	-	-	-	-	-	-	-	-	-	-	-	-	-	-	-	-	-	-	-	-	-	-	-	-	-	-	-	-	-	-	-	-	-	-	-	-	-
HisRS	H_Nitrosomonas_europaea_ATCC_19718_Q82XU9	-	-	-	-	-	-	-	-	-	-	-	-	-	-	-	-	-	-	-	-	-	-	-	-	-	-	-	-	-	-	-	-	-	-	-	-	-	-	-	-	-	-	-	-	-	-	-	-
HisRS	H_Azotobacter_vinelandii_WP_012702539	-	-	-	-	-	-	-	-	-	-	-	-	-	-	-	-	-	-	-	-	-	-	-	-	-	-	-	-	-	-	-	-	-	-	-	-	-	-	-	-	-	-	-	-	-	-	-	-
HisRS	H_Pseudomonas_putida_GB-1_B0KPI8	-	-	-	-	-	-	-	-	-	-	-	-	-	-	-	-	-	-	-	-	-	-	-	-	-	-	-	-	-	-	-	-	-	-	-	-	-	-	-	-	-	-	-	-	-	-	-	-
HisRS	H_Escherichia_coli_str._K-12_substr._MG1655_NP_417009	-	-	-	-	-	-	-	-	-	-	-	-	-	-	-	-	-	-	-	-	-	-	-	-	-	-	-	-	-	-	-	-	-	-	-	-	-	-	-	-	-	-	-	-	-	-	-	-
HisRS	H_Vibrio_cholerae_O1_biovar_El_Tor_str._N16961_Q9KTX0	-	-	-	-	-	-	-	-	-	-	-	-	-	-	-	-	-	-	-	-	-	-	-	-	-	-	-	-	-	-	-	-	-	-	-	-	-	-	-	-	-	-	-	-	-	-	-	-
HisRS	H_Candidatus_Muproteobacteria_bacterium_RBG_16_62_13_OGI37573.1	-	-	-	-	-	-	-	-	-	-	-	-	-	-	-	-	-	-	-	-	-	-	-	-	-	-	-	-	-	-	-	-	-	-	-	-	-	-	-	-	-	-	-	-	-	-	-	-
HisRS	H_Candidatus_Muproteobacteria_bacterium_RIFCSPHIGHO2_02_FULL_65_16_OGI49965.1	-	-	-	-	-	-	-	-	-	-	-	-	-	-	-	-	-	-	-	-	-	-	-	-	-	-	-	-	-	-	-	-	-	-	-	-	-	-	-	-	-	-	-	-	-	-	-	-
HisRS	H_Candidatus_Muproteobacteria_bacterium_RIFCSPLOWO2_01_FULL_60_18_OGI51005.1	-	-	-	-	-	-	-	-	-	-	-	-	-	-	-	-	-	-	-	-	-	-	-	-	-	-	-	-	-	-	-	-	-	-	-	-	-	-	-	-	-	-	-	-	-	-	-	-
HisRS	H_Candidatus_Eremiobacter_sp._RRmetagenome_bin22_PZR63606.1	-	-	-	-	-	-	-	-	-	-	-	-	-	-	-	-	-	-	-	-	-	-	-	-	-	-	-	-	-	-	-	-	-	-	-	-	-	-	-	-	-	-	-	-	-	-	-	-
HisRS	H_Candidatus_Kapabacteria_thiocyanatum_OJX57953.1	-	-	-	-	-	-	-	-	-	-	-	-	-	-	-	-	-	-	-	-	-	-	-	-	-	-	-	-	-	-	-	-	-	-	-	-	-	-	-	-	-	-	-	-	-	-	-	-
HisRS	H_Candidatus_Firestonebacteria_bacterium_RIFOXYD2_FULL_39_29_OGF44935.1	-	-	-	-	-	-	-	-	-	-	-	-	-	-	-	-	-	-	-	-	-	-	-	-	-	-	-	-	-	-	-	-	-	-	-	-	-	-	-	-	-	-	-	-	-	-	-	-
HisRS	H_Abditibacterium_utsteinense_WP_105482192.1	-	-	-	-	-	-	-	-	-	-	-	-	-	-	-	-	-	-	-	-	-	-	-	-	-	-	-	-	-	-	-	-	-	-	-	-	-	-	-	-	-	-	-	-	-	-	-	-
HisRS	H_Streptobacillus_moniliformis_DSM_12112_ACZ01530	-	-	-	-	-	-	-	-	-	-	-	-	-	-	-	-	-	-	-	-	-	-	-	-	-	-	-	-	-	-	-	-	-	-	-	-	-	-	-	-	-	-	-	-	-	-	-	-
HisRS	H_Candidatus_Peregrinibacteria_bacterium_GW2011_GWF2_43_17_KKT02559.1	-	-	-	-	-	-	-	-	-	-	-	-	-	-	-	-	-	-	-	-	-	-	-	-	-	-	-	-	-	-	-	-	-	-	-	-	-	-	-	-	-	-	-	-	-	-	-	-
HisRS	H_Candidatus_Howlettbacteria_bacterium_CG23_combo_of_CG06-09_8_20_14_all_37_9_PIP30237.1	-	-	-	-	-	-	-	-	-	-	-	-	-	-	-	-	-	-	-	-	-	-	-	-	-	-	-	-	-	-	-	-	-	-	-	-	-	-	-	-	-	-	-	-	-	-	-	-
HisRS	H_candidate_division_CPR2_bacterium_GW2011_GWC2_39_35_KKR18662	-	-	-	-	-	-	-	-	-	-	-	-	-	-	-	-	-	-	-	-	-	-	-	-	-	-	-	-	-	-	-	-	-	-	-	-	-	-	-	-	-	-	-	-	-	-	-	-
HisRS	H_candidate_division_WS5_bacterium_RJO61737.1	-	-	-	-	-	-	-	-	-	-	-	-	-	-	-	-	-	-	-	-	-	-	-	-	-	-	-	-	-	-	-	-	-	-	-	-	-	-	-	-	-	-	-	-	-	-	-	-
HisRS	H_Candidatus_Portnoybacteria_bacterium_RIFCSPLOWO2_02_FULL_40_15_OGZ39786.1	-	-	-	-	-	-	-	-	-	-	-	-	-	-	-	-	-	-	-	-	-	-	-	-	-	-	-	-	-	-	-	-	-	-	-	-	-	-	-	-	-	-	-	-	-	-	-	-
HisRS	H_Candidatus_Gribaldobacteria_bacterium_CG_4_9_14_3_um_filter_33_9_PJB08279.1	-	-	-	-	-	-	-	-	-	-	-	-	-	-	-	-	-	-	-	-	-	-	-	-	-	-	-	-	-	-	-	-	-	-	-	-	-	-	-	-	-	-	-	-	-	-	-	-
HisRS	H_Candidatus_Staskawiczbacteria_bacterium_RIFCSPHIGHO2_01_FULL_41_41_OGZ65226.1	-	-	-	-	-	-	-	-	-	-	-	-	-	-	-	-	-	-	-	-	-	-	-	-	-	-	-	-	-	-	-	-	-	-	-	-	-	-	-	-	-	-	-	-	-	-	-	-
HisRS	H_Candidatus_Nealsonbacteria_bacterium_CG23_combo_of_CG06-09_8_20_14_all_39_17_PIP22830.1	-	-	-	-	-	-	-	-	-	-	-	-	-	-	-	-	-	-	-	-	-	-	-	-	-	-	-	-	-	-	-	-	-	-	-	-	-	-	-	-	-	-	-	-	-	-	-	-
HisRS	H_Candidatus_Gribaldobacteria_bacterium_CG10_big_fil_rev_8_21_14_0_10_37_21_PIR90744.1	-	-	-	-	-	-	-	-	-	-	-	-	-	-	-	-	-	-	-	-	-	-	-	-	-	-	-	-	-	-	-	-	-	-	-	-	-	-	-	-	-	-	-	-	-	-	-	-
HisRS	H_Candidatus_Yanofskybacteria_bacterium_RIFCSPHIGHO2_01_FULL_41_26_OGM98453.1	-	-	-	-	-	-	-	-	-	-	-	-	-	-	-	-	-	-	-	-	-	-	-	-	-	-	-	-	-	-	-	-	-	-	-	-	-	-	-	-	-	-	-	-	-	-	-	-
HisRS	H_Candidatus_Azambacteria_bacterium_RIFOXYC1_FULL_41_20_OGD44014.1	-	-	-	-	-	-	-	-	-	-	-	-	-	-	-	-	-	-	-	-	-	-	-	-	-	-	-	-	-	-	-	-	-	-	-	-	-	-	-	-	-	-	-	-	-	-	-	-
HisRS	H_Candidatus_Komeilibacteria_bacterium_RIFOXYC1_FULL_37_11_OGY94142.1	-	-	-	-	-	-	-	-	-	-	-	-	-	-	-	-	-	-	-	-	-	-	-	-	-	-	-	-	-	-	-	-	-	-	-	-	-	-	-	-	-	-	-	-	-	-	-	-
HisRS	H_Candidatus_Komeilibacteria_bacterium_RIFOXYC2_FULL_45_12_OGY96152.1	-	-	-	-	-	-	-	-	-	-	-	-	-	-	-	-	-	-	-	-	-	-	-	-	-	-	-	-	-	-	-	-	-	-	-	-	-	-	-	-	-	-	-	-	-	-	-	-
HisRS	H_Candidatus_Torokbacteria_bacterium_CG_4_10_14_0_2_um_filter_35_8_PIZ56607.1	-	-	-	-	-	-	-	-	-	-	-	-	-	-	-	-	-	-	-	-	-	-	-	-	-	-	-	-	-	-	-	-	-	-	-	-	-	-	-	-	-	-	-	-	-	-	-	-
HisRS	H_Candidatus_Jacksonbacteria_bacterium_RIFCSPLOWO2_02_FULL_44_20_OGY72836.1	-	-	-	-	-	-	-	-	-	-	-	-	-	-	-	-	-	-	-	-	-	-	-	-	-	-	-	-	-	-	-	-	-	-	-	-	-	-	-	-	-	-	-	-	-	-	-	-
HisRS	H_Candidatus_Andersenbacteria_bacterium_RIFCSPHIGHO2_02_FULL_46_16_OGY34619.1	-	-	-	-	-	-	-	-	-	-	-	-	-	-	-	-	-	-	-	-	-	-	-	-	-	-	-	-	-	-	-	-	-	-	-	-	-	-	-	-	-	-	-	-	-	-	-	-
HisRS	H_Candidatus_Berkelbacteria_bacterium_CG10_big_fil_rev_8_21_14_0_10_43_13_PIS07613.1	-	-	-	-	-	-	-	-	-	-	-	-	-	-	-	-	-	-	-	-	-	-	-	-	-	-	-	-	-	-	-	-	-	-	-	-	-	-	-	-	-	-	-	-	-	-	-	-
GlyRS	G_Candidatus_Bathyarchaeota_archaeon_B24-2_PDM27025	-	-	-	-	-	-	-	-	-	-	-	-	-	-	-	-	-	-	-	-	-	-	-	-	-	-	-	-	-	-	-	-	-	-	-	-	-	-	-	-	-	-	-	-	-	-	-	-
GlyRS	G_Candidatus_Bathyarchaeota_archaeon_CG07_land_8_20_14_0_80_47_9_PIU59425	-	-	-	-	-	-	-	-	-	-	-	-	-	-	-	-	-	-	-	-	-	-	-	-	-	-	-	-	-	-	-	-	-	-	-	-	-	-	-	-	-	-	-	-	-	-	-	-
GlyRS	G_Candidatus_Bathyarchaeota_archaeon_B24_KYH37003	-	-	-	-	-	-	-	-	-	-	-	-	-	-	-	-	-	-	-	-	-	-	-	-	-	-	-	-	-	-	-	-	-	-	-	-	-	-	-	-	-	-	-	-	-	-	-	-
GlyRS	G_Candidatus_Odinarchaeota_archaeon_LCB_4_OLS18171	-	-	-	-	-	-	-	-	-	-	-	-	-	-	-	-	-	-	-	-	-	-	-	-	-	-	-	-	-	-	-	-	-	-	-	-	-	-	-	-	-	-	-	-	-	-	-	-
GlyRS	G_Geoarchaeota_GBS-NAG1_2752494539_Ga0213453_100223	-	-	-	-	-	-	-	-	-	-	-	-	-	-	-	-	-	-	-	-	-	-	-	-	-	-	-	-	-	-	-	-	-	-	-	-	-	-	-	-	-	-	-	-	-	-	-	-
GlyRS	G_Geoarchaeota_NAG1_GT1_r03_2554140149_GT1r03_01314	-	-	-	-	-	-	-	-	-	-	-	-	-	-	-	-	-	-	-	-	-	-	-	-	-	-	-	-	-	-	-	-	-	-	-	-	-	-	-	-	-	-	-	-	-	-	-	-
GlyRS	G_Candidatus_Methanoliparum_thermophilum_RZN64941.1	-	-	-	-	-	-	-	-	-	-	-	-	-	-	-	-	-	-	-	-	-	-	-	-	-	-	-	-	-	-	-	-	-	-	-	-	-	-	-	-	-	-	-	-	-	-	-	-
GlyRS	G_Candidatus_Hadarchaeum_yellowstonense_KUO40784.1	-	-	-	-	-	-	-	-	-	-	-	-	-	-	-	-	-	-	-	-	-	-	-	-	-	-	-	-	-	-	-	-	-	-	-	-	-	-	-	-	-	-	-	-	-	-	-	-
GlyRS	G_Hadesarchaea_archaeon_B3_Hades_TKJ26203.1	-	-	-	-	-	-	-	-	-	-	-	-	-	-	-	-	-	-	-	-	-	-	-	-	-	-	-	-	-	-	-	-	-	-	-	-	-	-	-	-	-	-	-	-	-	-	-	-
GlyRS	G_Candidatus_Hydrothermarchaeota_archaeon_JdFR-18_2730021583_Ga0180886_111111	-	-	-	-	-	-	-	-	-	-	-	-	-	-	-	-	-	-	-	-	-	-	-	-	-	-	-	-	-	-	-	-	-	-	-	-	-	-	-	-	-	-	-	-	-	-	-	-
GlyRS	G_Pyrococcus_furiosus_DSM_3638_AAL81751	-	-	-	-	-	-	-	-	-	-	-	-	-	-	-	-	-	-	-	-	-	-	-	-	-	-	-	-	-	-	-	-	-	-	-	-	-	-	-	-	-	-	-	-	-	-	-	-
GlyRS	G_Pyrococcus_horikoshii_OT3_O59235	-	-	-	-	-	-	-	-	-	-	-	-	-	-	-	-	-	-	-	-	-	-	-	-	-	-	-	-	-	-	-	-	-	-	-	-	-	-	-	-	-	-	-	-	-	-	-	-
GlyRS	G_Thermococcus_kodakarensis_WP_011249929	-	-	-	-	-	-	-	-	-	-	-	-	-	-	-	-	-	-	-	-	-	-	-	-	-	-	-	-	-	-	-	-	-	-	-	-	-	-	-	-	-	-	-	-	-	-	-	-
GlyRS	G_Methanonatronarchaeum_thermophilum_WP_086637428	-	-	-	-	-	-	-	-	-	-	-	-	-	-	-	-	-	-	-	-	-	-	-	-	-	-	-	-	-	-	-	-	-	-	-	-	-	-	-	-	-	-	-	-	-	-	-	-
GlyRS	G_Archaeoglobus_fulgidus_DSM_4304_O29346	-	-	-	-	-	-	-	-	-	-	-	-	-	-	-	-	-	-	-	-	-	-	-	-	-	-	-	-	-	-	-	-	-	-	-	-	-	-	-	-	-	-	-	-	-	-	-	-
GlyRS	G_Candidatus_Altiarchaeales_archaeon_ex4484_2_OYT54112	-	-	-	-	-	-	-	-	-	-	-	-	-	-	-	-	-	-	-	-	-	-	-	-	-	-	-	-	-	-	-	-	-	-	-	-	-	-	-	-	-	-	-	-	-	-	-	-
GlyRS	G_Candidatus_Altiarchaeales_archaeon_IMC4_ODS41939	-	-	-	-	-	-	-	-	-	-	-	-	-	-	-	-	-	-	-	-	-	-	-	-	-	-	-	-	-	-	-	-	-	-	-	-	-	-	-	-	-	-	-	-	-	-	-	-
GlyRS	G_Candidatus_Heimdallarchaeota_archaeon_LC_2_OLS21395	-	-	-	-	-	-	-	-	-	-	-	-	-	-	-	-	-	-	-	-	-	-	-	-	-	-	-	-	-	-	-	-	-	-	-	-	-	-	-	-	-	-	-	-	-	-	-	-
GlyRS	G_Candidatus_Heimdallarchaeota_archaeon_RDOD01P_NHJ05303.1	-	-	-	-	-	-	-	-	-	-	-	-	-	-	-	-	-	-	-	-	-	-	-	-	-	-	-	-	-	-	-	-	-	-	-	-	-	-	-	-	-	-	-	-	-	-	-	-
GlyRS	G_Candidatus_Fermentimicrarchaeum_limneticum_QLJ52879.1	-	-	-	-	-	-	-	-	-	-	-	-	-	-	-	-	-	-	-	-	-	-	-	-	-	-	-	-	-	-	-	-	-	-	-	-	-	-	-	-	-	-	-	-	-	-	-	-
GlyRS	G_Candidatus_Micrarchaeota_archaeon_CG10_big_fil_rev_8_21_14_0_10_45_29_PIT84240.1	-	-	-	-	-	-	-	-	-	-	-	-	-	-	-	-	-	-	-	-	-	-	-	-	-	-	-	-	-	-	-	-	-	-	-	-	-	-	-	-	-	-	-	-	-	-	-	-
GlyRS	G_Caldisphaera_lagunensis_WP_015232734	-	-	-	-	-	-	-	-	-	-	-	-	-	-	-	-	-	-	-	-	-	-	-	-	-	-	-	-	-	-	-	-	-	-	-	-	-	-	-	-	-	-	-	-	-	-	-	-
GlyRS	G_Aeropyrum_pernix_K1_Q9YBF8	-	-	-	-	-	-	-	-	-	-	-	-	-	-	-	-	-	-	-	-	-	-	-	-	-	-	-	-	-	-	-	-	-	-	-	-	-	-	-	-	-	-	-	-	-	-	-	-
GlyRS	G_Ignicoccus_hospitalis_KIN4/I_ABU81750	-	-	-	-	-	-	-	-	-	-	-	-	-	-	-	-	-	-	-	-	-	-	-	-	-	-	-	-	-	-	-	-	-	-	-	-	-	-	-	-	-	-	-	-	-	-	-	-
GlyRS	G_Fervidicoccus_fontis_Kam940_AFH42759	-	-	-	-	-	-	-	-	-	-	-	-	-	-	-	-	-	-	-	-	-	-	-	-	-	-	-	-	-	-	-	-	-	-	-	-	-	-	-	-	-	-	-	-	-	-	-	-
GlyRS	G_Candidatus_Methanosuratus_subterraneum_RWX73810.1	-	-	-	-	-	-	-	-	-	-	-	-	-	-	-	-	-	-	-	-	-	-	-	-	-	-	-	-	-	-	-	-	-	-	-	-	-	-	-	-	-	-	-	-	-	-	-	-
GlyRS	G_Candidatus_Nezhaarchaeota_archaeon_WYZ-LMO8_TDA34255.1	-	-	-	-	-	-	-	-	-	-	-	-	-	-	-	-	-	-	-	-	-	-	-	-	-	-	-	-	-	-	-	-	-	-	-	-	-	-	-	-	-	-	-	-	-	-	-	-
GlyRS	G_Pyrobaculum_aerophilum_str._IM2_AAL64073	-	-	-	-	-	-	-	-	-	-	-	-	-	-	-	-	-	-	-	-	-	-	-	-	-	-	-	-	-	-	-	-	-	-	-	-	-	-	-	-	-	-	-	-	-	-	-	-
GlyRS	G_Thermoproteus_tenax_Kra_1_CCC82221	-	-	-	-	-	-	-	-	-	-	-	-	-	-	-	-	-	-	-	-	-	-	-	-	-	-	-	-	-	-	-	-	-	-	-	-	-	-	-	-	-	-	-	-	-	-	-	-
GlyRS	G_Conexivisphaera_calidus_WP_174449129.1	-	-	-	-	-	-	-	-	-	-	-	-	-	-	-	-	-	-	-	-	-	-	-	-	-	-	-	-	-	-	-	-	-	-	-	-	-	-	-	-	-	-	-	-	-	-	-	-
GlyRS	G_Candidatus_Marsarchaeota_G1_archaeon_BE_D_PSN85979.1	-	-	-	-	-	-	-	-	-	-	-	-	-	-	-	-	-	-	-	-	-	-	-	-	-	-	-	-	-	-	-	-	-	-	-	-	-	-	-	-	-	-	-	-	-	-	-	-
GlyRS	G_Candidatus_Marsarchaeota_G2_archaeon_ECH_B_1_PSO03450.1	-	-	-	-	-	-	-	-	-	-	-	-	-	-	-	-	-	-	-	-	-	-	-	-	-	-	-	-	-	-	-	-	-	-	-	-	-	-	-	-	-	-	-	-	-	-	-	-
GlyRS	G_Methanobacterium_formicicum_WP_004032023	-	-	-	-	-	-	-	-	-	-	-	-	-	-	-	-	-	-	-	-	-	-	-	-	-	-	-	-	-	-	-	-	-	-	-	-	-	-	-	-	-	-	-	-	-	-	-	-
GlyRS	G_Methanocaldococcus_jannaschii_DSM_2661_Q57681	-	-	-	-	-	-	-	-	-	-	-	-	-	-	-	-	-	-	-	-	-	-	-	-	-	-	-	-	-	-	-	-	-	-	-	-	-	-	-	-	-	-	-	-	-	-	-	-
GlyRS	G_Methanococcus_maripaludis_S2_Q6M0Q7	-	-	-	-	-	-	-	-	-	-	-	-	-	-	-	-	-	-	-	-	-	-	-	-	-	-	-	-	-	-	-	-	-	-	-	-	-	-	-	-	-	-	-	-	-	-	-	-
GlyRS	G_Marine_Group_III_euryarchaeote_CG-Bathy1_OIR14403	-	-	-	-	-	-	-	-	-	-	-	-	-	-	-	-	-	-	-	-	-	-	-	-	-	-	-	-	-	-	-	-	-	-	-	-	-	-	-	-	-	-	-	-	-	-	-	-
GlyRS	G_Candidatus_Mancarchaeum_acidiphilum_WP_088820276.1	-	-	-	-	-	-	-	-	-	-	-	-	-	-	-	-	-	-	-	-	-	-	-	-	-	-	-	-	-	-	-	-	-	-	-	-	-	-	-	-	-	-	-	-	-	-	-	-
GlyRS	G_Candidatus_Micrarchaeum_acidiphilum_ARMAN-2_EET90183	-	-	-	-	-	-	-	-	-	-	-	-	-	-	-	-	-	-	-	-	-	-	-	-	-	-	-	-	-	-	-	-	-	-	-	-	-	-	-	-	-	-	-	-	-	-	-	-
GlyRS	G_Candidatus_Korarchaeota_archaeon_NZ13-K_RDD54236.1	-	-	-	-	-	-	-	-	-	-	-	-	-	-	-	-	-	-	-	-	-	-	-	-	-	-	-	-	-	-	-	-	-	-	-	-	-	-	-	-	-	-	-	-	-	-	-	-
GlyRS	G_Candidatus_Korarchaeum_cryptofilum_OPF8_ACB07982	-	-	-	-	-	-	-	-	-	-	-	-	-	-	-	-	-	-	-	-	-	-	-	-	-	-	-	-	-	-	-	-	-	-	-	-	-	-	-	-	-	-	-	-	-	-	-	-
GlyRS	G_Aigarchaeota_archaeon_NZ13_MG1_PUA33061.1	-	-	-	-	-	-	-	-	-	-	-	-	-	-	-	-	-	-	-	-	-	-	-	-	-	-	-	-	-	-	-	-	-	-	-	-	-	-	-	-	-	-	-	-	-	-	-	-
GlyRS	G_Candidatus_Caldiarchaeum_subterraneum_BAJ48621	-	-	-	-	-	-	-	-	-	-	-	-	-	-	-	-	-	-	-	-	-	-	-	-	-	-	-	-	-	-	-	-	-	-	-	-	-	-	-	-	-	-	-	-	-	-	-	-
GlyRS	G_Nitrosopumilus_maritimus_SCM1_ABX11963	-	-	-	-	-	-	-	-	-	-	-	-	-	-	-	-	-	-	-	-	-	-	-	-	-	-	-	-	-	-	-	-	-	-	-	-	-	-	-	-	-	-	-	-	-	-	-	-
GlyRS	G_Candidatus_Nitrosopelagicus_brevis_WP_048104308	-	-	-	-	-	-	-	-	-	-	-	-	-	-	-	-	-	-	-	-	-	-	-	-	-	-	-	-	-	-	-	-	-	-	-	-	-	-	-	-	-	-	-	-	-	-	-	-
GlyRS	G_Candidatus_Nitrosotenuis_cloacae_AJZ76091	-	-	-	-	-	-	-	-	-	-	-	-	-	-	-	-	-	-	-	-	-	-	-	-	-	-	-	-	-	-	-	-	-	-	-	-	-	-	-	-	-	-	-	-	-	-	-	-
GlyRS	G_Candidatus_Nitrosotalea_devanaterra_CUR50854	-	-	-	-	-	-	-	-	-	-	-	-	-	-	-	-	-	-	-	-	-	-	-	-	-	-	-	-	-	-	-	-	-	-	-	-	-	-	-	-	-	-	-	-	-	-	-	-
GlyRS	G_Nitrososphaera_viennensis_EN76_AIC17023	-	-	-	-	-	-	-	-	-	-	-	-	-	-	-	-	-	-	-	-	-	-	-	-	-	-	-	-	-	-	-	-	-	-	-	-	-	-	-	-	-	-	-	-	-	-	-	-
GlyRS	G_Candidatus_Pacearchaeota_archaeon_CG1_02_31_27_OIO41472.1	-	-	-	-	-	-	-	-	-	-	-	-	-	-	-	-	-	-	-	-	-	-	-	-	-	-	-	-	-	-	-	-	-	-	-	-	-	-	-	-	-	-	-	-	-	-	-	-
GlyRS	G_Candidatus_Diapherotrites_archaeon_CG10_big_fil_rev_8_21_14_0_10_31_34_PIN98742.1	-	-	-	-	-	-	-	-	-	-	-	-	-	-	-	-	-	-	-	-	-	-	-	-	-	-	-	-	-	-	-	-	-	-	-	-	-	-	-	-	-	-	-	-	-	-	-	-
GlyRS	G_archaeon_GW2011_AR5_KHO47561	-	-	-	-	-	-	-	-	-	-	-	-	-	-	-	-	-	-	-	-	-	-	-	-	-	-	-	-	-	-	-	-	-	-	-	-	-	-	-	-	-	-	-	-	-	-	-	-
GlyRS	G_archaeon_GW2011_AR20_AJF62321	-	-	-	-	-	-	-	-	-	-	-	-	-	-	-	-	-	-	-	-	-	-	-	-	-	-	-	-	-	-	-	-	-	-	-	-	-	-	-	-	-	-	-	-	-	-	-	-
GlyRS	G_Theionarchaea_archaeon_DG-70_KYK38910	-	-	-	-	-	-	-	-	-	-	-	-	-	-	-	-	-	-	-	-	-	-	-	-	-	-	-	-	-	-	-	-	-	-	-	-	-	-	-	-	-	-	-	-	-	-	-	-
GlyRS	G_Candidatus_Woesearchaeota_archaeon_CG10_big_fil_rev_8_21_14_0_10_36_11_PIN76673.1	-	-	-	-	-	-	-	-	-	-	-	-	-	-	-	-	-	-	-	-	-	-	-	-	-	-	-	-	-	-	-	-	-	-	-	-	-	-	-	-	-	-	-	-	-	-	-	-
GlyRS	G_Candidatus_Woesearchaeota_archaeon_CG10_big_fil_rev_8_21_14_0_10_45_16_PIN73097.1	-	-	-	-	-	-	-	-	-	-	-	-	-	-	-	-	-	-	-	-	-	-	-	-	-	-	-	-	-	-	-	-	-	-	-	-	-	-	-	-	-	-	-	-	-	-	-	-
GlyRS	G_Candidatus_Thorarchaeota_archaeon_RDNZ01P_NHI90090.1	-	-	-	-	-	-	-	-	-	-	-	-	-	-	-	-	-	-	-	-	-	-	-	-	-	-	-	-	-	-	-	-	-	-	-	-	-	-	-	-	-	-	-	-	-	-	-	-
GlyRS	G_Candidatus_Thorarchaeota_archaeon_RDOF01P_NHJ13410.1	-	-	-	-	-	-	-	-	-	-	-	-	-	-	-	-	-	-	-	-	-	-	-	-	-	-	-	-	-	-	-	-	-	-	-	-	-	-	-	-	-	-	-	-	-	-	-	-
GlyRS	G_Candidatus_Lokiarchaeota_archaeon_RDOE01P_NHJ24663.1	-	-	-	-	-	-	-	-	-	-	-	-	-	-	-	-	-	-	-	-	-	-	-	-	-	-	-	-	-	-	-	-	-	-	-	-	-	-	-	-	-	-	-	-	-	-	-	-
GlyRS	G_Lokiarchaeum_sp._GC14_75_KKK44122	-	-	-	-	-	-	-	-	-	-	-	-	-	-	-	-	-	-	-	-	-	-	-	-	-	-	-	-	-	-	-	-	-	-	-	-	-	-	-	-	-	-	-	-	-	-	-	-
GlyRS	G_Lokiarchaeum_sp._GC14_75_KKK45220	-	-	-	-	-	-	-	-	-	-	-	-	-	-	-	-	-	-	-	-	-	-	-	-	-	-	-	-	-	-	-	-	-	-	-	-	-	-	-	-	-	-	-	-	-	-	-	-
GlyRS	G_Candidatus_Prometheoarchaeum_syntrophicum_WP_147663039.1	-	-	-	-	-	-	-	-	-	-	-	-	-	-	-	-	-	-	-	-	-	-	-	-	-	-	-	-	-	-	-	-	-	-	-	-	-	-	-	-	-	-	-	-	-	-	-	-
GlyRS	G_Candidatus_Heimdallarchaeota_archaeon_LC_3_OLS19366	-	-	-	-	-	-	-	-	-	-	-	-	-	-	-	-	-	-	-	-	-	-	-	-	-	-	-	-	-	-	-	-	-	-	-	-	-	-	-	-	-	-	-	-	-	-	-	-
GlyRS	G_Candidatus_Heimdallarchaeota_archaeon_B3_Heim_PWI49573.1	-	-	-	-	-	-	-	-	-	-	-	-	-	-	-	-	-	-	-	-	-	-	-	-	-	-	-	-	-	-	-	-	-	-	-	-	-	-	-	-	-	-	-	-	-	-	-	-
GlyRS	G_Candidatus_Woesearchaeota_archaeon_B3_Woes_TKJ17565.1	-	-	-	-	-	-	-	-	-	-	-	-	-	-	-	-	-	-	-	-	-	-	-	-	-	-	-	-	-	-	-	-	-	-	-	-	-	-	-	-	-	-	-	-	-	-	-	-
GlyRS	G_Candidatus_Pacearchaeota_archaeon_CG10_big_fil_rev_8_21_14_0_10_35_219_PIO08505.1	-	-	-	-	-	-	-	-	-	-	-	-	-	-	-	-	-	-	-	-	-	-	-	-	-	-	-	-	-	-	-	-	-	-	-	-	-	-	-	-	-	-	-	-	-	-	-	-
GlyRS	G_Candidatus_Pacearchaeota_archaeon_CG_4_9_14_0_2_um_filter_39_13_PJC44813.1	-	-	-	-	-	-	-	-	-	-	-	-	-	-	-	-	-	-	-	-	-	-	-	-	-	-	-	-	-	-	-	-	-	-	-	-	-	-	-	-	-	-	-	-	-	-	-	-
GlyRS	G_Thermofilum_pendens_WP_052885005	-	-	-	-	-	-	-	-	-	-	-	-	-	-	-	-	-	-	-	-	-	-	-	-	-	-	-	-	-	-	-	-	-	-	-	-	-	-	-	-	-	-	-	-	-	-	-	-
GlyRS	G_Caldithrix_abyssi_DSM_13497_EHO42410	-	-	-	-	-	-	-	-	-	-	-	-	-	-	-	-	-	-	-	-	-	-	-	-	-	-	-	-	-	-	-	-	-	-	-	-	-	-	-	-	-	-	-	-	-	-	-	-
GlyRS	G_candidate_division_KSB1_bacterium_4484_219_OQX60256	-	-	-	-	-	-	-	-	-	-	-	-	-	-	-	-	-	-	-	-	-	-	-	-	-	-	-	-	-	-	-	-	-	-	-	-	-	-	-	-	-	-	-	-	-	-	-	-
GlyRS	G_Candidatus_Kryptonium_thompsoni_CUS83393	-	-	-	-	-	-	-	-	-	-	-	-	-	-	-	-	-	-	-	-	-	-	-	-	-	-	-	-	-	-	-	-	-	-	-	-	-	-	-	-	-	-	-	-	-	-	-	-
GlyRS	G_Candidatus_Kryptobacter_tengchongensis_CUU07905	-	-	-	-	-	-	-	-	-	-	-	-	-	-	-	-	-	-	-	-	-	-	-	-	-	-	-	-	-	-	-	-	-	-	-	-	-	-	-	-	-	-	-	-	-	-	-	-
GlyRS	G_Candidatus_Abyssubacteria_bacterium_SURF_5_RJP23564.1	-	-	-	-	-	-	-	-	-	-	-	-	-	-	-	-	-	-	-	-	-	-	-	-	-	-	-	-	-	-	-	-	-	-	-	-	-	-	-	-	-	-	-	-	-	-	-	-
GlyRS	G_Candidatus_Abyssubacteria_bacterium_SURF_17_RJP69202.1	-	-	-	-	-	-	-	-	-	-	-	-	-	-	-	-	-	-	-	-	-	-	-	-	-	-	-	-	-	-	-	-	-	-	-	-	-	-	-	-	-	-	-	-	-	-	-	-
GlyRS	G_candidate_division_Zixibacteria_bacterium_RBG-1_EQB64054	-	-	-	-	-	-	-	-	-	-	-	-	-	-	-	-	-	-	-	-	-	-	-	-	-	-	-	-	-	-	-	-	-	-	-	-	-	-	-	-	-	-	-	-	-	-	-	-
GlyRS	G_candidate_division_Zixibacteria_bacterium_HGW-Zixibacteria-1_PKK82077.1	-	-	-	-	-	-	-	-	-	-	-	-	-	-	-	-	-	-	-	-	-	-	-	-	-	-	-	-	-	-	-	-	-	-	-	-	-	-	-	-	-	-	-	-	-	-	-	-
GlyRS	G_candidate_division_NPL-UPA2_bacterium_Unc8_RIH99603.1	-	-	-	-	-	-	-	-	-	-	-	-	-	-	-	-	-	-	-	-	-	-	-	-	-	-	-	-	-	-	-	-	-	-	-	-	-	-	-	-	-	-	-	-	-	-	-	-
GlyRS	G_Candidatus_Moduliflexus_flocculans_GAK52001.1	-	-	-	-	-	-	-	-	-	-	-	-	-	-	-	-	-	-	-	-	-	-	-	-	-	-	-	-	-	-	-	-	-	-	-	-	-	-	-	-	-	-	-	-	-	-	-	-
GlyRS	G_Candidatus_Vecturithrix_granuli_GAK61338.1	-	-	-	-	-	-	-	-	-	-	-	-	-	-	-	-	-	-	-	-	-	-	-	-	-	-	-	-	-	-	-	-	-	-	-	-	-	-	-	-	-	-	-	-	-	-	-	-
GlyRS	G_Dehalococcoides_mccartyi_WP_010936520.1	-	-	-	-	-	-	-	-	-	-	-	-	-	-	-	-	-	-	-	-	-	-	-	-	-	-	-	-	-	-	-	-	-	-	-	-	-	-	-	-	-	-	-	-	-	-	-	-
GlyRS	G_Gemmatimonas_aurantiaca_T-27_BAH37951	-	-	-	-	-	-	-	-	-	-	-	-	-	-	-	-	-	-	-	-	-	-	-	-	-	-	-	-	-	-	-	-	-	-	-	-	-	-	-	-	-	-	-	-	-	-	-	-
GlyRS	G_Gemmatirosa_kalamazoonesis_AHG90347	-	-	-	-	-	-	-	-	-	-	-	-	-	-	-	-	-	-	-	-	-	-	-	-	-	-	-	-	-	-	-	-	-	-	-	-	-	-	-	-	-	-	-	-	-	-	-	-
GlyRS	G_Omnitrophica_WOR_2_bacterium_GWF2_38_59_OGX24779.1	-	-	-	-	-	-	-	-	-	-	-	-	-	-	-	-	-	-	-	-	-	-	-	-	-	-	-	-	-	-	-	-	-	-	-	-	-	-	-	-	-	-	-	-	-	-	-	-
GlyRS	G_Candidatus_Handelsmanbacteria_bacterium_RIFCSPLOWO2_12_FULL_64_10_OGG45622.1	-	-	-	-	-	-	-	-	-	-	-	-	-	-	-	-	-	-	-	-	-	-	-	-	-	-	-	-	-	-	-	-	-	-	-	-	-	-	-	-	-	-	-	-	-	-	-	-
GlyRS	G_Candidatus_Aureabacteria_bacterium_SURF_26_RJP57655.1	-	-	-	-	-	-	-	-	-	-	-	-	-	-	-	-	-	-	-	-	-	-	-	-	-	-	-	-	-	-	-	-	-	-	-	-	-	-	-	-	-	-	-	-	-	-	-	-
GlyRS	G_Candidatus_Uhrbacteria_bacterium_RIFOXYC2_FULL_47_19_OGM01664.1	-	-	-	-	-	-	-	-	-	-	-	-	-	-	-	-	-	-	-	-	-	-	-	-	-	-	-	-	-	-	-	-	-	-	-	-	-	-	-	-	-	-	-	-	-	-	-	-
GlyRS	G_Candidatus_Kuenenbacteria_bacterium_CG_4_9_14_3_um_filter_39_14_PJA92048.1	-	-	-	-	-	-	-	-	-	-	-	-	-	-	-	-	-	-	-	-	-	-	-	-	-	-	-	-	-	-	-	-	-	-	-	-	-	-	-	-	-	-	-	-	-	-	-	-
GlyRS	G_Candidatus_Magasanikbacteria_bacterium_GW2011_GWC2_40_17_KKR48726.1	-	-	-	-	-	-	-	-	-	-	-	-	-	-	-	-	-	-	-	-	-	-	-	-	-	-	-	-	-	-	-	-	-	-	-	-	-	-	-	-	-	-	-	-	-	-	-	-
GlyRS	G_Candidatus_Gribaldobacteria_bacterium_CG_4_9_14_3_um_filter_33_9_PJB08250.1	-	-	-	-	-	-	-	-	-	-	-	-	-	-	-	-	-	-	-	-	-	-	-	-	-	-	-	-	-	-	-	-	-	-	-	-	-	-	-	-	-	-	-	-	-	-	-	-
GlyRS	G_Candidatus_Portnoybacteria_bacterium_RIFCSPLOWO2_02_FULL_40_15_OGZ40305.1	-	-	-	-	-	-	-	-	-	-	-	-	-	-	-	-	-	-	-	-	-	-	-	-	-	-	-	-	-	-	-	-	-	-	-	-	-	-	-	-	-	-	-	-	-	-	-	-
GlyRS	G_Candidatus_Spechtbacteria_bacterium_RIFCSPHIGHO2_02_FULL_43_15b_OGZ60215.1	-	-	-	-	-	-	-	-	-	-	-	-	-	-	-	-	-	-	-	-	-	-	-	-	-	-	-	-	-	-	-	-	-	-	-	-	-	-	-	-	-	-	-	-	-	-	-	-
GlyRS	G_Candidatus_Wildermuthbacteria_bacterium_RIFCSPHIGHO2_01_FULL_45_20_OHA62995.1	-	-	-	-	-	-	-	-	-	-	-	-	-	-	-	-	-	-	-	-	-	-	-	-	-	-	-	-	-	-	-	-	-	-	-	-	-	-	-	-	-	-	-	-	-	-	-	-
GlyRS	G_Candidatus_Terrybacteria_bacterium_RIFCSPLOWO2_01_FULL_44_24_OHA50842.1	-	-	-	-	-	-	-	-	-	-	-	-	-	-	-	-	-	-	-	-	-	-	-	-	-	-	-	-	-	-	-	-	-	-	-	-	-	-	-	-	-	-	-	-	-	-	-	-
GlyRS	G_Candidatus_Raymondbacteria_bacterium_RIFOXYA2_FULL_49_16_OGJ86279.1	-	-	-	-	-	-	-	-	-	-	-	-	-	-	-	-	-	-	-	-	-	-	-	-	-	-	-	-	-	-	-	-	-	-	-	-	-	-	-	-	-	-	-	-	-	-	-	-
GlyRS	G_Candidatus_Veblenbacteria_bacterium_RIFOXYA2_FULL_43_9_OHA54610.1	-	-	-	-	-	-	-	-	-	-	-	-	-	-	-	-	-	-	-	-	-	-	-	-	-	-	-	-	-	-	-	-	-	-	-	-	-	-	-	-	-	-	-	-	-	-	-	-
GlyRS	G_Candidatus_Harrisonbacteria_bacterium_CG10_big_fil_rev_8_21_14_0_10_42_17_PIT92820.1	-	-	-	-	-	-	-	-	-	-	-	-	-	-	-	-	-	-	-	-	-	-	-	-	-	-	-	-	-	-	-	-	-	-	-	-	-	-	-	-	-	-	-	-	-	-	-	-
GlyRS	G_Candidatus_Harrisonbacteria_bacterium_CG10_big_fil_rev_8_21_14_0_10_44_23_PIR88757.1	-	-	-	-	-	-	-	-	-	-	-	-	-	-	-	-	-	-	-	-	-	-	-	-	-	-	-	-	-	-	-	-	-	-	-	-	-	-	-	-	-	-	-	-	-	-	-	-
GlyRS	G_Candidatus_Andersenbacteria_bacterium_RIFCSPHIGHO2_12_FULL_45_11_OGY33646.1	-	-	-	-	-	-	-	-	-	-	-	-	-	-	-	-	-	-	-	-	-	-	-	-	-	-	-	-	-	-	-	-	-	-	-	-	-	-	-	-	-	-	-	-	-	-	-	-
GlyRS	G_Candidatus_Jacksonbacteria_bacterium_RIFCSPLOWO2_02_FULL_44_20_OGY72243.1	-	-	-	-	-	-	-	-	-	-	-	-	-	-	-	-	-	-	-	-	-	-	-	-	-	-	-	-	-	-	-	-	-	-	-	-	-	-	-	-	-	-	-	-	-	-	-	-
GlyRS	G_Candidatus_Andersenbacteria_bacterium_RIFCSPHIGHO2_02_FULL_46_16_OGY34569.1	-	-	-	-	-	-	-	-	-	-	-	-	-	-	-	-	-	-	-	-	-	-	-	-	-	-	-	-	-	-	-	-	-	-	-	-	-	-	-	-	-	-	-	-	-	-	-	-
GlyRS	G_Candidatus_Blackburnbacteria_bacterium_RIFCSPHIGHO2_01_FULL_43_15b_OGY09579.1	-	-	-	-	-	-	-	-	-	-	-	-	-	-	-	-	-	-	-	-	-	-	-	-	-	-	-	-	-	-	-	-	-	-	-	-	-	-	-	-	-	-	-	-	-	-	-	-
GlyRS	G_candidate_division_CPR2_bacterium_GW2011_GWC2_39_35_KKR18874	-	-	-	-	-	-	-	-	-	-	-	-	-	-	-	-	-	-	-	-	-	-	-	-	-	-	-	-	-	-	-	-	-	-	-	-	-	-	-	-	-	-	-	-	-	-	-	-
GlyRS	G_candidate_division_WS5_bacterium_RJO59936.1	-	-	-	-	-	-	-	-	-	-	-	-	-	-	-	-	-	-	-	-	-	-	-	-	-	-	-	-	-	-	-	-	-	-	-	-	-	-	-	-	-	-	-	-	-	-	-	-
GlyRS	G_Candidatus_Buchananbacteria_bacterium_CG10_big_fil_rev_8_21_14_0_10_33_19_PIS05657.1	-	-	-	-	-	-	-	-	-	-	-	-	-	-	-	-	-	-	-	-	-	-	-	-	-	-	-	-	-	-	-	-	-	-	-	-	-	-	-	-	-	-	-	-	-	-	-	-
GlyRS	G_Candidatus_Buchananbacteria_bacterium_RIFCSPHIGHO2_02_FULL_40_13_OGY49955.1	-	-	-	-	-	-	-	-	-	-	-	-	-	-	-	-	-	-	-	-	-	-	-	-	-	-	-	-	-	-	-	-	-	-	-	-	-	-	-	-	-	-	-	-	-	-	-	-
GlyRS	G_Candidatus_Falkowbacteria_bacterium_RIFOXYC2_FULL_46_15_OGF35943.1	-	-	-	-	-	-	-	-	-	-	-	-	-	-	-	-	-	-	-	-	-	-	-	-	-	-	-	-	-	-	-	-	-	-	-	-	-	-	-	-	-	-	-	-	-	-	-	-
GlyRS	G_Candidatus_Moranbacteria_bacterium_GW2011_GWC1_45_18_KKT99198.1	-	-	-	-	-	-	-	-	-	-	-	-	-	-	-	-	-	-	-	-	-	-	-	-	-	-	-	-	-	-	-	-	-	-	-	-	-	-	-	-	-	-	-	-	-	-	-	-
GlyRS	G_Candidatus_Campbellbacteria_bacterium_GW2011_OD1_34_28_AKM84030.1	-	-	-	-	-	-	-	-	-	-	-	-	-	-	-	-	-	-	-	-	-	-	-	-	-	-	-	-	-	-	-	-	-	-	-	-	-	-	-	-	-	-	-	-	-	-	-	-
GlyRS	G_Candidatus_Campbellbacteria_bacterium_RIFOXYC2_FULL_35_25_OGD67360.1	-	-	-	-	-	-	-	-	-	-	-	-	-	-	-	-	-	-	-	-	-	-	-	-	-	-	-	-	-	-	-	-	-	-	-	-	-	-	-	-	-	-	-	-	-	-	-	-
GlyRS	G_Candidatus_Colwellbacteria_bacterium_CG10_big_fil_rev_8_21_14_0_10_41_28_PIR98706.1	-	-	-	-	-	-	-	-	-	-	-	-	-	-	-	-	-	-	-	-	-	-	-	-	-	-	-	-	-	-	-	-	-	-	-	-	-	-	-	-	-	-	-	-	-	-	-	-
GlyRS	G_Candidatus_Spechtbacteria_bacterium_RIFCSPLOWO2_12_FULL_38_22_OGZ61546.1	-	-	-	-	-	-	-	-	-	-	-	-	-	-	-	-	-	-	-	-	-	-	-	-	-	-	-	-	-	-	-	-	-	-	-	-	-	-	-	-	-	-	-	-	-	-	-	-
GlyRS	G_Thermomicrobium_roseum_WP_015922008	-	-	-	-	-	-	-	-	-	-	-	-	-	-	-	-	-	-	-	-	-	-	-	-	-	-	-	-	-	-	-	-	-	-	-	-	-	-	-	-	-	-	-	-	-	-	-	-
GlyRS	G_Candidatus_Zambryskibacteria_bacterium_RIFCSPHIGHO2_02_FULL_43_37_OHA96296.1	-	-	-	-	-	-	-	-	-	-	-	-	-	-	-	-	-	-	-	-	-	-	-	-	-	-	-	-	-	-	-	-	-	-	-	-	-	-	-	-	-	-	-	-	-	-	-	-
GlyRS	G_Candidatus_Kaiserbacteria_bacterium_RIFCSPLOWO2_02_FULL_51_13_OGG81702.1	-	-	-	-	-	-	-	-	-	-	-	-	-	-	-	-	-	-	-	-	-	-	-	-	-	-	-	-	-	-	-	-	-	-	-	-	-	-	-	-	-	-	-	-	-	-	-	-
GlyRS	G_Candidatus_Zambryskibacteria_bacterium_RIFCSPHIGHO2_01_FULL_43_25_OHA88322.1	-	-	-	-	-	-	-	-	-	-	-	-	-	-	-	-	-	-	-	-	-	-	-	-	-	-	-	-	-	-	-	-	-	-	-	-	-	-	-	-	-	-	-	-	-	-	-	-
GlyRS	G_Candidatus_Giovannonibacteria_bacterium_RIFCSPHIGHO2_12_FULL_43_15_OGF78096	-	-	-	-	-	-	-	-	-	-	-	-	-	-	-	-	-	-	-	-	-	-	-	-	-	-	-	-	-	-	-	-	-	-	-	-	-	-	-	-	-	-	-	-	-	-	-	-
GlyRS	G_Candidatus_Ryanbacteria_bacterium_RIFCSPHIGHO2_01_45_13_OGZ42412.1	-	-	-	-	-	-	-	-	-	-	-	-	-	-	-	-	-	-	-	-	-	-	-	-	-	-	-	-	-	-	-	-	-	-	-	-	-	-	-	-	-	-	-	-	-	-	-	-
GlyRS	G_Mycobacterium_tuberculosis_H37Rv_CCP45145	-	-	-	-	-	-	-	-	-	-	-	-	-	-	-	-	-	-	-	-	-	-	-	-	-	-	-	-	-	-	-	-	-	-	-	-	-	-	-	-	-	-	-	-	-	-	-	-
GlyRS	G_Nocardia_farcinica_WP_041559948	-	-	-	-	-	-	-	-	-	-	-	-	-	-	-	-	-	-	-	-	-	-	-	-	-	-	-	-	-	-	-	-	-	-	-	-	-	-	-	-	-	-	-	-	-	-	-	-
GlyRS	G_Streptomyces_coelicolor_A3_2_NP_626744	-	-	-	-	-	-	-	-	-	-	-	-	-	-	-	-	-	-	-	-	-	-	-	-	-	-	-	-	-	-	-	-	-	-	-	-	-	-	-	-	-	-	-	-	-	-	-	-
GlyRS	G_Rubrobacter_xylanophilus_DSM_9941_ABG03743	-	-	-	-	-	-	-	-	-	-	-	-	-	-	-	-	-	-	-	-	-	-	-	-	-	-	-	-	-	-	-	-	-	-	-	-	-	-	-	-	-	-	-	-	-	-	-	-
GlyRS	G_Candidatus_Hydrogenedentes_bacterium_ADurb.Bin170_OQB32803.1	-	-	-	-	-	-	-	-	-	-	-	-	-	-	-	-	-	-	-	-	-	-	-	-	-	-	-	-	-	-	-	-	-	-	-	-	-	-	-	-	-	-	-	-	-	-	-	-
GlyRS	G_Candidatus_Azambacteria_bacterium_RIFOXYC1_FULL_41_20_OGD44012.1	-	-	-	-	-	-	-	-	-	-	-	-	-	-	-	-	-	-	-	-	-	-	-	-	-	-	-	-	-	-	-	-	-	-	-	-	-	-	-	-	-	-	-	-	-	-	-	-
GlyRS	G_Candidatus_Woykebacteria_bacterium_RIFCSPLOWO2_01_FULL_43_14_OGY31800.1	-	-	-	-	-	-	-	-	-	-	-	-	-	-	-	-	-	-	-	-	-	-	-	-	-	-	-	-	-	-	-	-	-	-	-	-	-	-	-	-	-	-	-	-	-	-	-	-
GlyRS	G_Candidatus_Shapirobacteria_bacterium_CG_4_10_14_0_8_um_filter_39_15_PIY65349.1	-	-	-	-	-	-	-	-	-	-	-	-	-	-	-	-	-	-	-	-	-	-	-	-	-	-	-	-	-	-	-	-	-	-	-	-	-	-	-	-	-	-	-	-	-	-	-	-
GlyRS	G_Candidatus_Daviesbacteria_bacterium_GW2011_GWA1_41_61_KKS15459.1	-	-	-	-	-	-	-	-	-	-	-	-	-	-	-	-	-	-	-	-	-	-	-	-	-	-	-	-	-	-	-	-	-	-	-	-	-	-	-	-	-	-	-	-	-	-	-	-
GlyRS	G_Candidatus_Curtissbacteria_bacterium_RIFOXYB2_FULL_41_10_OGE12336.1	-	-	-	-	-	-	-	-	-	-	-	-	-	-	-	-	-	-	-	-	-	-	-	-	-	-	-	-	-	-	-	-	-	-	-	-	-	-	-	-	-	-	-	-	-	-	-	-
GlyRS	G_Candidatus_Yanofskybacteria_bacterium_RIFCSPHIGHO2_01_FULL_41_26_OGM98260.1	-	-	-	-	-	-	-	-	-	-	-	-	-	-	-	-	-	-	-	-	-	-	-	-	-	-	-	-	-	-	-	-	-	-	-	-	-	-	-	-	-	-	-	-	-	-	-	-
GlyRS	G_Candidatus_Portnoybacteria_bacterium_RBG_19FT_COMBO_36_7_OGZ33677.1	-	-	-	-	-	-	-	-	-	-	-	-	-	-	-	-	-	-	-	-	-	-	-	-	-	-	-	-	-	-	-	-	-	-	-	-	-	-	-	-	-	-	-	-	-	-	-	-
GlyRS	G_Candidatus_Jorgensenbacteria_bacterium_RIFCSPHIGHO2_02_FULL_45_20_OGG39276.1	-	-	-	-	-	-	-	-	-	-	-	-	-	-	-	-	-	-	-	-	-	-	-	-	-	-	-	-	-	-	-	-	-	-	-	-	-	-	-	-	-	-	-	-	-	-	-	-
GlyRS	G_Candidatus_Gottesmanbacteria_bacterium_GW2011_GWB1_43_11_KKS87513.1	-	-	-	-	-	-	-	-	-	-	-	-	-	-	-	-	-	-	-	-	-	-	-	-	-	-	-	-	-	-	-	-	-	-	-	-	-	-	-	-	-	-	-	-	-	-	-	-
GlyRS	G_Candidatus_Curtissbacteria_bacterium_RIFCSPLOWO2_02_41_11_OGE06457.1	-	-	-	-	-	-	-	-	-	-	-	-	-	-	-	-	-	-	-	-	-	-	-	-	-	-	-	-	-	-	-	-	-	-	-	-	-	-	-	-	-	-	-	-	-	-	-	-
GlyRS	G_Candidatus_Dojkabacteria_bacterium_HGW-Dojkabacteria-1_PKN02591.1	-	-	-	-	-	-	-	-	-	-	-	-	-	-	-	-	-	-	-	-	-	-	-	-	-	-	-	-	-	-	-	-	-	-	-	-	-	-	-	-	-	-	-	-	-	-	-	-
GlyRS	G_candidate_division_WS6_bacterium_GW2011_GWF2_39_15_KKR05693	-	-	-	-	-	-	-	-	-	-	-	-	-	-	-	-	-	-	-	-	-	-	-	-	-	-	-	-	-	-	-	-	-	-	-	-	-	-	-	-	-	-	-	-	-	-	-	-
GlyRS	G_Candidatus_Shapirobacteria_bacterium_GW2011_GWF1_38_23_KKQ65270.1	-	-	-	-	-	-	-	-	-	-	-	-	-	-	-	-	-	-	-	-	-	-	-	-	-	-	-	-	-	-	-	-	-	-	-	-	-	-	-	-	-	-	-	-	-	-	-	-
GlyRS	G_Candidatus_Yanofskybacteria_bacterium_RIFOXYC2_FULL_44_13_OGN40625.1	-	-	-	-	-	-	-	-	-	-	-	-	-	-	-	-	-	-	-	-	-	-	-	-	-	-	-	-	-	-	-	-	-	-	-	-	-	-	-	-	-	-	-	-	-	-	-	-
GlyRS	G_Candidatus_Howlettbacteria_bacterium_CG23_combo_of_CG06-09_8_20_14_all_37_9_PIP31255.1	-	-	-	-	-	-	-	-	-	-	-	-	-	-	-	-	-	-	-	-	-	-	-	-	-	-	-	-	-	-	-	-	-	-	-	-	-	-	-	-	-	-	-	-	-	-	-	-
GlyRS	G_Candidatus_Wolfebacteria_bacterium_GW2011_GWD2_47_17_KKU65662.1	-	-	-	-	-	-	-	-	-	-	-	-	-	-	-	-	-	-	-	-	-	-	-	-	-	-	-	-	-	-	-	-	-	-	-	-	-	-	-	-	-	-	-	-	-	-	-	-
GlyRS	G_Candidatus_Wolfebacteria_bacterium_GW2011_GWE2_44_13_KKT43227.1	-	-	-	-	-	-	-	-	-	-	-	-	-	-	-	-	-	-	-	-	-	-	-	-	-	-	-	-	-	-	-	-	-	-	-	-	-	-	-	-	-	-	-	-	-	-	-	-
GlyRS	G_Candidatus_Uhrbacteria_bacterium_GW2011_GWC2_41_11_KKR87863.1	-	-	-	-	-	-	-	-	-	-	-	-	-	-	-	-	-	-	-	-	-	-	-	-	-	-	-	-	-	-	-	-	-	-	-	-	-	-	-	-	-	-	-	-	-	-	-	-
GlyRS	G_candidate_division_WS2_bacterium_ADurb.Bin280_OQA52571.1	-	-	-	-	-	-	-	-	-	-	-	-	-	-	-	-	-	-	-	-	-	-	-	-	-	-	-	-	-	-	-	-	-	-	-	-	-	-	-	-	-	-	-	-	-	-	-	-
GlyRS	G_Candidatus_Falkowbacteria_bacterium_RIFOXYC12_FULL_34_55_OGF29032.1	-	-	-	-	-	-	-	-	-	-	-	-	-	-	-	-	-	-	-	-	-	-	-	-	-	-	-	-	-	-	-	-	-	-	-	-	-	-	-	-	-	-	-	-	-	-	-	-
GlyRS	G_Candidatus_Nealsonbacteria_bacterium_CG23_combo_of_CG06-09_8_20_14_all_39_17_PIP22648.1	-	-	-	-	-	-	-	-	-	-	-	-	-	-	-	-	-	-	-	-	-	-	-	-	-	-	-	-	-	-	-	-	-	-	-	-	-	-	-	-	-	-	-	-	-	-	-	-
GlyRS	G_Candidatus_Taylorbacteria_bacterium_RIFCSPLOWO2_12_FULL_43_20_OHA41408.1	-	-	-	-	-	-	-	-	-	-	-	-	-	-	-	-	-	-	-	-	-	-	-	-	-	-	-	-	-	-	-	-	-	-	-	-	-	-	-	-	-	-	-	-	-	-	-	-
GlyRS	G_Candidatus_Taylorbacteria_bacterium_RIFCSPHIGHO2_12_FULL_45_16_OHA28814.1	-	-	-	-	-	-	-	-	-	-	-	-	-	-	-	-	-	-	-	-	-	-	-	-	-	-	-	-	-	-	-	-	-	-	-	-	-	-	-	-	-	-	-	-	-	-	-	-
GlyRS	G_Candidatus_Vogelbacteria_bacterium_RIFOXYD1_FULL_44_32_OHA58967.1	-	-	-	-	-	-	-	-	-	-	-	-	-	-	-	-	-	-	-	-	-	-	-	-	-	-	-	-	-	-	-	-	-	-	-	-	-	-	-	-	-	-	-	-	-	-	-	-
GlyRS	G_candidate_division_WWE3_bacterium_RAAC2_WWE3_1_AHB40082.1	-	-	-	-	-	-	-	-	-	-	-	-	-	-	-	-	-	-	-	-	-	-	-	-	-	-	-	-	-	-	-	-	-	-	-	-	-	-	-	-	-	-	-	-	-	-	-	-
GlyRS	G_Candidatus_Pacebacteria_bacterium_RIFOXYB1_FULL_39_46_OGJ38640.1	-	-	-	-	-	-	-	-	-	-	-	-	-	-	-	-	-	-	-	-	-	-	-	-	-	-	-	-	-	-	-	-	-	-	-	-	-	-	-	-	-	-	-	-	-	-	-	-
GlyRS	G_Candidatus_Beckwithbacteria_bacterium_GW2011_GWA2_47_25_KKU72177.1	-	-	-	-	-	-	-	-	-	-	-	-	-	-	-	-	-	-	-	-	-	-	-	-	-	-	-	-	-	-	-	-	-	-	-	-	-	-	-	-	-	-	-	-	-	-	-	-
GlyRS	G_candidate_division_WWE3_bacterium_RIFCSPLOWO2_01_FULL_41_18_OGC54954.1	-	-	-	-	-	-	-	-	-	-	-	-	-	-	-	-	-	-	-	-	-	-	-	-	-	-	-	-	-	-	-	-	-	-	-	-	-	-	-	-	-	-	-	-	-	-	-	-
GlyRS	G_Candidatus_Collierbacteria_bacterium_GW2011_GWA2_42_17_KKS42870.1	-	-	-	-	-	-	-	-	-	-	-	-	-	-	-	-	-	-	-	-	-	-	-	-	-	-	-	-	-	-	-	-	-	-	-	-	-	-	-	-	-	-	-	-	-	-	-	-
GlyRS	G_Candidatus_Collierbacteria_bacterium_GW2011_GWB2_45_17_KKU00542.1	-	-	-	-	-	-	-	-	-	-	-	-	-	-	-	-	-	-	-	-	-	-	-	-	-	-	-	-	-	-	-	-	-	-	-	-	-	-	-	-	-	-	-	-	-	-	-	-
GlyRS	G_Candidatus_Levybacteria_bacterium_RIFCSPLOWO2_02_FULL_41_11_OGH49456.1	-	-	-	-	-	-	-	-	-	-	-	-	-	-	-	-	-	-	-	-	-	-	-	-	-	-	-	-	-	-	-	-	-	-	-	-	-	-	-	-	-	-	-	-	-	-	-	-
GlyRS	G_Candidatus_Roizmanbacteria_bacterium_RIFOXYA2_FULL_38_14_OGK62223.1	-	-	-	-	-	-	-	-	-	-	-	-	-	-	-	-	-	-	-	-	-	-	-	-	-	-	-	-	-	-	-	-	-	-	-	-	-	-	-	-	-	-	-	-	-	-	-	-
GlyRS	G_Candidatus_Eremiobacter_sp._RRmetagenome_bin22_PZR60902.1	-	-	-	-	-	-	-	-	-	-	-	-	-	-	-	-	-	-	-	-	-	-	-	-	-	-	-	-	-	-	-	-	-	-	-	-	-	-	-	-	-	-	-	-	-	-	-	-
GlyRS	G_Berkelbacteria_bacterium_GW2011_GWE1_39_12_AKM81946.1	-	-	-	-	-	-	-	-	-	-	-	-	-	-	-	-	-	-	-	-	-	-	-	-	-	-	-	-	-	-	-	-	-	-	-	-	-	-	-	-	-	-	-	-	-	-	-	-
GlyRS	G_candidate_division_TM6_bacterium_GW2011_GWE2_36_25_KKQ03251.1	-	-	-	-	-	-	-	-	-	-	-	-	-	-	-	-	-	-	-	-	-	-	-	-	-	-	-	-	-	-	-	-	-	-	-	-	-	-	-	-	-	-	-	-	-	-	-	-
GlyRS	G_candidate_division_TM6_bacterium_GW2011_GWF2_32_72_KKP35480.1	-	-	-	-	-	-	-	-	-	-	-	-	-	-	-	-	-	-	-	-	-	-	-	-	-	-	-	-	-	-	-	-	-	-	-	-	-	-	-	-	-	-	-	-	-	-	-	-
ThrRS	T_Candidatus_Altiarchaeales_archaeon_ex4484_2_OYT54945	-	-	-	-	-	-	-	-	-	-	-	-	-	-	-	-	-	-	-	-	-	-	-	-	-	-	-	-	-	-	-	-	-	-	-	-	-	-	-	-	-	-	-	-	-	-	-	-
ThrRS	T_Candidatus_Altiarchaeales_archaeon_IMC4_ODS42004	-	-	-	-	-	-	-	-	-	-	-	-	-	-	-	-	-	-	-	-	-	-	-	-	-	-	-	-	-	-	-	-	-	-	-	-	-	-	-	-	-	-	-	-	-	-	-	-
ThrRS	T_Candidatus_Huberarchaea_archaeon_CG03_land_8_20_14_0_80_31_114_PIV13592.1	-	-	-	-	-	-	-	-	-	-	-	-	-	-	-	-	-	-	-	-	-	-	-	-	-	-	-	-	-	-	-	-	-	-	-	-	-	-	-	-	-	-	-	-	-	-	-	-
ThrRS	T_Candidatus_Hydrothermarchaeota_archaeon_JdFR-18_2730022394_Ga0180886_11843	-	-	-	-	-	-	-	-	-	-	-	-	-	-	-	-	-	-	-	-	-	-	-	-	-	-	-	-	-	-	-	-	-	-	-	-	-	-	-	-	-	-	-	-	-	-	-	-
ThrRS	T_Nitrosopumilus_maritimus_SCM1_A9A2B1	-	-	-	-	-	-	-	-	-	-	-	-	-	-	-	-	-	-	-	-	-	-	-	-	-	-	-	-	-	-	-	-	-	-	-	-	-	-	-	-	-	-	-	-	-	-	-	-
ThrRS	T_Candidatus_Nitrosotenuis_cloacae_WP_048187757	-	-	-	-	-	-	-	-	-	-	-	-	-	-	-	-	-	-	-	-	-	-	-	-	-	-	-	-	-	-	-	-	-	-	-	-	-	-	-	-	-	-	-	-	-	-	-	-
ThrRS	T_Candidatus_Nitrosopelagicus_brevis_WP_048105395	-	-	-	-	-	-	-	-	-	-	-	-	-	-	-	-	-	-	-	-	-	-	-	-	-	-	-	-	-	-	-	-	-	-	-	-	-	-	-	-	-	-	-	-	-	-	-	-
ThrRS	T_Candidatus_Nitrosotalea_devanaterra_CUR51837	-	-	-	-	-	-	-	-	-	-	-	-	-	-	-	-	-	-	-	-	-	-	-	-	-	-	-	-	-	-	-	-	-	-	-	-	-	-	-	-	-	-	-	-	-	-	-	-
ThrRS	T_Cenarchaeum_symbiosum_A_A0RU76	-	-	-	-	-	-	-	-	-	-	-	-	-	-	-	-	-	-	-	-	-	-	-	-	-	-	-	-	-	-	-	-	-	-	-	-	-	-	-	-	-	-	-	-	-	-	-	-
ThrRS	T_Nitrososphaera_viennensis_EN76_AIC15945	-	-	-	-	-	-	-	-	-	-	-	-	-	-	-	-	-	-	-	-	-	-	-	-	-	-	-	-	-	-	-	-	-	-	-	-	-	-	-	-	-	-	-	-	-	-	-	-
ThrRS	T_Candidatus_Heimdallarchaeota_archaeon_RDOD01P_NHJ03884.1	-	-	-	-	-	-	-	-	-	-	-	-	-	-	-	-	-	-	-	-	-	-	-	-	-	-	-	-	-	-	-	-	-	-	-	-	-	-	-	-	-	-	-	-	-	-	-	-
ThrRS	T_Candidatus_Heimdallarchaeota_archaeon_B3_Heim_PWI49547.1	-	-	-	-	-	-	-	-	-	-	-	-	-	-	-	-	-	-	-	-	-	-	-	-	-	-	-	-	-	-	-	-	-	-	-	-	-	-	-	-	-	-	-	-	-	-	-	-
ThrRS	T_Candidatus_Thorarchaeota_archaeon_RDNZ01P_NHI87939.1	-	-	-	-	-	-	-	-	-	-	-	-	-	-	-	-	-	-	-	-	-	-	-	-	-	-	-	-	-	-	-	-	-	-	-	-	-	-	-	-	-	-	-	-	-	-	-	-
ThrRS	T_Candidatus_Thorarchaeota_archaeon_RDOF01P_NHJ14550.1	-	-	-	-	-	-	-	-	-	-	-	-	-	-	-	-	-	-	-	-	-	-	-	-	-	-	-	-	-	-	-	-	-	-	-	-	-	-	-	-	-	-	-	-	-	-	-	-
ThrRS	T_Candidatus_Thorarchaeota_archaeon_SMTZ1-83_KXH71084	-	-	-	-	-	-	-	-	-	-	-	-	-	-	-	-	-	-	-	-	-	-	-	-	-	-	-	-	-	-	-	-	-	-	-	-	-	-	-	-	-	-	-	-	-	-	-	-
ThrRS	T_Aciduliprofundum_boonei_WP_008083004	-	-	-	-	-	-	-	-	-	-	-	-	-	-	-	-	-	-	-	-	-	-	-	-	-	-	-	-	-	-	-	-	-	-	-	-	-	-	-	-	-	-	-	-	-	-	-	-
ThrRS	T_Pyrococcus_furiosus_WP_011012497	-	-	-	-	-	-	-	-	-	-	-	-	-	-	-	-	-	-	-	-	-	-	-	-	-	-	-	-	-	-	-	-	-	-	-	-	-	-	-	-	-	-	-	-	-	-	-	-
ThrRS	T_Pyrococcus_horikoshii_OT3_O58430	-	-	-	-	-	-	-	-	-	-	-	-	-	-	-	-	-	-	-	-	-	-	-	-	-	-	-	-	-	-	-	-	-	-	-	-	-	-	-	-	-	-	-	-	-	-	-	-
ThrRS	T_Thermococcus_kodakarensis_KOD1_Q5JGC8	-	-	-	-	-	-	-	-	-	-	-	-	-	-	-	-	-	-	-	-	-	-	-	-	-	-	-	-	-	-	-	-	-	-	-	-	-	-	-	-	-	-	-	-	-	-	-	-
ThrRS	T_Archaeoglobus_fulgidus_DSM_4304_O29703	-	-	-	-	-	-	-	-	-	-	-	-	-	-	-	-	-	-	-	-	-	-	-	-	-	-	-	-	-	-	-	-	-	-	-	-	-	-	-	-	-	-	-	-	-	-	-	-
ThrRS	T_Methanosarcina_barkeri_WP_048117448	-	-	-	-	-	-	-	-	-	-	-	-	-	-	-	-	-	-	-	-	-	-	-	-	-	-	-	-	-	-	-	-	-	-	-	-	-	-	-	-	-	-	-	-	-	-	-	-
ThrRS	T_Theionarchaea_archaeon_DG-70_KYK38026	-	-	-	-	-	-	-	-	-	-	-	-	-	-	-	-	-	-	-	-	-	-	-	-	-	-	-	-	-	-	-	-	-	-	-	-	-	-	-	-	-	-	-	-	-	-	-	-
ThrRS	T_Candidatus_Aenigmarchaeota_archaeon_ex4484_224_OYT42148.1	-	-	-	-	-	-	-	-	-	-	-	-	-	-	-	-	-	-	-	-	-	-	-	-	-	-	-	-	-	-	-	-	-	-	-	-	-	-	-	-	-	-	-	-	-	-	-	-
ThrRS	T_Aigarchaeota_archaeon_NZ13_MG1_PUA31441.1	-	-	-	-	-	-	-	-	-	-	-	-	-	-	-	-	-	-	-	-	-	-	-	-	-	-	-	-	-	-	-	-	-	-	-	-	-	-	-	-	-	-	-	-	-	-	-	-
ThrRS	T_Candidatus_Bathyarchaeota_archaeon_B24-2_PDM26224	-	-	-	-	-	-	-	-	-	-	-	-	-	-	-	-	-	-	-	-	-	-	-	-	-	-	-	-	-	-	-	-	-	-	-	-	-	-	-	-	-	-	-	-	-	-	-	-
ThrRS	T_Candidatus_Methanoliparum_thermophilum_RZN65011.1	-	-	-	-	-	-	-	-	-	-	-	-	-	-	-	-	-	-	-	-	-	-	-	-	-	-	-	-	-	-	-	-	-	-	-	-	-	-	-	-	-	-	-	-	-	-	-	-
ThrRS	T_Candidatus_Pacearchaeota_archaeon_CG1_02_31_27_OIO40227.1	-	-	-	-	-	-	-	-	-	-	-	-	-	-	-	-	-	-	-	-	-	-	-	-	-	-	-	-	-	-	-	-	-	-	-	-	-	-	-	-	-	-	-	-	-	-	-	-
ThrRS	T_Candidatus_Fermentimicrarchaeum_limneticum_QLJ52463.1	-	-	-	-	-	-	-	-	-	-	-	-	-	-	-	-	-	-	-	-	-	-	-	-	-	-	-	-	-	-	-	-	-	-	-	-	-	-	-	-	-	-	-	-	-	-	-	-
ThrRS	T_Candidatus_Heimdallarchaeota_archaeon_LC_2_OLS19684	-	-	-	-	-	-	-	-	-	-	-	-	-	-	-	-	-	-	-	-	-	-	-	-	-	-	-	-	-	-	-	-	-	-	-	-	-	-	-	-	-	-	-	-	-	-	-	-
ThrRS	T_Heimdallarchaeota_archaeon_RS678_2780280198_Ga0267184_14914	-	-	-	-	-	-	-	-	-	-	-	-	-	-	-	-	-	-	-	-	-	-	-	-	-	-	-	-	-	-	-	-	-	-	-	-	-	-	-	-	-	-	-	-	-	-	-	-
ThrRS	T_Candidatus_Lokiarchaeota_archaeon_RDOG01P_NHI91948.1	-	-	-	-	-	-	-	-	-	-	-	-	-	-	-	-	-	-	-	-	-	-	-	-	-	-	-	-	-	-	-	-	-	-	-	-	-	-	-	-	-	-	-	-	-	-	-	-
ThrRS	T_Marine_Group_III_euryarchaeote_CG-Bathy1_OIR20262	-	-	-	-	-	-	-	-	-	-	-	-	-	-	-	-	-	-	-	-	-	-	-	-	-	-	-	-	-	-	-	-	-	-	-	-	-	-	-	-	-	-	-	-	-	-	-	-
ThrRS	T_Candidatus_Heimdallarchaeota_archaeon_RDOB01P_NHJ00518.1	-	-	-	-	-	-	-	-	-	-	-	-	-	-	-	-	-	-	-	-	-	-	-	-	-	-	-	-	-	-	-	-	-	-	-	-	-	-	-	-	-	-	-	-	-	-	-	-
ThrRS	T_Candidatus_Heimdallarchaeota_archaeon_LC_3_OLS22627	-	-	-	-	-	-	-	-	-	-	-	-	-	-	-	-	-	-	-	-	-	-	-	-	-	-	-	-	-	-	-	-	-	-	-	-	-	-	-	-	-	-	-	-	-	-	-	-
ThrRS	T_Methanobacterium_formicicum_DSM_3637_EKF86960	-	-	-	-	-	-	-	-	-	-	-	-	-	-	-	-	-	-	-	-	-	-	-	-	-	-	-	-	-	-	-	-	-	-	-	-	-	-	-	-	-	-	-	-	-	-	-	-
ThrRS	T_Methanocaldococcus_jannaschii_DSM_2661_Q58597	-	-	-	-	-	-	-	-	-	-	-	-	-	-	-	-	-	-	-	-	-	-	-	-	-	-	-	-	-	-	-	-	-	-	-	-	-	-	-	-	-	-	-	-	-	-	-	-
ThrRS	T_Methanococcus_maripaludis_S2_CAF29970	-	-	-	-	-	-	-	-	-	-	-	-	-	-	-	-	-	-	-	-	-	-	-	-	-	-	-	-	-	-	-	-	-	-	-	-	-	-	-	-	-	-	-	-	-	-	-	-
ThrRS	T_Methanopyrus_kandleri_AV19_AAM01759	-	-	-	-	-	-	-	-	-	-	-	-	-	-	-	-	-	-	-	-	-	-	-	-	-	-	-	-	-	-	-	-	-	-	-	-	-	-	-	-	-	-	-	-	-	-	-	-
ThrRS	T_Methanonatronarchaeum_thermophilum_WP_086637842	-	-	-	-	-	-	-	-	-	-	-	-	-	-	-	-	-	-	-	-	-	-	-	-	-	-	-	-	-	-	-	-	-	-	-	-	-	-	-	-	-	-	-	-	-	-	-	-
ThrRS	T_Candidatus_Nezhaarchaeota_archaeon_WYZ-LMO8_TDA34922.1	-	-	-	-	-	-	-	-	-	-	-	-	-	-	-	-	-	-	-	-	-	-	-	-	-	-	-	-	-	-	-	-	-	-	-	-	-	-	-	-	-	-	-	-	-	-	-	-
ThrRS	T_Candidatus_Methanosuratus_subterraneum_RWX73958.1	-	-	-	-	-	-	-	-	-	-	-	-	-	-	-	-	-	-	-	-	-	-	-	-	-	-	-	-	-	-	-	-	-	-	-	-	-	-	-	-	-	-	-	-	-	-	-	-
ThrRS	T_Candidatus_Hadarchaeum_yellowstonense_KUO40171.1	-	-	-	-	-	-	-	-	-	-	-	-	-	-	-	-	-	-	-	-	-	-	-	-	-	-	-	-	-	-	-	-	-	-	-	-	-	-	-	-	-	-	-	-	-	-	-	-
ThrRS	T_Hadesarchaea_archaeon_B3_Hades_TKJ26072.1	-	-	-	-	-	-	-	-	-	-	-	-	-	-	-	-	-	-	-	-	-	-	-	-	-	-	-	-	-	-	-	-	-	-	-	-	-	-	-	-	-	-	-	-	-	-	-	-
ThrRS	T_Candidatus_Bathyarchaeota_archaeon_B24_KYH37415	-	-	-	-	-	-	-	-	-	-	-	-	-	-	-	-	-	-	-	-	-	-	-	-	-	-	-	-	-	-	-	-	-	-	-	-	-	-	-	-	-	-	-	-	-	-	-	-
ThrRS	T_Pyrobaculum_aerophilum_str._IM2_Q8ZWK4	-	-	-	-	-	-	-	-	-	-	-	-	-	-	-	-	-	-	-	-	-	-	-	-	-	-	-	-	-	-	-	-	-	-	-	-	-	-	-	-	-	-	-	-	-	-	-	-
ThrRS	T_Thermofilum_pendens_Hrk_5_A1RY76	-	-	-	-	-	-	-	-	-	-	-	-	-	-	-	-	-	-	-	-	-	-	-	-	-	-	-	-	-	-	-	-	-	-	-	-	-	-	-	-	-	-	-	-	-	-	-	-
ThrRS	T_Candidatus_Caldiarchaeum_subterraneum_BAJ50006	-	-	-	-	-	-	-	-	-	-	-	-	-	-	-	-	-	-	-	-	-	-	-	-	-	-	-	-	-	-	-	-	-	-	-	-	-	-	-	-	-	-	-	-	-	-	-	-
ThrRS	T_Aliifodinibius_roseus_WP_073063108	-	-	-	-	-	-	-	-	M	P	E	Q	I	T	I	T	F	P	D	G	T	E	K	K	F	P	K	G	I	T	G	R	E	I	A	E	S	I	S	M	G	L	A	R	E	A	L	S
ThrRS	T_Gracilimonas_tropica_WP_020403128	-	-	-	-	-	-	-	M	S	N	Q	K	I	T	L	T	L	P	D	G	S	Q	R	E	Y	S	S	G	V	T	G	L	E	V	A	Q	S	I	A	A	G	L	A	R	A	A	L	S
ThrRS	T_Chlorobaculum_parvum_WP_041466214	-	-	M	S	D	S	S	E	S	R	Q	Q	V	T	I	T	L	P	D	G	S	E	R	T	F	P	F	G	V	T	G	L	E	I	A	S	S	I	G	N	K	L	A	K	A	A	L	G
ThrRS	T_Prosthecochloris_aestuarii_DSM_271_B4S3D2	-	-	M	S	E	H	T	T	S	Q	T	Q	V	T	V	T	L	P	D	G	E	S	R	S	F	P	F	G	T	T	G	Y	D	I	A	R	S	I	G	K	K	L	A	Q	D	A	L	A
ThrRS	T_Chlorobium_phaeobacteroides_WP_041467780	-	-	M	S	D	N	Q	E	Q	K	A	F	I	A	I	T	L	P	D	G	S	I	R	S	F	P	Y	G	S	T	G	L	D	I	A	L	S	I	G	R	K	L	A	Q	D	A	L	A
ThrRS	T_Ignavibacterium_album_JCM_16511_AFH49145	-	-	-	-	-	-	-	-	-	M	E	K	I	K	I	K	F	P	D	G	S	V	K	E	F	D	K	G	I	T	G	Y	Q	I	A	E	S	I	S	R	R	L	A	D	E	A	L	A
ThrRS	T_Bacteroides_fragilis_YCH46_YP_098968	-	-	-	-	-	-	-	-	-	-	-	M	I	K	I	T	F	P	D	G	S	V	R	E	Y	N	E	G	V	N	G	L	Q	I	A	E	S	I	S	S	R	L	A	Q	D	V	L	A
ThrRS	T_Cytophaga_hutchinsonii_WP_011585028	-	-	-	-	-	-	-	-	-	-	-	M	I	K	I	T	L	P	D	G	S	I	R	E	Y	E	K	G	I	T	S	M	G	I	A	L	S	I	S	E	G	L	A	R	N	V	L	A
ThrRS	T_Pedobacter_heparinus_DSM_2366_ACU04114.1	-	-	-	-	-	-	-	-	-	-	-	M	I	N	I	T	L	P	D	G	S	S	R	Q	Y	E	K	G	T	T	A	H	Q	I	A	L	S	I	S	E	G	L	A	R	N	V	L	A
ThrRS	T_Abditibacterium_utsteinense_PQV64679.1	-	-	-	-	-	-	-	-	-	-	-	M	I	Q	V	T	F	P	D	G	N	I	K	E	F	E	N	G	T	S	P	L	Q	M	A	A	S	I	G	S	R	L	A	N	A	V	T	G
ThrRS	T_Candidatus_Komeilibacteria_bacterium_RIFOXYC2_FULL_45_12_OGY96156.1	-	-	-	-	-	-	-	-	-	-	-	-	-	-	-	-	-	-	-	-	-	-	-	-	-	-	-	-	-	-	-	-	-	-	-	-	-	-	-	-	-	-	-	-	-	-	-	-
ThrRS	T_Candidatus_Sungbacteria_bacterium_RIFCSPLOWO2_01_FULL_47_32_OHA05289.1	-	-	-	-	-	-	-	-	-	-	-	-	-	-	-	-	-	-	-	-	-	-	-	-	-	-	-	-	-	-	-	-	-	-	-	-	-	-	-	-	-	-	-	-	-	-	-	-
ThrRS	T_Candidatus_Amesbacteria_bacterium_RIFCSPLOWO2_01_FULL_49_25_OGD07331.1	-	-	-	-	-	-	-	-	-	-	-	-	-	-	-	-	-	-	-	-	-	-	-	-	-	-	-	-	-	-	-	-	-	-	-	-	-	-	-	-	-	-	-	-	-	-	-	-
ThrRS	T_Candidatus_Cerribacteria_bacterium_Amazon_FNV_2010_28_9_PWU23333.1	-	-	-	-	-	-	-	-	-	-	-	-	-	-	-	-	-	-	-	-	-	-	-	-	-	-	-	-	-	-	-	-	-	-	-	-	-	-	-	-	-	-	-	-	-	-	-	-
ThrRS	T_Candidatus_Campbellbacteria_bacterium_GW2011_OD1_34_28_AKM84138.1	-	-	-	-	-	-	-	-	-	-	-	-	-	-	-	-	-	-	-	-	-	-	-	-	-	-	-	-	-	-	-	-	-	-	-	-	-	-	-	-	-	-	-	-	-	-	-	-
ThrRS	T_Candidatus_Liptonbacteria_bacterium_CG11_big_fil_rev_8_21_14_0_20_35_14_PIR05183.1	-	-	-	-	-	-	-	-	-	-	-	-	-	-	-	-	-	-	-	-	-	-	-	-	-	-	-	-	-	-	-	-	-	-	-	-	-	-	-	-	-	-	-	-	-	-	-	-
ThrRS	T_Candidatus_Kerfeldbacteria_bacterium_RIFCSPHIGHO2_02_FULL_42_14_OGY79030.1	-	-	-	-	-	-	-	-	-	-	-	-	-	-	-	-	-	-	-	-	-	-	-	-	-	-	-	-	-	-	-	-	-	-	-	-	-	-	-	-	-	-	-	-	-	-	-	-
ThrRS	T_Candidatus_Nomurabacteria_bacterium_GW2011_GWD2_36_14_KKP96509.1	-	-	-	-	-	-	-	-	-	-	-	-	-	-	-	-	-	-	-	-	-	-	-	-	-	-	-	-	-	-	-	-	-	-	-	-	-	-	-	-	-	-	-	-	-	-	-	-
ThrRS	T_Candidatus_Niyogibacteria_bacterium_CG10_big_fil_rev_8_21_14_0_10_46_36_PIR69460.1	-	-	-	-	-	-	-	-	-	-	-	-	-	-	-	-	-	-	-	-	-	-	-	-	-	-	-	-	-	-	-	-	-	-	-	-	-	-	-	-	-	-	-	-	-	-	-	-
ThrRS	T_Candidatus_Harrisonbacteria_bacterium_CG10_big_fil_rev_8_21_14_0_10_42_17_PIT92024.1	-	-	-	-	-	-	-	-	-	-	-	-	-	-	-	-	-	-	-	-	-	-	-	-	-	-	-	-	-	-	-	-	-	-	-	-	-	-	-	-	-	-	-	-	-	-	-	-
ThrRS	T_Candidatus_Taylorbacteria_bacterium_RIFCSPLOWO2_12_FULL_43_20_OHA42743.1	-	-	-	-	-	-	-	-	-	-	-	-	-	-	-	-	-	-	-	-	-	-	-	-	-	-	-	-	-	-	-	-	-	-	-	-	-	-	-	-	-	-	-	-	-	-	-	-
ThrRS	T_Candidatus_Vogelbacteria_bacterium_RIFOXYD1_FULL_46_19_OHA59614.1	-	-	-	-	-	-	-	-	-	-	-	-	-	-	-	-	-	-	-	-	-	-	-	-	-	-	-	-	-	-	-	-	-	-	-	-	-	-	-	-	-	-	-	-	-	-	-	-
ThrRS	T_Candidatus_Magasanikbacteria_bacterium_RIFOXYD1_FULL_40_23_OGH93098.1	-	-	-	-	-	-	-	-	-	-	-	-	-	-	-	-	-	-	-	-	-	-	-	-	-	-	-	-	-	-	-	-	-	-	-	-	-	-	-	-	-	-	-	-	-	-	-	-
ThrRS	T_Candidatus_Lloydbacteria_bacterium_RIFCSPHIGHO2_01_FULL_54_11_OGZ06595.1	-	-	-	-	-	-	-	-	-	-	-	-	-	-	-	-	-	-	-	-	-	-	-	-	-	-	-	-	-	-	-	-	-	-	-	-	-	-	-	-	-	-	-	-	-	-	-	-
ThrRS	T_Candidatus_Lloydbacteria_bacterium_RIFCSPHIGHO2_02_FULL_50_18_OGZ09047.1	-	-	-	-	-	-	-	-	-	-	-	-	-	-	-	-	-	-	-	-	-	-	-	-	-	-	-	-	-	-	-	-	-	-	-	-	-	-	-	-	-	-	-	-	-	-	-	-
ThrRS	T_Candidatus_Terrybacteria_bacterium_RIFCSPLOWO2_01_FULL_48_14_OHA53120.1	-	-	-	-	-	-	-	-	-	-	-	-	-	-	-	-	-	-	-	-	-	-	-	-	-	-	-	-	-	-	-	-	-	-	-	-	-	-	-	-	-	-	-	-	-	-	-	-
ThrRS	T_Candidatus_Ryanbacteria_bacterium_RIFCSPHIGHO2_01_45_13_OGZ43509.1	-	-	-	-	-	-	-	-	-	-	-	-	-	-	-	-	-	-	-	-	-	-	-	-	-	-	-	-	-	-	-	-	-	-	-	-	-	-	-	-	-	-	-	-	-	-	-	-
ThrRS	T_Candidatus_Abawacabacteria_bacterium_RBG_16_42_10_OGC82266.1	-	-	-	-	-	-	-	-	-	-	-	-	-	-	-	-	-	-	-	-	-	-	-	-	-	-	-	-	-	-	-	-	-	-	-	-	-	-	-	-	-	-	-	-	-	-	-	-
ThrRS	T_Candidatus_Yonathbacteria_bacterium_CG_4_9_14_0_2_um_filter_43_16_PJC22387.1	-	-	-	-	-	-	-	-	-	-	-	-	-	-	-	-	-	-	-	-	-	-	-	-	-	-	-	-	-	-	-	-	-	-	-	-	-	-	-	-	-	-	-	-	-	-	-	-
ThrRS	T_Candidatus_Yonathbacteria_bacterium_RIFCSPLOWO2_01_FULL_43_20_OHA80772.1	-	-	-	-	-	-	-	-	-	-	-	-	-	-	-	-	-	-	-	-	-	-	-	-	-	-	-	-	-	-	-	-	-	-	-	-	-	-	-	-	-	-	-	-	-	-	-	-
ThrRS	T_Candidatus_Sungbacteria_bacterium_RIFCSPLOWO2_02_FULL_51_17_OHA10595.1	-	-	-	-	-	-	-	-	-	-	-	-	-	-	-	-	-	-	-	-	-	-	-	-	-	-	-	-	-	-	-	-	-	-	-	-	-	-	-	-	-	-	-	-	-	-	-	-
ThrRS	T_Chthonomonas_calidirosea_T49_CCW35658	-	-	-	-	-	-	-	-	-	-	-	-	-	-	-	-	-	-	-	-	-	-	-	-	-	-	-	-	-	-	-	-	-	-	-	-	-	-	-	-	-	-	-	-	-	-	-	-
ThrRS	T_Acidithiobacillus_ferrooxidans_ATCC_23270_ACK78833.1	-	-	-	-	-	-	-	-	-	-	-	M	P	D	I	Q	L	P	D	G	S	H	R	Q	F	A	E	P	V	T	G	L	T	L	A	R	A	I	G	S	G	L	A	R	A	A	V	A
ThrRS	T_Candidatus_Solibacter_usitatus_WP_011688922	-	-	-	-	-	-	-	-	-	M	S	N	I	Q	I	T	L	P	D	G	S	T	Q	S	V	A	A	E	T	R	P	I	D	I	A	K	S	I	S	P	R	L	A	D	A	A	L	V
ThrRS	T_Caldisericum_exile_AZM16c01_BAL81398	-	-	-	-	-	-	-	-	-	-	-	-	-	M	K	I	Q	I	S	N	E	I	Y	Q	F	E	D	G	L	T	I	K	E	I	L	K	R	L	-	N	F	D	L	S	K	I	V	A
ThrRS	T_Candidatus_Cryosericum_septentrionale_WP_119085727.1	-	-	-	-	-	-	-	-	-	M	D	I	R	I	V	V	D	D	A	S	S	Q	Y	S	F	T	D	G	E	S	I	L	T	A	V	Q	K	L	F	P	Q	Q	K	R	S	I	V	A
ThrRS	T_Deferribacter_desulfuricans_SSM1_BAI80964	-	-	-	-	-	-	-	-	-	-	-	-	M	R	I	N	L	P	D	G	N	V	I	E	V	S	D	D	A	D	A	K	E	V	A	S	K	I	S	N	T	L	A	K	K	A	I	A
ThrRS	T_Nitrospinae_bacterium_RIFCSPHIGHO2_02_39_11_OGV98103.1	-	-	-	-	-	-	-	-	-	-	-	-	-	-	-	-	-	-	-	-	-	-	-	-	-	-	-	-	-	-	-	-	-	-	-	-	-	-	-	-	-	-	-	-	-	-	-	-
ThrRS	T_Thermosulfuriphilus_ammonigenes_WP_166032642.1	-	-	-	-	-	-	M	T	S	E	K	L	I	E	I	S	L	P	T	G	E	K	V	A	V	E	S	G	I	T	V	A	E	A	L	K	R	L	T	G	G	D	H	-	T	P	V	A
ThrRS	T_Nitrospira_defluvii_WP_013247006.1	-	-	-	-	-	-	-	M	A	S	Q	L	I	Q	I	T	L	P	D	G	T	R	K	Q	V	P	A	G	C	T	V	R	E	A	L	T	P	E	G	G	R	L	D	A	K	V	L	A
ThrRS	T_candidate_division_WOR-1_bacterium_RIFOXYA12_FULL_52_29_OGC17960.1	-	-	-	-	-	-	-	-	-	-	-	-	-	-	-	-	-	-	-	-	-	-	-	-	-	-	-	-	-	-	-	-	-	-	-	-	-	-	-	-	-	-	-	-	-	-	-	-
ThrRS	T_Caldithrix_abyssi_DSM_13497_EHO43305	-	-	-	-	-	-	-	-	-	M	A	L	I	K	I	T	F	P	D	G	S	E	K	E	Y	E	S	G	V	T	A	I	E	I	A	R	Q	I	S	N	S	L	A	K	K	A	V	A
ThrRS	T_Candidatus_Dadabacteria_bacterium_RIFCSPHIGHO2_12_FULL_53_21_OGE20225.1	-	-	-	-	-	-	-	-	-	M	K	E	V	H	I	N	L	P	D	G	A	E	R	I	F	P	E	G	T	T	V	G	E	I	I	N	T	I	-	-	G	I	Q	N	G	T	I	G
ThrRS	T_Candidatus_Cloacimonas_acidaminovorans_str._Evry_CAO80627	-	-	-	-	-	-	-	-	-	-	-	M	I	K	I	T	L	P	D	G	S	I	R	E	Y	S	A	P	V	T	A	L	K	I	A	E	D	I	S	P	K	L	A	E	E	A	I	C
ThrRS	T_Candidatus_Syntrophosphaera_thermopropionivorans_WP_133200861.1	-	-	-	-	-	-	-	-	-	-	M	Q	I	K	I	T	L	P	D	G	S	E	K	I	Y	D	H	P	V	T	A	I	Q	V	A	E	D	L	S	P	R	L	A	E	E	A	I	C
ThrRS	T_Melioribacter_roseus_P3M-2_AFN73315	-	-	-	-	-	-	-	M	N	N	D	K	I	N	I	K	F	P	D	G	S	V	K	E	F	P	K	G	V	T	V	M	Q	I	A	E	S	I	S	K	R	L	T	E	E	A	L	V
ThrRS	T_Candidatus_Raymondbacteria_bacterium_RIFOXYA2_FULL_49_16_OGJ93947.1	-	-	-	-	-	-	-	-	-	-	-	-	M	N	V	K	L	P	D	G	S	T	R	V	L	A	D	H	A	T	A	M	D	L	A	L	S	I	S	E	G	L	A	R	A	S	V	A
ThrRS	T_Candidatus_Ozemobacter_sibiricus_RCK81641.1	-	-	-	-	-	-	-	-	M	S	E	S	I	V	L	T	L	P	D	G	K	T	L	Q	V	P	V	G	A	T	V	K	Q	A	A	A	Q	I	G	P	R	L	A	E	A	A	I	A
ThrRS	T_Candidatus_Riflebacteria_bacterium_HGW-Riflebacteria-1_PKL44876.1	-	-	-	-	-	-	-	-	-	-	-	M	I	Q	L	K	L	P	D	G	K	I	I	E	L	E	S	G	A	T	V	M	D	A	A	A	K	I	G	P	G	L	A	K	A	A	L	A
ThrRS	T_Kiritimatiella_glycovorans_WP_052882865	-	-	-	-	-	-	-	-	-	-	-	-	-	-	-	-	-	-	-	-	-	-	-	-	-	-	-	-	-	-	-	-	-	-	-	-	-	-	-	-	-	-	-	-	-	-	-	-
ThrRS	T_Kiritimatiellaeota_bacterium_S-5007_WP_160628546.1	-	-	-	-	-	-	-	-	-	-	-	-	-	-	-	-	-	-	-	-	-	-	-	-	-	-	-	-	-	-	-	-	-	-	-	-	-	-	-	-	-	-	-	-	-	-	-	-
ThrRS	T_Lentisphaerae_bacterium_GWF2_50_93_OGV59009	-	-	-	-	-	-	-	-	-	-	-	-	-	-	-	-	-	-	-	-	-	-	-	-	-	-	-	-	-	-	-	-	-	-	-	-	-	-	-	-	-	-	-	-	-	-	-	-
ThrRS	T_Candidatus_Marinimicrobia_bacterium_CG08_land_8_20_14_0_20_45_22_PIS31180.1	-	-	-	-	-	-	-	-	-	-	-	-	-	-	-	-	-	-	-	-	-	-	M	E	A	A	I	G	V	T	A	G	D	V	A	R	S	L	S	E	G	L	F	Q	N	A	I	V
ThrRS	T_Marinimicrobia_bacterium_46_43_KUK90376	-	-	-	-	-	-	-	-	M	T	E	S	I	K	I	T	L	P	D	G	S	V	Q	E	F	P	I	G	S	T	P	Y	D	V	A	L	S	I	S	E	G	L	A	R	N	C	L	A
ThrRS	T_candidate_division_Zixibacteria_bacterium_RBG-1_EQB63536	-	-	-	-	-	-	-	-	-	-	-	-	M	K	I	T	L	S	D	G	A	Q	K	E	Y	P	Q	G	I	S	V	Q	E	I	I	Q	D	I	N	P	Q	L	A	K	E	A	L	V
ThrRS	T_Candidatus_Portnoybacteria_bacterium_RIFCSPLOWO2_02_FULL_40_15_OGZ40727.1	-	-	-	-	-	-	-	-	-	-	-	-	-	-	-	-	-	-	-	-	-	-	-	-	-	-	-	-	-	-	-	-	-	-	-	-	-	-	-	-	-	-	-	-	-	-	-	-
ThrRS	T_Candidatus_Portnoybacteria_bacterium_RBG_19FT_COMBO_36_7_OGZ34265.1	-	-	-	-	-	-	-	-	-	-	-	-	-	-	-	-	-	-	-	-	-	-	-	-	-	-	-	-	-	-	-	-	-	-	-	-	-	-	-	-	-	-	-	-	-	-	-	-
ThrRS	T_Candidatus_Latescibacteria_bacterium_4484_107_OPX24928	-	-	-	-	-	-	-	-	-	-	M	A	I	T	V	T	F	P	D	G	S	T	R	E	Y	E	R	G	V	T	V	V	E	V	A	E	D	I	G	S	R	L	A	M	A	A	V	A
ThrRS	T_Candidatus_Handelsmanbacteria_bacterium_RIFCSPLOWO2_12_FULL_64_10_OGG46279.1	-	-	-	-	-	-	-	-	-	-	-	M	I	H	V	T	F	P	D	G	S	R	R	S	Y	P	D	G	V	T	V	R	E	V	A	E	G	I	G	P	G	L	L	R	A	A	L	A
ThrRS	T_candidate_division_Zixibacteria_bacterium_HGW-Zixibacteria-1_PKK83303.1	-	-	-	-	-	-	-	-	-	M	S	E	V	K	I	K	F	P	D	G	S	E	K	A	F	A	R	G	V	T	G	L	E	I	A	K	S	I	S	P	R	L	A	K	E	A	L	A
ThrRS	T_Candidatus_Schekmanbacteria_bacterium_GWA2_38_11_OGL38878.1	-	-	-	-	-	-	-	-	-	M	K	E	I	Q	I	T	F	E	D	S	S	K	H	T	I	P	S	G	K	S	V	K	E	I	L	S	S	I	N	S	N	N	S	R	D	V	I	A
ThrRS	T_Candidatus_Schekmanbacteria_bacterium_RIFCSPLOWO2_02_FULL_38_14_OGL50581.1	-	-	-	-	-	-	-	-	-	M	S	Q	V	Q	I	A	L	E	D	G	R	T	H	T	V	S	S	G	K	S	V	A	E	I	L	S	S	I	N	S	K	S	L	E	N	I	I	A
ThrRS	T_Denitrovibrio_acetiphilus_WP_013011231	-	-	-	-	-	-	-	-	-	-	-	-	M	N	V	L	L	P	D	G	A	K	L	E	I	Q	D	G	A	T	A	Y	D	V	A	K	Q	I	S	V	G	L	A	K	K	A	I	A
ThrRS	T_Geobacter_sulfurreducens_PCA_NP_952566	M	P	L	S	V	K	G	P	V	M	G	D	I	R	V	T	L	P	D	G	S	E	R	I	L	A	E	G	A	T	V	R	D	L	A	A	S	I	G	A	G	L	A	K	A	A	I	A
ThrRS	T_Candidatus_Aerophobetes_bacterium_Ae_b3b_TKJ45263.1	-	-	-	-	-	-	-	-	-	-	-	-	-	-	-	-	-	-	-	-	-	-	-	-	-	-	-	-	-	-	-	-	-	-	-	-	-	-	-	-	-	-	-	-	-	-	-	-
ThrRS	T_Candidatus_Aminicenantes_bacterium_RBG_19FT_COMBO_65_30_OGD27418.1	-	-	-	-	-	-	-	-	-	-	-	-	-	-	-	-	-	-	-	-	-	-	-	-	-	-	-	-	-	-	-	-	-	-	-	-	-	-	-	-	-	-	-	-	-	-	-	-
ThrRS	T_Candidatus_Edwardsbacteria_bacterium_RifOxyC12_full_54_24_OGF05958.1	-	-	-	-	-	-	-	M	D	S	N	S	I	K	I	T	L	P	D	G	S	V	R	E	Y	P	K	G	I	S	A	A	E	V	V	R	S	I	G	S	G	L	A	K	A	S	L	A
ThrRS	T_candidate_division_WOR_3_bacterium_SM23_42_KPK62238	-	-	-	-	-	-	-	-	-	-	-	M	I	K	V	R	M	N	D	-	-	-	-	-	-	-	K	I	I	E	I	E	A	G	K	R	I	V	D	L	I	G	D	K	K	Y	L	A
ThrRS	T_Candidatus_Goldbacteria_bacterium_HGW-Goldbacteria-1_PKL91033.1	-	-	-	-	-	-	-	-	-	-	M	G	M	I	T	V	N	Y	K	G	K	E	Y	Q	A	E	Q	G	K	R	A	I	E	I	L	K	E	A	-	E	T	E	T	S	A	F	L	V
ThrRS	T_Dehalococcoides_mccartyi_195_Q3Z8G2.1	-	-	-	-	-	-	-	-	-	-	-	-	-	-	-	-	-	-	-	-	-	-	-	-	-	-	-	-	-	-	-	-	-	-	-	-	-	-	-	-	-	-	-	-	-	-	M	A
ThrRS	T_candidate_division_TA06_bacterium_ADurb.Bin131_OQB73517.1	-	-	-	-	-	-	-	-	-	-	-	-	-	-	-	-	-	-	-	-	-	-	-	-	-	-	-	-	-	-	-	-	-	-	-	-	-	-	-	-	-	-	-	-	-	-	-	-
ThrRS	T_Latescibacteria_bacterium_DG_63_KPJ59825	-	-	-	-	-	-	-	-	-	-	-	-	M	E	L	S	I	R	G	K	G	P	L	E	V	E	R	G	V	T	A	R	K	L	L	G	E	V	I	-	-	Q	D	R	Q	Y	F	A
ThrRS	T_Borrelia_burgdorferi_B31_O51662	-	-	-	-	-	-	-	-	-	-	-	-	-	-	-	-	-	-	-	-	-	-	-	-	-	-	-	-	-	-	-	-	-	-	-	-	-	-	-	-	-	-	-	-	-	-	-	-
ThrRS	T_Candidatus_Marinamargulisbacteria_bacterium_SCGC_AG-343-D04_WP_153899078.1	-	-	-	-	-	-	-	-	-	-	-	-	-	-	-	-	-	-	-	-	-	-	-	-	-	-	-	-	-	-	-	-	-	-	-	-	-	-	-	-	-	-	-	-	-	-	-	-
ThrRS	T_candidate_division_TA06_bacterium_B3_TA06_TKJ44213.1	-	-	-	-	-	-	-	-	-	-	-	-	M	V	K	I	T	L	D	G	V	A	R	D	V	E	D	G	V	R	L	R	D	L	A	P	D	-	-	-	-	-	-	-	G	A	F	A
ThrRS	T_Candidatus_Coatesbacteria_bacterium_4484_99_OQX90989.1	-	-	-	-	-	-	-	-	-	-	-	-	M	T	I	I	V	K	D	I	G	T	V	D	V	E	K	G	K	D	L	L	S	I	A	Y	E	L	G	-	-	-	F	K	D	A	L	S
ThrRS	T_Candidatus_Eisenbacteria_bacterium_RBG_16_71_46_OGF04068.1	-	-	-	-	-	-	-	-	-	-	-	-	-	-	-	-	-	-	-	-	-	-	-	-	-	-	-	-	-	-	-	-	-	M	A	S	A	P	A	-	-	-	-	-	-	-	-	-
ThrRS	T_Bacillus_subtilis_subsp._subtilis_str._168_AIY95070	-	-	-	-	-	-	-	-	M	S	K	H	V	H	I	Q	L	P	D	G	Q	I	Q	E	Y	P	K	G	I	T	I	K	E	A	A	G	S	I	S	S	S	L	Q	K	K	A	A	A
ThrRS	T_Candidatus_Woesearchaeota_archaeon_B3_Woes_TKJ17673.1	-	-	-	-	-	-	-	-	-	-	-	-	-	-	-	-	-	-	-	-	-	-	-	-	-	-	-	-	-	-	-	-	-	-	-	-	-	-	-	-	-	-	-	-	-	-	-	-
ThrRS	T_Clostridium_acetobutylicum_ATCC_824_NP_348978	-	-	-	-	-	-	-	-	-	-	-	M	I	K	V	T	L	K	D	G	K	V	M	E	F	E	N	T	T	T	P	G	D	V	A	K	A	I	S	P	G	L	Y	K	K	A	I	S
ThrRS	T_Candidatus_Atribacteria_bacterium_CG_4_9_14_3_um_filter_33_16_PJB57436.1	-	-	-	-	-	-	-	-	-	M	S	K	I	K	V	I	L	L	D	G	S	E	V	E	L	N	K	D	A	T	L	Y	D	A	A	L	K	I	S	Q	K	F	A	K	E	A	I	A
ThrRS	T_Candidatus_Atribacteria_bacterium_RBG_19FT_COMBO_35_14_OGD17463.1	-	-	-	-	-	-	-	-	-	M	P	N	I	K	V	V	L	L	D	G	S	E	I	K	L	N	K	G	A	T	L	Y	D	A	A	V	K	I	S	Q	K	L	G	K	E	A	I	A
ThrRS	T_Candidatus_Abyssubacteria_bacterium_SURF_5_RJP21933.1	-	-	-	-	-	-	-	-	-	M	A	E	I	T	I	K	L	P	D	G	S	E	K	K	F	E	R	G	V	T	L	A	E	I	A	Q	S	L	S	R	R	L	A	K	E	A	L	V
ThrRS	T_Candidatus_Abyssubacteria_bacterium_SURF_17_RJP69042.1	-	-	-	-	-	-	-	-	-	M	N	T	V	K	V	K	L	P	D	G	S	E	K	T	L	K	N	G	V	T	L	A	E	A	A	K	S	V	G	N	R	L	A	K	E	A	L	A
ThrRS	T_candidate_division_BRC1_bacterium_ADurb.Bin183_OQB23042.1	-	-	-	-	-	-	-	-	-	-	M	E	I	K	I	T	F	P	D	G	K	E	Q	S	Y	P	A	G	V	T	P	R	Q	I	A	E	G	I	G	P	G	L	A	K	A	A	L	A
ThrRS	T_candidate_division_BRC1_bacterium_HGW-BRC1-1_PKO17643.1	-	-	-	-	-	-	-	-	-	-	-	M	V	T	V	T	L	P	D	G	S	Q	R	E	I	E	C	G	T	T	V	Q	Q	F	A	Q	S	I	G	A	G	L	A	K	A	A	L	G
ThrRS	T_Chitinivibrio_alkaliphilus_ACht1_ERP31893	-	-	-	-	-	-	-	-	-	-	-	-	M	N	I	F	L	P	D	G	S	A	V	E	V	S	S	N	A	T	I	Y	D	C	A	N	A	V	S	R	G	L	A	K	K	A	M	A
ThrRS	T_candidate_division_LCP-89_bacterium_B3_LCP_TKJ42454.1	-	-	-	-	-	-	-	-	-	-	-	-	M	K	T	G	V	K	D	G	S	D	I	D	V	S	E	D	T	K	L	L	D	L	L	K	K	Q	N	P	D	N	R	S	R	I	F	A
ThrRS	T_Candidatus_Woykebacteria_bacterium_RBG_13_40_15_OGY23438.1	-	-	-	-	-	-	-	-	-	-	-	-	-	-	-	-	-	-	-	-	-	-	-	-	-	-	-	-	-	-	-	-	-	-	-	-	-	-	-	-	-	-	-	-	-	-	-	-
ThrRS	T_candidate_division_TM6_bacterium_GW2011_GWF2_32_72_KKP35575.1	-	-	-	-	-	-	-	-	-	-	-	M	L	Q	L	K	S	C	F	T	N	K	K	T	V	Q	I	T	V	-	-	-	-	-	-	-	-	-	-	-	-	-	-	-	-	-	-	-
ThrRS	T_Candidatus_Chisholmbacteria_bacterium_RIFCSPLOWO2_01_FULL_50_28_OGY20282.1	-	-	-	-	-	-	-	-	-	-	-	-	-	-	-	-	-	-	-	-	-	-	-	-	-	-	-	-	-	-	-	-	-	-	-	-	-	-	-	-	-	-	-	-	-	-	-	-
ThrRS	T_Candidatus_Dojkabacteria_bacterium_HGW-Dojkabacteria-1_PKN02923.1	-	-	-	-	-	-	-	-	-	-	-	-	-	-	-	-	-	-	-	-	-	-	-	-	-	-	-	-	-	-	-	-	-	-	-	-	-	-	-	-	-	-	-	-	-	-	-	-
ThrRS	T_Candidatus_Kuenenbacteria_bacterium_CG08_land_8_20_14_0_20_37_23_PIU10642.1	-	-	-	-	-	-	-	-	-	-	-	-	-	-	-	-	-	-	-	-	-	-	-	-	-	-	-	-	-	-	-	-	-	-	-	-	-	-	-	-	-	-	-	-	-	-	-	-
ThrRS	T_candidate_division_WWE3_bacterium_RIFCSPLOWO2_01_FULL_41_18_OGC55584.1	-	-	-	-	-	-	-	-	-	-	-	-	-	-	-	-	-	-	-	-	-	-	-	-	-	-	-	-	-	-	-	-	-	M	S	K	M	-	-	-	-	-	-	-	-	-	-	-
ThrRS	T_Candidatus_Woesebacteria_bacterium_RIFCSPLOWO2_01_FULL_39_23_OGM62562.1	-	-	-	-	-	-	-	-	-	-	-	-	-	-	-	-	-	-	-	-	-	-	-	-	-	-	-	-	-	-	-	-	-	M	S	K	V	L	D	K	K	-	-	-	-	-	-	-
ThrRS	T_Candidatus_Acetothermus_autotrophicum_BAL59092	-	-	-	-	-	-	-	-	-	-	-	-	M	I	V	K	L	P	D	G	R	T	L	E	H	H	G	P	A	T	L	K	D	V	L	A	T	T	N	K	E	L	L	K	T	T	V	G
ThrRS	T_Candidatus_Buchananbacteria_bacterium_RIFCSPHIGHO2_02_FULL_40_13_OGY49780.1	-	-	-	-	-	-	-	-	-	-	-	-	-	-	-	-	-	-	-	-	-	-	-	-	-	-	-	-	-	-	-	-	-	-	-	-	-	-	-	-	-	-	-	-	-	-	-	-
ThrRS	T_Candidatus_Peregrinibacteria_bacterium_GW2011_GWF2_43_17_KKT01714.1	-	-	-	-	-	-	-	-	-	-	-	-	-	-	-	-	-	-	-	-	-	-	-	-	-	-	-	-	-	-	-	-	-	-	-	-	-	-	-	-	-	-	-	-	-	-	-	-
ThrRS	T_Candidatus_Zambryskibacteria_bacterium_RIFCSPHIGHO2_01_FULL_43_25_OHA89321.1	-	-	-	-	-	-	-	-	-	-	-	-	-	-	-	-	-	-	-	-	-	-	-	-	-	-	-	-	-	-	-	-	-	-	-	-	-	-	-	-	-	-	-	-	-	-	-	-
ThrRS	T_Candidatus_Taylorbacteria_bacterium_RIFCSPHIGHO2_12_FULL_45_16_OHA29157.1	-	-	-	-	-	-	-	-	-	-	-	-	-	-	-	-	-	-	-	-	-	-	-	-	-	-	-	-	-	-	-	-	-	-	-	-	-	-	-	-	-	-	-	-	-	-	-	-
ThrRS	T_Candidatus_Veblenbacteria_bacterium_RIFOXYA2_FULL_43_9_OHA54487.1	-	-	-	-	-	-	-	-	-	-	-	-	-	-	-	-	-	-	-	-	-	-	-	-	-	-	-	-	-	-	-	-	-	-	-	-	-	-	-	-	-	-	-	-	-	-	-	-
ThrRS	T_Candidatus_Peribacteria_bacterium_RIFOXYA2_FULL_55_28_OGJ73180.1	-	-	-	-	-	-	-	-	-	-	-	-	-	-	-	-	-	-	-	-	-	-	-	-	-	-	-	-	-	-	-	-	-	-	-	-	-	-	-	-	-	-	-	-	-	-	-	-
ThrRS	T_candidate_division_WS6_bacterium_GW2011_GWF2_39_15_KKR06188	-	-	-	-	-	-	-	-	-	-	-	-	-	-	-	-	-	-	-	-	-	-	-	-	-	-	-	-	-	-	-	-	-	-	-	-	-	-	-	-	-	-	-	-	-	-	-	-
ThrRS	T_Candidatus_Daviesbacteria_bacterium_GW2011_GWA1_41_61_KKS15045.1	-	-	-	-	-	-	-	-	-	-	-	-	-	-	-	-	-	-	-	-	-	-	-	-	-	-	-	-	-	-	-	-	-	-	-	-	-	-	-	-	-	-	-	-	-	-	-	-
ThrRS	T_Candidatus_Beckwithbacteria_bacterium_GW2011_GWA2_47_25_KKU71373.1	-	-	-	-	-	-	-	-	-	-	-	-	-	-	-	-	-	-	-	-	-	-	-	-	-	-	-	-	-	-	-	-	-	-	-	-	-	-	-	-	-	-	-	-	-	-	-	-
ThrRS	T_Candidatus_Firestonebacteria_bacterium_RIFOXYA2_FULL_40_8_OGF50186.1	-	-	-	-	-	-	-	-	-	-	-	-	-	-	-	-	-	-	-	-	-	-	-	-	-	-	-	-	-	-	-	-	-	-	-	-	-	-	-	-	-	-	-	-	-	-	-	-
ThrRS	T_Candidatus_Firestonebacteria_bacterium_RIFOXYD2_FULL_39_29_OGF45193.1	-	-	-	-	-	-	-	-	-	-	-	-	-	-	-	-	-	-	-	-	-	-	-	-	-	-	-	-	-	-	-	-	-	-	-	-	-	-	-	-	-	-	-	-	-	-	-	-
ThrRS	T_Candidatus_Falkowbacteria_bacterium_RIFOXYC12_FULL_34_55_OGF30191.1	-	-	-	-	-	-	-	-	-	-	-	-	-	-	-	-	-	-	-	-	-	-	-	-	-	-	-	-	-	-	-	-	-	-	-	-	-	-	-	-	-	-	-	-	-	-	-	-
ThrRS	T_Candidatus_Yanofskybacteria_bacterium_RIFCSPHIGHO2_01_FULL_41_26_OGM98233.1	-	-	-	-	-	-	-	-	-	-	-	-	-	-	-	-	-	-	-	-	-	-	-	-	-	-	-	-	-	-	-	-	-	-	-	-	-	-	-	-	-	-	-	-	-	-	-	-
ThrRS	T_Bacillus_subtilis_subsp._subtilis_str._168_AIY94223	-	-	-	-	-	-	-	-	M	S	D	M	V	K	I	T	F	P	D	G	A	V	K	E	F	A	K	G	T	T	T	E	D	I	A	A	S	I	S	P	G	L	K	K	K	S	L	A
ThrRS	T_Staphylococcus_aureus_subsp._aureus_N315_P67585	-	-	-	-	-	-	-	-	-	M	E	Q	I	N	I	Q	F	P	D	G	N	K	K	A	F	D	K	G	T	T	T	E	D	I	A	Q	S	I	S	P	G	L	R	K	K	A	V	A
ThrRS	T_Streptococcus_pyogenes_M1_GAS_NP_268795	-	-	-	-	-	-	-	-	-	-	-	M	I	K	I	T	F	P	D	G	A	V	R	E	F	E	S	G	V	T	T	F	D	I	A	E	S	I	S	K	S	L	A	K	K	A	L	A
ThrRS	T_Burkholderia_mallei_ATCC_23344_Q62KI2	-	-	-	-	-	-	-	-	-	-	-	M	V	S	I	R	L	P	D	G	S	V	R	Q	Y	E	H	P	V	T	V	A	E	V	A	A	S	I	G	P	G	L	A	K	A	A	L	G
ThrRS	T_Nitrosomonas_europaea_WP_011111567	-	-	-	-	-	-	-	-	-	-	-	M	T	V	V	R	L	P	D	G	T	D	R	V	F	D	N	S	V	T	V	R	E	V	A	E	S	I	S	P	G	L	A	R	A	A	L	A
ThrRS	T_Candidatus_Muproteobacteria_bacterium_RBG_16_62_13_OGI40123.1	-	-	-	-	-	-	-	-	-	-	-	M	P	V	I	T	L	P	D	G	S	R	R	T	F	S	S	N	P	T	I	A	E	I	A	A	N	I	G	P	G	L	A	R	A	T	L	A
ThrRS	T_Azotobacter_vinelandii_WP_012700654	-	-	-	-	-	-	-	-	-	-	-	M	P	I	I	T	L	P	D	G	S	Q	R	T	F	D	H	P	V	S	V	A	E	V	A	Q	S	I	G	A	G	L	A	K	A	T	V	A
ThrRS	T_Pseudomonas_putida_GB-1_B0KKR8	-	-	-	-	-	-	-	-	-	-	-	M	P	V	I	T	L	P	D	G	S	Q	R	S	F	D	H	A	V	S	V	A	D	V	A	A	S	I	G	A	G	L	A	K	A	T	V	A
ThrRS	T_Escherichia_coli_str._K-12_substr._MG1655_AIZ91178	-	-	-	-	-	-	-	-	-	-	-	M	P	V	I	T	L	P	D	G	S	Q	R	H	Y	D	H	A	V	S	P	M	D	V	A	L	D	I	G	P	G	L	A	K	A	C	I	A
ThrRS	T_Ghiorsea_bivora_WP_038246478.1	-	-	-	-	-	-	-	-	-	-	-	-	M	N	I	Q	L	P	D	G	S	T	R	T	L	N	D	G	A	T	A	F	D	L	A	M	D	I	G	E	G	L	A	R	A	V	I	A
ThrRS	T_Mariprofundus_ferrooxydans_WP_009851599	-	-	-	-	-	-	-	-	-	-	-	-	M	N	I	S	L	P	D	G	S	S	R	T	L	N	E	G	A	T	A	Y	D	L	A	A	D	I	G	A	G	L	A	R	A	T	I	A
ThrRS	T_Rhodospirillum_rubrum_F11_AEO50032	-	-	-	-	-	-	-	-	-	-	-	M	V	A	I	S	L	P	D	G	S	V	R	S	Y	E	G	P	V	T	G	R	Q	I	A	E	D	I	G	P	G	L	A	K	A	A	L	A
ThrRS	T_Rickettsia_prowazekii_str._Madrid_E_O05947	-	-	-	-	-	-	-	-	-	-	-	M	I	N	I	S	F	P	D	G	S	V	K	Q	F	A	Q	N	I	T	A	F	E	I	V	N	A	I	S	M	S	L	A	K	A	A	I	V
ProRS	P_Candidatus_Bathyarchaeota_archaeon_B24-2_PDM25926	-	-	-	-	-	-	-	-	-	-	-	-	-	-	-	-	-	-	-	-	-	-	-	-	-	-	-	-	-	-	-	-	-	-	-	-	-	-	-	-	-	-	-	-	-	-	-	-
ProRS	P_Candidatus_Nezhaarchaeota_archaeon_WYZ-LMO8_TDA35289.1	-	-	-	-	-	-	-	-	-	-	-	-	-	-	-	-	-	-	-	-	-	-	-	-	-	-	-	-	-	-	-	-	-	-	-	-	-	-	-	-	-	-	-	-	-	-	-	-
ProRS	P_Candidatus_Hadarchaeum_yellowstonense_KUO39881.1	-	-	-	-	-	-	-	-	-	-	-	-	-	-	-	-	-	-	-	-	-	-	-	-	-	-	-	-	-	-	-	-	-	-	-	-	-	-	-	-	-	-	-	-	-	-	-	-
ProRS	P_Hadesarchaea_archaeon_B3_Hades_TKJ26051.1	-	-	-	-	-	-	-	-	-	-	-	-	-	-	-	-	-	-	-	-	-	-	-	-	-	-	-	-	-	-	-	-	-	-	-	-	-	-	-	-	-	-	-	-	-	-	-	-
ProRS	P_Candidatus_Hydrothermarchaeota_archaeon_JdFR-18_2730022666_Ga0180886_12232	-	-	-	-	-	-	-	-	-	-	-	-	-	-	-	-	-	-	-	-	-	-	-	-	-	-	-	-	-	-	-	-	-	-	-	-	-	-	-	-	-	-	-	-	-	-	-	-
ProRS	P_Pyrococcus_furiosus_DSM_3638_AAL81417	-	-	-	-	-	-	-	-	-	-	-	-	-	-	-	-	-	-	-	-	-	-	-	-	-	-	-	-	-	-	-	-	-	-	-	-	-	-	-	-	-	-	-	-	-	-	-	-
ProRS	P_Pyrococcus_horikoshii_WP_010885093	-	-	-	-	-	-	-	-	-	-	-	-	-	-	-	-	-	-	-	-	-	-	-	-	-	-	-	-	-	-	-	-	-	-	-	-	-	-	-	-	-	-	-	-	-	-	-	-
ProRS	P_Thermococcus_kodakarensis_KOD1_BAD84739	-	-	-	-	-	-	-	-	-	-	-	-	-	-	-	-	-	-	-	-	-	-	-	-	-	-	-	-	-	-	-	-	-	-	-	-	-	-	-	-	-	-	-	-	-	-	-	-
ProRS	P_Candidatus_Heimdallarchaeota_archaeon_RDOD01P_NHJ03203.1	-	-	-	-	-	-	-	-	-	-	-	-	-	-	-	-	-	-	-	-	-	-	-	-	-	-	-	-	-	-	-	-	-	-	-	-	-	-	-	-	-	-	-	-	-	-	-	-
ProRS	P_Heimdallarchaeota_archaeon_RS678_2780279741_Ga0267184_12561	-	-	-	-	-	-	-	-	-	-	-	-	-	-	-	-	-	-	-	-	-	-	-	-	-	-	-	-	-	-	-	-	-	-	-	-	-	-	-	-	-	-	-	-	-	-	-	-
ProRS	P_Candidatus_Nitrosotenuis_cloacae_AJZ75495	-	-	-	-	-	-	-	-	-	-	-	-	-	-	-	-	-	-	-	-	-	-	-	-	-	-	-	-	-	-	-	-	-	-	-	-	-	-	-	-	-	-	-	-	-	-	-	-
ProRS	P_Candidatus_Nitrosotalea_devanaterra_CUR51514	-	-	-	-	-	-	-	-	-	-	-	-	-	-	-	-	-	-	-	-	-	-	-	-	-	-	-	-	-	-	-	-	-	-	-	-	-	-	-	-	-	-	-	-	-	-	-	-
ProRS	P_Candidatus_Nitrosopelagicus_brevis_WP_048104988	-	-	-	-	-	-	-	-	-	-	-	-	-	-	-	-	-	-	-	-	-	-	-	-	-	-	-	-	-	-	-	-	-	-	-	-	-	-	-	-	-	-	-	-	-	-	-	-
ProRS	P_Cenarchaeum_symbiosum_A_ABK77005	-	-	-	-	-	-	-	-	-	-	-	-	-	-	-	-	-	-	-	-	-	-	-	-	-	-	-	-	-	-	-	-	-	-	-	-	-	-	-	-	-	-	-	-	-	-	-	-
ProRS	P_Candidatus_Marsarchaeota_G1_archaeon_BE_D_PSN86944.1	-	-	-	-	-	-	-	-	-	-	-	-	-	-	-	-	-	-	-	-	-	-	-	-	-	-	-	-	-	-	-	-	-	-	-	-	-	-	-	-	-	-	-	-	-	-	-	-
ProRS	P_Dictyoglomus_thermophilum_H-6-12_ACI20141	-	-	-	-	-	-	-	-	-	-	-	-	-	-	-	-	-	-	-	-	-	-	-	-	-	-	-	-	-	-	-	-	-	-	-	-	-	-	-	-	-	-	-	-	-	-	-	-
ProRS	P_Dictyoglomus_turgidum_DSM_6724_YP_002352725	-	-	-	-	-	-	-	-	-	-	-	-	-	-	-	-	-	-	-	-	-	-	-	-	-	-	-	-	-	-	-	-	-	-	-	-	-	-	-	-	-	-	-	-	-	-	-	-
ProRS	P_Candidatus_Aminicenantes_bacterium_RBG_19FT_COMBO_65_30_OGD25864.1	-	-	-	-	-	-	-	-	-	-	-	-	-	-	-	-	-	-	-	-	-	-	-	-	-	-	-	-	-	-	-	-	-	-	-	-	-	-	-	-	-	-	-	-	-	-	-	-
ProRS	P_Candidatus_Saccharicenans_subterraneum_RFT14899.1	-	-	-	-	-	-	-	-	-	-	-	-	-	-	-	-	-	-	-	-	-	-	-	-	-	-	-	-	-	-	-	-	-	-	-	-	-	-	-	-	-	-	-	-	-	-	-	-
ProRS	P_Caldithrix_abyssi_DSM_13497_EHO43390	-	-	-	-	-	-	-	-	-	-	-	-	-	-	-	-	-	-	-	-	-	-	-	-	-	-	-	-	-	-	-	-	-	-	-	-	-	-	-	-	-	-	-	-	-	-	-	-
ProRS	P_Candidatus_Glassbacteria_bacterium_RIFCSPLOWO2_12_FULL_58_11_OGG03484.1	-	-	-	-	-	-	-	-	-	-	-	-	-	-	-	-	-	-	-	-	-	-	-	-	-	-	-	-	-	-	-	-	-	-	-	-	-	-	-	-	-	-	-	-	-	-	-	-
ProRS	P_Candidatus_Blackallbacteria_bacterium_CG13_big_fil_rev_8_21_14_2_50_49_14_PIW46862.1	-	-	-	-	-	-	-	-	-	-	-	-	-	-	-	-	-	-	-	-	-	-	-	-	-	-	-	-	-	-	-	-	-	-	-	-	-	-	-	-	-	-	-	-	-	-	-	-
ProRS	P_Candidatus_Marinimicrobia_bacterium_CG08_land_8_20_14_0_20_45_22_PIS27439.1 1	-	-	-	-	-	-	-	-	-	-	-	-	-	-	-	-	-	-	-	-	-	-	-	-	-	-	-	-	-	-	-	-	-	-	-	-	-	-	-	-	-	-	-	-	-	-	-	-
ProRS	P_Marinimicrobia_bacterium_46_43_KUK90013	-	-	-	-	-	-	-	-	-	-	-	-	-	-	-	-	-	-	-	-	-	-	-	-	-	-	-	-	-	-	-	-	-	-	-	-	-	-	-	-	-	-	-	-	-	-	-	-
ProRS	P_Candidatus_Handelsmanbacteria_bacterium_RIFCSPLOWO2_12_FULL_64_10_OGG46413.1	-	-	-	-	-	-	-	-	-	-	-	-	-	-	-	-	-	-	-	-	-	-	-	-	-	-	-	-	-	-	-	-	-	-	-	-	-	-	-	-	-	-	-	-	-	-	-	-
ProRS	P_Candidatus_Hydrogenedentes_bacterium_ADurb.Bin170_OQB30603.1	-	-	-	-	-	-	-	-	-	-	-	-	-	-	-	-	-	-	-	-	-	-	-	-	-	-	-	-	-	-	-	-	-	-	-	-	-	-	-	-	-	-	-	-	-	-	-	-
ProRS	P_Candidatus_Fischerbacteria_bacterium_RBG_13_37_8_OGF65100.1	-	-	-	-	-	-	-	-	-	-	-	-	-	-	-	-	-	-	-	-	-	-	-	-	-	-	-	-	-	-	-	-	-	-	-	-	-	-	-	-	-	-	-	-	-	-	-	-
ProRS	P_Candidatus_Abawacabacteria_bacterium_RBG_16_42_10_OGC82579.1	-	-	-	-	-	-	-	-	-	-	-	-	-	-	-	-	-	-	-	-	-	-	-	-	-	-	-	-	-	-	-	-	-	-	-	-	-	-	-	-	-	-	-	-	-	-	-	-
ProRS	P_Candidatus_Blackburnbacteria_bacterium_RIFCSPHIGHO2_02_FULL_44_20_OGY11503.1	-	-	-	-	-	-	-	-	-	-	-	-	-	-	-	-	-	-	-	-	-	-	-	-	-	-	-	-	-	-	-	-	-	-	-	-	-	-	-	-	-	-	-	-	-	-	-	-
ProRS	P_Candidatus_Jorgensenbacteria_bacterium_RIFCSPHIGHO2_02_FULL_45_20_OGG38593.1	-	-	-	-	-	-	-	-	-	-	-	-	-	-	-	-	-	-	-	-	-	-	-	-	-	-	-	-	-	-	-	-	-	-	-	-	-	-	-	-	-	-	-	-	-	-	-	-
ProRS	P_Caldisphaera_lagunensis_WP_015233019	-	-	-	-	-	-	-	-	-	-	-	-	-	-	-	-	-	-	-	-	-	-	-	-	-	-	-	-	-	-	-	-	-	-	-	-	-	-	-	-	-	-	-	-	-	-	-	-
ProRS	P_Aeropyrum_pernix_K1_BAA81340	-	-	-	-	-	-	-	-	-	-	-	-	-	-	-	-	-	-	-	-	-	-	-	-	-	-	-	-	-	-	-	-	-	-	-	-	-	-	-	-	-	-	-	-	-	-	-	-
ProRS	P_Sulfurisphaera_tokodaii_WP_010979486.1	-	-	-	-	-	-	-	-	-	-	-	-	-	-	-	-	-	-	-	-	-	-	-	-	-	-	-	-	-	-	-	-	-	-	-	-	-	-	-	-	-	-	-	-	-	-	-	-
ProRS	P_Ignicoccus_hospitalis_WP_011998397	-	-	-	-	-	-	-	-	-	-	-	-	-	-	-	-	-	-	-	-	-	-	-	-	-	-	-	-	-	-	-	-	-	-	-	-	-	-	-	-	-	-	-	-	-	-	-	-
ProRS	P_Candidatus_Methanosuratus_subterraneum_RWX72910.1	-	-	-	-	-	-	-	-	-	-	-	-	-	-	-	-	-	-	-	-	-	-	-	-	-	-	-	-	-	-	-	-	-	-	-	-	-	-	-	-	-	-	-	-	-	-	-	-
ProRS	P_Methanobacterium_formicicum_WP_004029831	-	-	-	-	-	-	-	-	-	-	-	-	-	-	-	-	-	-	-	-	-	-	-	-	-	-	-	-	-	-	-	-	-	-	-	-	-	-	-	-	-	-	-	-	-	-	-	-
ProRS	P_Methanopyrus_kandleri_AV19_AAM02442	-	-	-	-	-	-	-	-	-	-	-	-	-	-	-	-	-	-	-	-	-	-	-	-	-	-	-	-	-	-	-	-	-	-	-	-	-	-	-	-	-	-	-	-	-	-	-	-
ProRS	P_Archaeoglobus_fulgidus_WP_048064425	-	-	-	-	-	-	-	-	-	-	-	-	-	-	-	-	-	-	-	-	-	-	-	-	-	-	-	-	-	-	-	-	-	-	-	-	-	-	-	-	-	-	-	-	-	-	-	-
ProRS	P_Candidatus_Methanoliparum_thermophilum_RZN65530.1	-	-	-	-	-	-	-	-	-	-	-	-	-	-	-	-	-	-	-	-	-	-	-	-	-	-	-	-	-	-	-	-	-	-	-	-	-	-	-	-	-	-	-	-	-	-	-	-
ProRS	P_Methanocaldococcus_jannaschii_DSM_2661_NP_248233.1	-	-	-	-	-	-	-	-	-	-	-	-	-	-	-	-	-	-	-	-	-	-	-	-	-	-	-	-	-	-	-	-	-	-	-	-	-	-	-	-	-	-	-	-	-	-	-	-
ProRS	P_Methanococcus_maripaludis_S2_NP_987816.1	-	-	-	-	-	-	-	-	-	-	-	-	-	-	-	-	-	-	-	-	-	-	-	-	-	-	-	-	-	-	-	-	-	-	-	-	-	-	-	-	-	-	-	-	-	-	-	-
ProRS	P_Methanosarcina_barkeri_227_AKB59252	-	-	-	-	-	-	-	-	-	-	-	-	-	-	-	-	-	-	-	-	-	-	-	-	-	-	-	-	-	-	-	-	-	-	-	-	-	-	-	-	-	-	-	-	-	-	-	-
ProRS	P_Pyrobaculum_aerophilum_str._IM2_AAL63997	-	-	-	-	-	-	-	-	-	-	-	-	-	-	-	-	-	-	-	-	-	-	-	-	-	-	-	-	-	-	-	-	-	-	-	-	-	-	-	-	-	-	-	-	-	-	-	-
ProRS	P_Thermoproteus_tenax_WP_014126097	-	-	-	-	-	-	-	-	-	-	-	-	-	-	-	-	-	-	-	-	-	-	-	-	-	-	-	-	-	-	-	-	-	-	-	-	-	-	-	-	-	-	-	-	-	-	-	-
ProRS	P_Aciduliprofundum_boonei_T469_EDY36228	-	-	-	-	-	-	-	-	-	-	-	-	-	-	-	-	-	-	-	-	-	-	-	-	-	-	-	-	-	-	-	-	-	-	-	-	-	-	-	-	-	-	-	-	-	-	-	-
ProRS	P_Picrophilus_torridus_DSM_9790_AAT43949	-	-	-	-	-	-	-	-	-	-	-	-	-	-	-	-	-	-	-	-	-	-	-	-	-	-	-	-	-	-	-	-	-	-	-	-	-	-	-	-	-	-	-	-	-	-	-	-
ProRS	P_Thermoplasma_acidophilum_DSM_1728_Q9HJN0	-	-	-	-	-	-	-	-	-	-	-	-	-	-	-	-	-	-	-	-	-	-	-	-	-	-	-	-	-	-	-	-	-	-	-	-	-	-	-	-	-	-	-	-	-	-	-	-
ProRS	P_Methanonatronarchaeum_thermophilum_OUJ18948	-	-	-	-	-	-	-	-	-	-	-	-	-	-	-	-	-	-	-	-	-	-	-	-	-	-	-	-	-	-	-	-	-	-	-	-	-	-	-	-	-	-	-	-	-	-	-	-
ProRS	P_Aigarchaeota_archaeon_NZ13_MG1_PUA31233.1	-	-	-	-	-	-	-	-	-	-	-	-	-	-	-	-	-	-	-	-	-	-	-	-	-	-	-	-	-	-	-	-	-	-	-	-	-	-	-	-	-	-	-	-	-	-	-	-
ProRS	P_Candidatus_Caldiarchaeum_subterraneum_BAJ50117	-	-	-	-	-	-	-	-	-	-	-	-	-	-	-	-	-	-	-	-	-	-	-	-	-	-	-	-	-	-	-	-	-	-	-	-	-	-	-	-	-	-	-	-	-	-	-	-
ProRS	P_Candidatus_Altiarchaeales_archaeon_ex4484_2_OYT53904	-	-	-	-	-	-	-	-	-	-	-	-	-	-	-	-	-	-	-	-	-	-	-	-	-	-	-	-	-	-	-	-	-	-	-	-	-	-	-	-	-	-	-	-	-	-	-	-
ProRS	P_Candidatus_Altiarchaeales_archaeon_IMC4_ODS42873	-	-	-	-	-	-	-	-	-	-	-	-	-	-	-	-	-	-	-	-	-	-	-	-	-	-	-	-	-	-	-	-	-	-	-	-	-	-	-	-	-	-	-	-	-	-	-	-
ProRS	P_Candidatus_Fermentimicrarchaeum_limneticum_QLJ53031.1	-	-	-	-	-	-	-	-	-	-	-	-	-	-	-	-	-	-	-	-	-	-	-	-	-	-	-	-	-	-	-	-	-	-	-	-	-	-	-	-	-	-	-	-	-	-	-	-
ProRS	P_Thermofilum_pendens_Hrk_5_ABL78218	-	-	-	-	-	-	-	-	-	-	-	-	-	-	-	-	-	-	-	-	-	-	-	-	-	-	-	-	-	-	-	-	-	-	-	-	-	-	-	-	-	-	-	-	-	-	-	-
ProRS	P_Candidatus_Diapherotrites_archaeon_CG10_big_fil_rev_8_21_14_0_10_31_34_PIN98764.1	-	-	-	-	-	-	-	-	-	-	-	-	-	-	-	-	-	-	-	-	-	-	-	-	-	-	-	-	-	-	-	-	-	-	-	-	-	-	-	-	-	-	-	-	-	-	-	-
ProRS	P_Candidatus_Pacearchaeota_archaeon_CG1_02_31_27_OIO41510.1	-	-	-	-	-	-	-	-	-	-	-	-	-	-	-	-	-	-	-	-	-	-	-	-	-	-	-	-	-	-	-	-	-	-	-	-	-	-	-	-	-	-	-	-	-	-	-	-
ProRS	P_Candidatus_Thorarchaeota_archaeon_RDNZ01P_NHI89102.1	-	-	-	-	-	-	-	-	-	-	-	-	-	-	-	-	-	-	-	-	-	-	-	-	-	-	-	-	-	-	-	-	-	-	-	-	-	-	-	-	-	-	-	-	-	-	-	-
ProRS	P_Candidatus_Thorarchaeota_archaeon_RDOF01P_NHJ12222.1	-	-	-	-	-	-	-	-	-	-	-	-	-	-	-	-	-	-	-	-	-	-	-	-	-	-	-	-	-	-	-	-	-	-	-	-	-	-	-	-	-	-	-	-	-	-	-	-
ProRS	P_Candidatus_Thorarchaeota_archaeon_SMTZ1-83_KXH71239	-	-	-	-	-	-	-	-	-	-	-	-	-	-	-	-	-	-	-	-	-	-	-	-	-	-	-	-	-	-	-	-	-	-	-	-	-	-	-	-	-	-	-	-	-	-	-	-
ProRS	P_Candidatus_Micrarchaeota_archaeon_CG10_big_fil_rev_8_21_14_0_10_45_29_PIT84220.1	-	-	-	-	-	-	-	-	-	-	-	-	-	-	-	-	-	-	-	-	-	-	-	-	-	-	-	-	-	-	-	-	-	-	-	-	-	-	-	-	-	-	-	-	-	-	-	-
ProRS	P_Candidatus_Heimdallarchaeota_archaeon_B3_Heim_PWI47877.1	-	-	-	-	-	-	-	-	-	-	-	-	-	-	-	-	-	-	-	-	-	-	-	-	-	-	-	-	-	-	-	-	-	-	-	-	-	-	-	-	-	-	-	-	-	-	-	-
ProRS	P_Candidatus_Lokiarchaeota_archaeon_RDOE01P_NHJ25445.1	-	-	-	-	-	-	-	-	-	-	-	-	-	-	-	-	-	-	-	-	-	-	-	-	-	-	-	-	-	-	-	-	-	-	-	-	-	-	-	-	-	-	-	-	-	-	-	-
ProRS	P_Lokiarchaeum_sp._GC14_75_KKK43283	-	-	-	-	-	-	-	-	-	-	-	-	-	-	-	-	-	-	-	-	-	-	-	-	-	-	-	-	-	-	-	-	-	-	-	-	-	-	-	-	-	-	-	-	-	-	-	-
ProRS	P_Conexivisphaera_calidus_WP_174448751.1	-	-	-	-	-	-	-	-	-	-	-	-	-	-	-	-	-	-	-	-	-	-	-	-	-	-	-	-	-	-	-	-	-	-	-	-	-	-	-	-	-	-	-	-	-	-	-	-
ProRS	P_Nitrosopumilus_maritimus_SCM1_ABX12554	-	-	-	-	-	-	-	-	-	-	-	-	-	-	-	-	-	-	-	-	-	-	-	-	-	-	-	-	-	-	-	-	-	-	-	-	-	-	-	-	-	-	-	-	-	-	-	-
ProRS	P_Nitrososphaera_viennensis_EN76_AIC14512	-	-	-	-	-	-	-	-	-	-	-	-	-	-	-	-	-	-	-	-	-	-	-	-	-	-	-	-	-	-	-	-	-	-	-	-	-	-	-	-	-	-	-	-	-	-	-	-
ProRS	P_Candidatus_Marsarchaeota_G2_archaeon_ECH_B_1_PSO02574.1	-	-	-	-	-	-	-	-	-	-	-	-	-	-	-	-	-	-	-	-	-	-	-	-	-	-	-	-	-	-	-	-	-	-	-	-	-	-	-	-	-	-	-	-	-	-	-	-
ProRS	P_Candidatus_Woesearchaeota_archaeon_B3_Woes_TKJ17039.1	-	-	-	-	-	-	-	-	-	-	-	-	-	-	-	-	-	-	-	-	-	-	-	-	-	-	-	-	-	-	-	-	-	-	-	-	-	-	-	-	-	-	-	-	-	-	-	-
ProRS	P_Theionarchaea_archaeon_DG-70_KYK37821	-	-	-	-	-	-	-	-	-	-	-	-	-	-	-	-	-	-	-	-	-	-	-	-	-	-	-	-	-	-	-	-	-	-	-	-	-	-	-	-	-	-	-	-	-	-	-	-
ProRS	P_archaeon_GW2011_AR20_AJF62216	-	-	-	-	-	-	-	-	-	-	-	-	-	-	-	-	-	-	-	-	-	-	-	-	-	-	-	-	-	-	-	-	-	-	-	-	-	-	-	-	-	-	-	-	-	-	-	-
ProRS	P_Candidatus_Woesearchaeota_archaeon_CG10_big_fil_rev_8_21_14_0_10_36_11_PIN76918.1	-	-	-	-	-	-	-	-	-	-	-	-	-	-	-	-	-	-	-	-	-	-	-	-	-	-	-	-	-	-	-	-	-	-	-	-	-	-	-	-	-	-	-	-	-	-	-	-
ProRS	P_Candidatus_Woesearchaeota_archaeon_CG10_big_fil_rev_8_21_14_0_10_45_16_PIN73984.1	-	-	-	-	-	-	-	-	-	-	-	-	-	-	-	-	-	-	-	-	-	-	-	-	-	-	-	-	-	-	-	-	-	-	-	-	-	-	-	-	-	-	-	-	-	-	-	-
ProRS	P_candidate_division_BRC1_bacterium_ADurb.Bin183_OQB22856.1	-	-	-	-	-	-	-	-	-	-	-	-	-	-	-	-	-	-	-	-	-	-	-	-	-	-	-	-	-	-	-	-	-	-	-	-	-	-	-	-	-	-	-	-	-	-	-	-
ProRS	P_candidate_division_BRC1_bacterium_HGW-BRC1-1_PKO14671.1	-	-	-	-	-	-	-	-	-	-	-	-	-	-	-	-	-	-	-	-	-	-	-	-	-	-	-	-	-	-	-	-	-	-	-	-	-	-	-	-	-	-	-	-	-	-	-	-
ProRS	P_Candidatus_Fraserbacteria_bacterium_RBG_16_55_9_OGF52879.1	-	-	-	-	-	-	-	-	-	-	-	-	-	-	-	-	-	-	-	-	-	-	-	-	-	-	-	-	-	-	-	-	-	-	-	-	-	-	-	-	-	-	-	-	-	-	-	-
ProRS	P_Candidatus_Acetothermus_autotrophicum_BAL59499	-	-	-	-	-	-	-	-	-	-	-	-	-	-	-	-	-	-	-	-	-	-	-	-	-	-	-	-	-	-	-	-	-	-	-	-	-	-	-	-	-	-	-	-	-	-	-	-
ProRS	P_Chloracidobacterium_thermophilum_WP_014098774	-	-	-	-	-	-	-	-	-	-	-	-	-	-	-	-	-	-	-	-	-	-	-	-	-	-	-	-	-	-	-	-	-	-	-	-	-	-	-	-	-	-	-	-	-	-	-	-
ProRS	P_Candidatus_Moduliflexus_flocculans_GAK53367.1	-	-	-	-	-	-	-	-	-	-	-	-	-	-	-	-	-	-	-	-	-	-	-	-	-	-	-	-	-	-	-	-	-	-	-	-	-	-	-	-	-	-	-	-	-	-	-	-
ProRS	P_Candidatus_Vecturithrix_granuli_GAK57310.1	-	-	-	-	-	-	-	-	-	-	-	-	-	-	-	-	-	-	-	-	-	-	-	-	-	-	-	-	-	-	-	-	-	-	-	-	-	-	-	-	-	-	-	-	-	-	-	-
ProRS	P_Chlorobaculum_parvum_NCIB_8327_ACF11976	-	-	-	-	-	-	-	-	-	-	-	-	-	-	-	-	-	-	-	-	-	-	-	-	-	-	-	-	-	-	-	-	-	-	-	-	-	-	-	-	-	-	-	-	-	-	-	-
ProRS	P_Chlorobium_phaeobacteroides_DSM_266_ABL65893	-	-	-	-	-	-	-	-	-	-	-	-	-	-	-	-	-	-	-	-	-	-	-	-	-	-	-	-	-	-	-	-	-	-	-	-	-	-	-	-	-	-	-	-	-	-	-	-
ProRS	P_Prosthecochloris_aestuarii_DSM_271_ACF46605	-	-	-	-	-	-	-	-	-	-	-	-	-	-	-	-	-	-	-	-	-	-	-	-	-	-	-	-	-	-	-	-	-	-	-	-	-	-	-	-	-	-	-	-	-	-	-	-
ProRS	P_Aliifodinibius_roseus_SHF17652	-	-	-	-	-	-	-	-	-	-	-	-	-	-	-	-	-	-	-	-	-	-	-	-	-	-	-	-	-	-	-	-	-	-	-	-	-	-	-	-	-	-	-	-	-	-	-	-
ProRS	P_Gracilimonas_tropica_WP_020404063	-	-	-	-	-	-	-	-	-	-	-	-	-	-	-	-	-	-	-	-	-	-	-	-	-	-	-	-	-	-	-	-	-	-	-	-	-	-	-	-	-	-	-	-	-	-	-	-
ProRS	P_Salinivenus_lutea_WP_103006188.1	-	-	-	-	-	-	-	-	-	-	-	-	-	-	-	-	-	-	-	-	-	-	-	-	-	-	-	-	-	-	-	-	-	-	-	-	-	-	-	-	-	-	-	-	-	-	-	-
ProRS	P_Bacteroides_fragilis_YCH46_YP_099717	-	-	-	-	-	-	-	-	-	-	-	-	-	-	-	-	-	-	-	-	-	-	-	-	-	-	-	-	-	-	-	-	-	-	-	-	-	-	-	-	-	-	-	-	-	-	-	-
ProRS	P_Pedobacter_heparinus_WP_015808718.1	-	-	-	-	-	-	-	-	-	-	-	-	-	-	-	-	-	-	-	-	-	-	-	-	-	-	-	-	-	-	-	-	-	-	-	-	-	-	-	-	-	-	-	-	-	-	-	-
ProRS	P_Flavobacterium_johnsoniae_WP_012026904	-	-	-	-	-	-	-	-	-	-	-	-	-	-	-	-	-	-	-	-	-	-	-	-	-	-	-	-	-	-	-	-	-	-	-	-	-	-	-	-	-	-	-	-	-	-	-	-
ProRS	P_Cytophaga_hutchinsonii_ATCC_33406_ABG60468	-	-	-	-	-	-	-	-	-	-	-	-	-	-	-	-	-	-	-	-	-	-	-	-	-	-	-	-	-	-	-	-	-	-	-	-	-	-	-	-	-	-	-	-	-	-	-	-
ProRS	P_Rubricoccus_marinus_OZC02952	-	-	-	-	-	-	-	-	-	-	-	-	-	-	-	-	-	-	-	-	-	-	-	-	-	-	-	-	-	-	-	-	-	-	-	-	-	-	-	-	-	-	-	-	-	-	-	-
ProRS	P_candidate_division_CPR2_bacterium_GW2011_GWC2_39_35_KKR18201	-	-	-	-	-	-	-	-	-	-	-	-	-	-	-	-	-	-	-	-	-	-	-	-	-	-	-	-	-	-	-	-	-	-	-	-	-	-	-	-	-	-	-	-	-	-	-	-
ProRS	P_Candidatus_Jacksonbacteria_bacterium_RIFCSPLOWO2_01_FULL_44_13_OGY71082.1	-	-	-	-	-	-	-	-	-	-	-	-	-	-	-	-	-	-	-	-	-	-	-	-	-	-	-	-	-	-	-	-	-	-	-	-	-	-	-	-	-	-	-	-	-	-	-	-
ProRS	P_Candidatus_Magasanikbacteria_bacterium_GW2011_GWC2_40_17_KKR49282.1	-	-	-	-	-	-	-	-	-	-	-	-	-	-	-	-	-	-	-	-	-	-	-	-	-	-	-	-	-	-	-	-	-	-	-	-	-	-	-	-	-	-	-	-	-	-	-	-
ProRS	P_Candidatus_Kerfeldbacteria_bacterium_RIFOXYB2_FULL_38_14_OGY87580.1	-	-	-	-	-	-	-	-	-	-	-	-	-	-	-	-	-	-	-	-	-	-	-	-	-	-	-	-	-	-	-	-	-	-	-	-	-	-	-	-	-	-	-	-	-	-	-	-
ProRS	P_Candidatus_Uhrbacteria_bacterium_RIFOXYC2_FULL_47_19_OGM00427.1	-	-	-	-	-	-	-	-	-	-	-	-	-	-	-	-	-	-	-	-	-	-	-	-	-	-	-	-	-	-	-	-	-	-	-	-	-	-	-	-	-	-	-	-	-	-	-	-
ProRS	P_Candidatus_Andersenbacteria_bacterium_RIFCSPHIGHO2_02_FULL_46_16_OGY33550.1	-	-	-	-	-	-	-	-	-	-	-	-	-	-	-	-	-	-	-	-	-	-	-	-	-	-	-	-	-	-	-	-	-	-	-	-	-	-	-	-	-	-	-	-	-	-	-	-
ProRS	P_Candidatus_Ozemobacter_sibiricus_RCK81111.1	-	-	-	-	-	-	-	-	-	-	-	-	-	-	-	-	-	-	-	-	-	-	-	-	-	-	-	-	-	-	-	-	-	-	-	-	-	-	-	-	-	-	-	-	-	-	-	-
ProRS	P_Candidatus_Peregrinibacteria_bacterium_GW2011_GWF2_43_17_KKT02671.1	-	-	-	-	-	-	-	-	-	-	-	-	-	-	-	-	-	-	-	-	-	-	-	-	-	-	-	-	-	-	-	-	-	-	-	-	-	-	-	-	-	-	-	-	-	-	-	-
ProRS	P_Thermus_thermophilus_WP_011174241	-	-	-	-	-	-	-	-	-	-	-	-	-	-	-	-	-	-	-	-	-	-	-	-	-	-	-	-	-	-	-	-	-	-	-	-	-	-	-	-	-	-	-	-	-	-	-	-
ProRS	P_candidate_division_Hyd24-12_bacterium_Vib_1_KZD18732	-	-	-	-	-	-	-	-	-	-	-	-	-	-	-	-	-	-	-	-	-	-	-	-	-	-	-	-	-	-	-	-	-	-	-	-	-	-	-	-	-	-	-	-	-	-	-	-
ProRS	P_Candidatus_Aegiribacteria_bacterium_MLS_C_OPL17826.1	-	-	-	-	-	-	-	-	-	-	-	-	-	-	-	-	-	-	-	-	-	-	-	-	-	-	-	-	-	-	-	-	-	-	-	-	-	-	-	-	-	-	-	-	-	-	-	-
ProRS	P_Deinococcus_radiodurans_WP_010887909	-	-	-	-	-	-	-	-	-	-	-	-	-	-	-	-	-	-	-	-	-	-	-	-	-	-	-	-	-	-	-	-	-	-	-	-	-	-	-	-	-	-	-	-	-	-	-	-
ProRS	P_Myxococcus_xanthus_WP_026113865	-	-	-	-	-	-	-	-	-	-	-	-	-	-	-	-	-	-	-	-	-	-	-	-	-	-	-	-	-	-	-	-	-	-	-	-	-	-	-	-	-	-	-	-	-	-	-	-
ProRS	P_Rubrobacter_xylanophilus_DSM_9941_ABG04053	-	-	-	-	-	-	-	-	-	-	-	-	-	-	-	-	-	-	-	-	-	-	-	-	-	-	-	-	-	-	-	-	-	-	-	-	-	-	-	-	-	-	-	-	-	-	-	-
ProRS	P_Candidatus_Dojkabacteria_bacterium_HGW-Dojkabacteria-1_PKN03086.1	-	-	-	-	-	-	-	-	-	-	-	-	-	-	-	-	-	-	-	-	-	-	-	-	-	-	-	-	-	-	-	-	-	-	-	-	-	-	-	-	-	-	-	-	-	-	-	-
ProRS	P_Candidatus_Gottesmanbacteria_bacterium_GW2011_GWA2_43_14_KKS97597.1	-	-	-	-	-	-	-	-	-	-	-	-	-	-	-	-	-	-	-	-	-	-	-	-	-	-	-	-	-	-	-	-	-	-	-	-	-	-	-	-	-	-	-	-	-	-	-	-
ProRS	P_Synergistes_jonesii_WP_037974429	-	-	-	-	-	-	-	-	-	-	-	-	-	-	-	-	-	-	-	-	-	-	-	-	-	-	-	-	-	-	-	-	-	-	-	-	-	-	-	-	-	-	-	-	-	-	-	-
ProRS	P_Thermanaerovibrio_acidaminovorans_WP_012869066	-	-	-	-	-	-	-	-	-	-	-	-	-	-	-	-	-	-	-	-	-	-	-	-	-	-	-	-	-	-	-	-	-	-	-	-	-	-	-	-	-	-	-	-	-	-	-	-
ProRS	P_Aminobacterium_colombiense_DSM_12261_ADE56424	-	-	-	-	-	-	-	-	-	-	-	-	-	-	-	-	-	-	-	-	-	-	-	-	-	-	-	-	-	-	-	-	-	-	-	-	-	-	-	-	-	-	-	-	-	-	-	-
ProRS	P_Candidatus_Lambdaproteobacteria_bacterium_RIFOXYD2_FULL_50_16_OGG96070.1	-	-	-	-	-	-	-	-	-	-	-	-	-	-	-	-	-	-	-	-	-	-	-	-	-	-	-	-	-	-	-	-	-	-	-	-	-	-	-	-	-	-	-	-	-	-	-	-
ProRS	P_Candidatus_Eremiobacter_sp._RRmetagenome_bin22_PZR60399.1	-	-	-	-	-	-	-	-	-	-	-	-	-	-	-	-	-	-	-	-	-	-	-	-	-	-	-	-	-	-	-	-	-	-	-	-	-	-	-	-	-	-	-	-	-	-	-	-
ProRS	P_candidate_division_TM6_bacterium_GW2011_GWE2_36_25_KKQ03196.1	-	-	-	-	-	-	-	-	-	-	-	-	-	-	-	-	-	-	-	-	-	-	-	-	-	-	-	-	-	-	-	-	-	-	-	-	-	-	-	-	-	-	-	-	-	-	-	-
ProRS	P_candidate_division_TM6_bacterium_GW2011_GWF2_32_72_KKP35427.1	-	-	-	-	-	-	-	-	-	-	-	-	-	-	-	-	-	-	-	-	-	-	-	-	-	-	-	-	-	-	-	-	-	-	-	-	-	-	-	-	-	-	-	-	-	-	-	-
ProRS	P_Candidatus_Mancarchaeum_acidiphilum_ASI14135.1	-	-	-	-	-	-	-	-	-	-	-	-	-	-	-	-	-	-	-	-	-	-	-	-	-	-	-	-	-	-	-	-	-	-	-	-	-	-	-	-	-	-	-	-	-	-	-	-
ProRS	P_Candidatus_Micrarchaeum_acidiphilum_ARMAN-2_EET89638	-	-	-	-	-	-	-	-	-	-	-	-	-	-	-	-	-	-	-	-	-	-	-	-	-	-	-	-	-	-	-	-	-	-	-	-	-	-	-	-	-	-	-	-	-	-	-	-
ProRS	P_Candidatus_Parvarchaeum_acidiphilum_ARMAN-4_EEZ92503	-	-	-	-	-	-	-	-	-	-	-	-	-	-	-	-	-	-	-	-	-	-	-	-	-	-	-	-	-	-	-	-	-	-	-	-	-	-	-	-	-	-	-	-	-	-	-	-
ProRS	P_Candidatus_Parvarchaeum_acidophilus_ARMAN-5_EFD93222	-	-	-	-	-	-	-	-	-	-	-	-	-	-	-	-	-	-	-	-	-	-	-	-	-	-	-	-	-	-	-	-	-	-	-	-	-	-	-	-	-	-	-	-	-	-	-	-
ProRS	P_Escherichia_coli_str._K-12_substr._MG1655_NP_414736.1	-	-	-	-	-	-	-	-	-	-	-	-	-	-	-	-	-	-	-	-	-	-	-	-	-	-	-	-	-	-	-	-	-	-	-	-	-	-	-	-	-	-	-	-	-	-	-	-
ProRS	P_Deferribacter_desulfuricans_SSM1_BAI81518	-	-	-	-	-	-	-	-	-	-	-	-	-	-	-	-	-	-	-	-	-	-	-	-	-	-	-	-	-	-	-	-	-	-	-	-	-	-	-	-	-	-	-	-	-	-	-	-
ProRS	P_Denitrovibrio_acetiphilus_DSM_12809_ADD67139	-	-	-	-	-	-	-	-	-	-	-	-	-	-	-	-	-	-	-	-	-	-	-	-	-	-	-	-	-	-	-	-	-	-	-	-	-	-	-	-	-	-	-	-	-	-	-	-
ProRS	P_Nitrospinae_bacterium_RIFCSPHIGHO2_02_39_11_OGV98914.1	-	-	-	-	-	-	-	-	-	-	-	-	-	-	-	-	-	-	-	-	-	-	-	-	-	-	-	-	-	-	-	-	-	-	-	-	-	-	-	-	-	-	-	-	-	-	-	-
ProRS	P_Geobacter_sulfurreducens_WP_010942106	-	-	-	-	-	-	-	-	-	-	-	-	-	-	-	-	-	-	-	-	-	-	-	-	-	-	-	-	-	-	-	-	-	-	-	-	-	-	-	-	-	-	-	-	-	-	-	-
ProRS	P_Nitrospira_defluvii_WP_041186451.1	-	-	-	-	-	-	-	-	-	-	-	-	-	-	-	-	-	-	-	-	-	-	-	-	-	-	-	-	-	-	-	-	-	-	-	-	-	-	-	-	-	-	-	-	-	-	-	-
ProRS	P_candidate_division_WOR-1_bacterium_RIFOXYA12_FULL_52_29_OGC17019.1	-	-	-	-	-	-	-	-	-	-	-	-	-	-	-	-	-	-	-	-	-	-	-	-	-	-	-	-	-	-	-	-	-	-	-	-	-	-	-	-	-	-	-	-	-	-	-	-
ProRS	P_Candidatus_Raymondbacteria_bacterium_RIFOXYA2_FULL_49_16_OGJ87128.1	-	-	-	-	-	-	-	-	-	-	-	-	-	-	-	-	-	-	-	-	-	-	-	-	-	-	-	-	-	-	-	-	-	-	-	-	-	-	-	-	-	-	-	-	-	-	-	-
ProRS	P_Latescibacteria_bacterium_DG_63_KPJ59621	-	-	-	-	-	-	-	-	-	-	-	-	-	-	-	-	-	-	-	-	-	-	-	-	-	-	-	-	-	-	-	-	-	-	-	-	-	-	-	-	-	-	-	-	-	-	-	-
ProRS	P_Candidatus_Abyssubacteria_bacterium_SURF_5_RJP17166.1	-	-	-	-	-	-	-	-	-	-	-	-	-	-	-	-	-	-	-	-	-	-	-	-	-	-	-	-	-	-	-	-	-	-	-	-	-	-	-	-	-	-	-	-	-	-	-	-
ProRS	P_Candidatus_Abyssubacteria_bacterium_SURF_17_RJP75365.1	-	-	-	-	-	-	-	-	-	-	-	-	-	-	-	-	-	-	-	-	-	-	-	-	-	-	-	-	-	-	-	-	-	-	-	-	-	-	-	-	-	-	-	-	-	-	-	-
ProRS	P_Desulfurobacterium_thermolithotrophum_DSM_11699_ADY74170	-	-	-	-	-	-	-	-	-	-	-	-	-	-	-	-	-	-	-	-	-	-	-	-	-	-	-	-	-	-	-	-	-	-	-	-	-	-	-	-	-	-	-	-	-	-	-	-
ProRS	P_Clostridium_acetobutylicum_ATCC_824_AAK81115	-	-	-	-	-	-	-	-	-	-	-	-	-	-	-	-	-	-	-	-	-	-	-	-	-	-	-	-	-	-	-	-	-	-	-	-	-	-	-	-	-	-	-	-	-	-	-	-
ProRS	P_Candidatus_Aureabacteria_bacterium_SURF_26_RJP59154.1	-	-	-	-	-	-	-	-	-	-	-	-	-	-	-	-	-	-	-	-	-	-	-	-	-	-	-	-	-	-	-	-	-	-	-	-	-	-	-	-	-	-	-	-	-	-	-	-
ProRS	P_Candidatus_Firestonebacteria_bacterium_RIFOXYA2_FULL_40_8_OGF47205.1	-	-	-	-	-	-	-	-	-	-	-	-	-	-	-	-	-	-	-	-	-	-	-	-	-	-	-	-	-	-	-	-	-	-	-	-	-	-	-	-	-	-	-	-	-	-	-	-
ProRS	P_Candidatus_Firestonebacteria_bacterium_RIFOXYD2_FULL_39_29_OGF47475.1	-	-	-	-	-	-	-	-	-	-	-	-	-	-	-	-	-	-	-	-	-	-	-	-	-	-	-	-	-	-	-	-	-	-	-	-	-	-	-	-	-	-	-	-	-	-	-	-
ProRS	P_Candidatus_Desantisbacteria_bacterium_CG1_02_38_46_OIN96413.1	-	-	-	-	-	-	-	-	-	-	-	-	-	-	-	-	-	-	-	-	-	-	-	-	-	-	-	-	-	-	-	-	-	-	-	-	-	-	-	-	-	-	-	-	-	-	-	-
ProRS	P_Candidatus_Desantisbacteria_bacterium_CG02_land_8_20_14_3_00_49_13_PIV56348.1	-	-	-	-	-	-	-	-	-	-	-	-	-	-	-	-	-	-	-	-	-	-	-	-	-	-	-	-	-	-	-	-	-	-	-	-	-	-	-	-	-	-	-	-	-	-	-	-
ProRS	P_Thermotoga_maritima_WP_004081418	-	-	-	-	-	-	-	-	-	-	-	-	-	-	-	-	-	-	-	-	-	-	-	-	-	-	-	-	-	-	-	-	-	-	-	-	-	-	-	-	-	-	-	-	-	-	-	-
ProRS	P_Omnitrophica_bacterium_RIFCSPLOWO2_02_FULL_44_11_OGX03503.1	-	-	-	-	-	-	-	-	-	-	-	-	-	-	-	-	-	-	-	-	-	-	-	-	-	-	-	-	-	-	-	-	-	-	-	-	-	-	-	-	-	-	-	-	-	-	-	-
ProRS	P_candidate_division_Kazan_bacterium_RBG_13_50_9_OGB74000.1	-	-	-	-	-	-	-	-	-	-	-	-	-	-	-	-	-	-	-	-	-	-	-	-	-	-	-	-	-	-	-	-	-	-	-	-	-	-	-	-	-	-	-	-	-	-	-	-
ProRS	P_Candidatus_Komeilibacteria_bacterium_RIFOXYC1_FULL_37_11_OGY94255.1	-	-	-	-	-	-	-	-	-	-	-	-	-	-	-	-	-	-	-	-	-	-	-	-	-	-	-	-	-	-	-	-	-	-	-	-	-	-	-	-	-	-	-	-	-	-	-	-
ProRS	P_Candidatus_Moisslbacteria_bacterium_CG02_land_8_20_14_3_00_36_53_PIV46037.1	-	-	-	-	-	-	-	-	-	-	-	-	-	-	-	-	-	-	-	-	-	-	-	-	-	-	-	-	-	-	-	-	-	-	-	-	-	-	-	-	-	-	-	-	-	-	-	-
ProRS	P_Candidatus_Portnoybacteria_bacterium_RIFCSPLOWO2_02_FULL_40_15_OGZ39747.1	-	-	-	-	-	-	-	-	-	-	-	-	-	-	-	-	-	-	-	-	-	-	-	-	-	-	-	-	-	-	-	-	-	-	-	-	-	-	-	-	-	-	-	-	-	-	-	-
ProRS	P_Candidatus_Shapirobacteria_bacterium_CG_4_10_14_0_8_um_filter_39_15_PIY66050.1	-	-	-	-	-	-	-	-	-	-	-	-	-	-	-	-	-	-	-	-	-	-	-	-	-	-	-	-	-	-	-	-	-	-	-	-	-	-	-	-	-	-	-	-	-	-	-	-
ProRS	P_Microgenomates_bacterium_DG_75_KPJ70085	-	-	-	-	-	-	-	-	-	-	-	-	-	-	-	-	-	-	-	-	-	-	-	-	-	-	-	-	-	-	-	-	-	-	-	-	-	-	-	-	-	-	-	-	-	-	-	-
ProRS	P_candidate_division_CPR1_bacterium_GW2011_GWC1_49_13_KKW05584	-	-	-	-	-	-	-	-	-	-	-	-	-	-	-	-	-	-	-	-	-	-	-	-	-	-	-	-	-	-	-	-	-	-	-	-	-	-	-	-	-	-	-	-	-	-	-	-
ProRS	P_Candidatus_Beckwithbacteria_bacterium_GW2011_GWA2_47_25_KKU71845.1	-	-	-	-	-	-	-	-	-	-	-	-	-	-	-	-	-	-	-	-	-	-	-	-	-	-	-	-	-	-	-	-	-	-	-	-	-	-	-	-	-	-	-	-	-	-	-	-
ProRS	P_Candidatus_Woesebacteria_bacterium_RIFCSPLOWO2_01_FULL_39_23_OGM63204.1	-	-	-	-	-	-	-	-	-	-	-	-	-	-	-	-	-	-	-	-	-	-	-	-	-	-	-	-	-	-	-	-	-	-	-	-	-	-	-	-	-	-	-	-	-	-	-	-
ProRS	P_Candidatus_Woesebacteria_bacterium_RIFCSPHIGHO2_01_FULL_39_32_OGM23957.1	-	-	-	-	-	-	-	-	-	-	-	-	-	-	-	-	-	-	-	-	-	-	-	-	-	-	-	-	-	-	-	-	-	-	-	-	-	-	-	-	-	-	-	-	-	-	-	-
ProRS	P_Candidatus_Chisholmbacteria_bacterium_RIFCSPLOWO2_01_FULL_50_28_OGY20380.1	-	-	-	-	-	-	-	-	-	-	-	-	-	-	-	-	-	-	-	-	-	-	-	-	-	-	-	-	-	-	-	-	-	-	-	-	-	-	-	-	-	-	-	-	-	-	-	-
ProRS	P_Candidatus_Blackburnbacteria_bacterium_RIFCSPHIGHO2_01_FULL_43_15b_OGY08691.1	-	-	-	-	-	-	-	-	-	-	-	-	-	-	-	-	-	-	-	-	-	-	-	-	-	-	-	-	-	-	-	-	-	-	-	-	-	-	-	-	-	-	-	-	-	-	-	-
ProRS	P_Candidatus_Curtissbacteria_bacterium_RIFOXYB2_FULL_41_10_OGE13568.1	-	-	-	-	-	-	-	-	-	-	-	-	-	-	-	-	-	-	-	-	-	-	-	-	-	-	-	-	-	-	-	-	-	-	-	-	-	-	-	-	-	-	-	-	-	-	-	-
ProRS	P_Candidatus_Levybacteria_bacterium_RIFCSPLOWO2_02_FULL_41_11_OGH48753.1	-	-	-	-	-	-	-	-	-	-	-	-	-	-	-	-	-	-	-	-	-	-	-	-	-	-	-	-	-	-	-	-	-	-	-	-	-	-	-	-	-	-	-	-	-	-	-	-
ProRS	P_Candidatus_Levybacteria_bacterium_RIFOXYB1_FULL_40_17_OGH70265.1	-	-	-	-	-	-	-	-	-	-	-	-	-	-	-	-	-	-	-	-	-	-	-	-	-	-	-	-	-	-	-	-	-	-	-	-	-	-	-	-	-	-	-	-	-	-	-	-
ProRS	P_Candidatus_Buchananbacteria_bacterium_CG10_big_fil_rev_8_21_14_0_10_33_19_PIS05889.1	-	-	-	-	-	-	-	-	-	-	-	-	-	-	-	-	-	-	-	-	-	-	-	-	-	-	-	-	-	-	-	-	-	-	-	-	-	-	-	-	-	-	-	-	-	-	-	-
ProRS	P_Candidatus_Buchananbacteria_bacterium_RIFCSPHIGHO2_02_FULL_40_13_OGY50444.1	-	-	-	-	-	-	-	-	-	-	-	-	-	-	-	-	-	-	-	-	-	-	-	-	-	-	-	-	-	-	-	-	-	-	-	-	-	-	-	-	-	-	-	-	-	-	-	-
ProRS	P_Candidatus_Terrybacteria_bacterium_RIFCSPLOWO2_01_FULL_48_14_OHA52693.1	-	-	-	-	-	-	-	-	-	-	-	-	-	-	-	-	-	-	-	-	-	-	-	-	-	-	-	-	-	-	-	-	-	-	-	-	-	-	-	-	-	-	-	-	-	-	-	-
ProRS	P_Candidatus_Tagabacteria_bacterium_CG09_land_8_20_14_0_10_41_14_PIS13332.1	-	-	-	-	-	-	-	-	-	-	-	-	-	-	-	-	-	-	-	-	-	-	-	-	-	-	-	-	-	-	-	-	-	-	-	-	-	-	-	-	-	-	-	-	-	-	-	-
ProRS	P_Candidatus_Woykebacteria_bacterium_RIFCSPLOWO2_01_FULL_43_14_OGY31863.1	-	-	-	-	-	-	-	-	-	-	-	-	-	-	-	-	-	-	-	-	-	-	-	-	-	-	-	-	-	-	-	-	-	-	-	-	-	-	-	-	-	-	-	-	-	-	-	-
ProRS	P_Candidatus_Giovannonibacteria_bacterium_RIFCSPLOWO2_12_FULL_44_15_OGF93421	-	-	-	-	-	-	-	-	-	-	-	-	-	-	-	-	-	-	-	-	-	-	-	-	-	-	-	-	-	-	-	-	-	-	-	-	-	-	-	-	-	-	-	-	-	-	-	-
ProRS	P_Candidatus_Niyogibacteria_bacterium_CG10_big_fil_rev_8_21_14_0_10_42_19_PIR70410.1	-	-	-	-	-	-	-	-	-	-	-	-	-	-	-	-	-	-	-	-	-	-	-	-	-	-	-	-	-	-	-	-	-	-	-	-	-	-	-	-	-	-	-	-	-	-	-	-
ProRS	P_Candidatus_Tagabacteria_bacterium_RIFCSPLOWO2_01_FULL_39_11_OHA13016.1	-	-	-	-	-	-	-	-	-	-	-	-	-	-	-	-	-	-	-	-	-	-	-	-	-	-	-	-	-	-	-	-	-	-	-	-	-	-	-	-	-	-	-	-	-	-	-	-
ProRS	P_Candidatus_Veblenbacteria_bacterium_RIFOXYA2_FULL_43_9_OHA54381.1	-	-	-	-	-	-	-	-	-	-	-	-	-	-	-	-	-	-	-	-	-	-	-	-	-	-	-	-	-	-	-	-	-	-	-	-	-	-	-	-	-	-	-	-	-	-	-	-
ProRS	P_Candidatus_Niyogibacteria_bacterium_CG10_big_fil_rev_8_21_14_0_10_46_36_PIR69824.1	-	-	-	-	-	-	-	-	-	-	-	-	-	-	-	-	-	-	-	-	-	-	-	-	-	-	-	-	-	-	-	-	-	-	-	-	-	-	-	-	-	-	-	-	-	-	-	-
ProRS	P_Candidatus_Howlettbacteria_bacterium_CG23_combo_of_CG06-09_8_20_14_all_37_9_PIP31167.1	-	-	-	-	-	-	-	-	-	-	-	-	-	-	-	-	-	-	-	-	-	-	-	-	-	-	-	-	-	-	-	-	-	-	-	-	-	-	-	-	-	-	-	-	-	-	-	-
ProRS	P_Candidatus_Nealsonbacteria_bacterium_RIFOXYB1_FULL_40_15_OGZ27783.1	-	-	-	-	-	-	-	-	-	-	-	-	-	-	-	-	-	-	-	-	-	-	-	-	-	-	-	-	-	-	-	-	-	-	-	-	-	-	-	-	-	-	-	-	-	-	-	-
ProRS	P_Candidatus_Staskawiczbacteria_bacterium_RIFCSPHIGHO2_01_FULL_41_41_OGZ65882.1	-	-	-	-	-	-	-	-	-	-	-	-	-	-	-	-	-	-	-	-	-	-	-	-	-	-	-	-	-	-	-	-	-	-	-	-	-	-	-	-	-	-	-	-	-	-	-	-
ProRS	P_Candidatus_Wolfebacteria_bacterium_GW2011_GWD2_47_17_KKU66243.1	-	-	-	-	-	-	-	-	-	-	-	-	-	-	-	-	-	-	-	-	-	-	-	-	-	-	-	-	-	-	-	-	-	-	-	-	-	-	-	-	-	-	-	-	-	-	-	-
ProRS	P_Candidatus_Wolfebacteria_bacterium_GW2011_GWE2_44_13_KKT43796.1	-	-	-	-	-	-	-	-	-	-	-	-	-	-	-	-	-	-	-	-	-	-	-	-	-	-	-	-	-	-	-	-	-	-	-	-	-	-	-	-	-	-	-	-	-	-	-	-
ProRS	P_Candidatus_Moranbacteria_bacterium_GW2011_GWC1_45_18_KKT99952.1	-	-	-	-	-	-	-	-	-	-	-	-	-	-	-	-	-	-	-	-	-	-	-	-	-	-	-	-	-	-	-	-	-	-	-	-	-	-	-	-	-	-	-	-	-	-	-	-
ProRS	P_Candidatus_Wildermuthbacteria_bacterium_RIFCSPHIGHO2_01_FULL_45_20_OHA63312.1	-	-	-	-	-	-	-	-	-	-	-	-	-	-	-	-	-	-	-	-	-	-	-	-	-	-	-	-	-	-	-	-	-	-	-	-	-	-	-	-	-	-	-	-	-	-	-	-
ProRS	P_Candidatus_Lloydbacteria_bacterium_RIFCSPHIGHO2_01_FULL_54_11_OGZ07950.1	-	-	-	-	-	-	-	-	-	-	-	-	-	-	-	-	-	-	-	-	-	-	-	-	-	-	-	-	-	-	-	-	-	-	-	-	-	-	-	-	-	-	-	-	-	-	-	-
ProRS	P_Candidatus_Yonathbacteria_bacterium_CG_4_9_14_0_2_um_filter_43_16_PJC22254.1	-	-	-	-	-	-	-	-	-	-	-	-	-	-	-	-	-	-	-	-	-	-	-	-	-	-	-	-	-	-	-	-	-	-	-	-	-	-	-	-	-	-	-	-	-	-	-	-
ProRS	P_Candidatus_Yonathbacteria_bacterium_RIFCSPLOWO2_01_FULL_43_20_OHA81252.1	-	-	-	-	-	-	-	-	-	-	-	-	-	-	-	-	-	-	-	-	-	-	-	-	-	-	-	-	-	-	-	-	-	-	-	-	-	-	-	-	-	-	-	-	-	-	-	-
ProRS	P_Candidatus_Portnoybacteria_bacterium_RBG_19FT_COMBO_36_7_OGZ33673.1	-	-	-	-	-	-	-	-	-	-	-	-	-	-	-	-	-	-	-	-	-	-	-	-	-	-	-	-	-	-	-	-	-	-	-	-	-	-	-	-	-	-	-	-	-	-	-	-
ProRS	P_candidate_division_WS2_bacterium_ADurb.Bin280_OQA52458.1	-	-	-	-	-	-	-	-	-	-	-	-	-	-	-	-	-	-	-	-	-	-	-	-	-	-	-	-	-	-	-	-	-	-	-	-	-	-	-	-	-	-	-	-	-	-	-	-
ProRS	P_Candidatus_Kuenenbacteria_bacterium_CG08_land_8_20_14_0_20_37_23_PIU10553.1	-	-	-	-	-	-	-	-	-	-	-	-	-	-	-	-	-	-	-	-	-	-	-	-	-	-	-	-	-	-	-	-	-	-	-	-	-	-	-	-	-	-	-	-	-	-	-	-
ProRS	P_Candidatus_Kuenenbacteria_bacterium_CG_4_9_14_3_um_filter_39_14_PJA91915.1	-	-	-	-	-	-	-	-	-	-	-	-	-	-	-	-	-	-	-	-	-	-	-	-	-	-	-	-	-	-	-	-	-	-	-	-	-	-	-	-	-	-	-	-	-	-	-	-
ProRS	P_Candidatus_Falkowbacteria_bacterium_RIFOXYC12_FULL_34_55_OGF29515.1	-	-	-	-	-	-	-	-	-	-	-	-	-	-	-	-	-	-	-	-	-	-	-	-	-	-	-	-	-	-	-	-	-	-	-	-	-	-	-	-	-	-	-	-	-	-	-	-
ProRS	P_Candidatus_Doudnabacteria_bacterium_RIFCSPHIGHO2_01_FULL_41_86_OGE74190.1	-	-	-	-	-	-	-	-	-	-	-	-	-	-	-	-	-	-	-	-	-	-	-	-	-	-	-	-	-	-	-	-	-	-	-	-	-	-	-	-	-	-	-	-	-	-	-	-
ProRS	P_Candidatus_Saccharibacteria_bacterium_RIFCSPHIGHO2_12_FULL_47_16_OGL34105.1	-	-	-	-	-	-	-	-	-	-	-	-	-	-	-	-	-	-	-	-	-	-	-	-	-	-	-	-	-	-	-	-	-	-	-	-	-	-	-	-	-	-	-	-	-	-	-	-
ProRS	P_Candidatus_Adlerbacteria_bacterium_GW2011_GWA1_54_10_KKW35939.1	-	-	-	-	-	-	-	-	-	-	-	-	-	-	-	-	-	-	-	-	-	-	-	-	-	-	-	-	-	-	-	-	-	-	-	-	-	-	-	-	-	-	-	-	-	-	-	-
ProRS	P_Candidatus_Vogelbacteria_bacterium_RIFOXYD1_FULL_44_32_OHA58686.1	-	-	-	-	-	-	-	-	-	-	-	-	-	-	-	-	-	-	-	-	-	-	-	-	-	-	-	-	-	-	-	-	-	-	-	-	-	-	-	-	-	-	-	-	-	-	-	-
ProRS	P_Candidatus_Taylorbacteria_bacterium_RIFCSPHIGHO2_12_FULL_45_16_OHA29193.1	-	-	-	-	-	-	-	-	-	-	-	-	-	-	-	-	-	-	-	-	-	-	-	-	-	-	-	-	-	-	-	-	-	-	-	-	-	-	-	-	-	-	-	-	-	-	-	-
ProRS	P_Candidatus_Harrisonbacteria_bacterium_CG10_big_fil_rev_8_21_14_0_10_44_23_PIR88616.1	-	-	-	-	-	-	-	-	-	-	-	-	-	-	-	-	-	-	-	-	-	-	-	-	-	-	-	-	-	-	-	-	-	-	-	-	-	-	-	-	-	-	-	-	-	-	-	-
ProRS	P_Candidatus_Moranbacteria_bacterium_GW2011_GWD1_37_17_KKQ28868.1	-	-	-	-	-	-	-	-	-	-	-	-	-	-	-	-	-	-	-	-	-	-	-	-	-	-	-	-	-	-	-	-	-	-	-	-	-	-	-	-	-	-	-	-	-	-	-	-
ProRS	P_Candidatus_Vogelbacteria_bacterium_RIFOXYD1_FULL_46_19_OHA59501.1	-	-	-	-	-	-	-	-	-	-	-	-	-	-	-	-	-	-	-	-	-	-	-	-	-	-	-	-	-	-	-	-	-	-	-	-	-	-	-	-	-	-	-	-	-	-	-	-
ProRS	P_Candidatus_Liptonbacteria_bacterium_RIFCSPHIGHO2_01_FULL_56_18b_OGY97605.1	-	-	-	-	-	-	-	-	-	-	-	-	-	-	-	-	-	-	-	-	-	-	-	-	-	-	-	-	-	-	-	-	-	-	-	-	-	-	-	-	-	-	-	-	-	-	-	-
ProRS	P_Candidatus_Kaiserbacteria_bacterium_RIFCSPLOWO2_02_FULL_51_13_OGG80852.1	-	-	-	-	-	-	-	-	-	-	-	-	-	-	-	-	-	-	-	-	-	-	-	-	-	-	-	-	-	-	-	-	-	-	-	-	-	-	-	-	-	-	-	-	-	-	-	-
ProRS	P_Candidatus_Taylorbacteria_bacterium_RIFCSPLOWO2_12_FULL_43_20_OHA42213.1	-	-	-	-	-	-	-	-	-	-	-	-	-	-	-	-	-	-	-	-	-	-	-	-	-	-	-	-	-	-	-	-	-	-	-	-	-	-	-	-	-	-	-	-	-	-	-	-
ProRS	P_Candidatus_Jorgensenbacteria_bacterium_GW2011_GWB1_50_10_KKW15168.1	-	-	-	-	-	-	-	-	-	-	-	-	-	-	-	-	-	-	-	-	-	-	-	-	-	-	-	-	-	-	-	-	-	-	-	-	-	-	-	-	-	-	-	-	-	-	-	-
ProRS	P_Candidatus_Yanofskybacteria_bacterium_RIFCSPHIGHO2_01_FULL_41_26_OGM99268.1	-	-	-	-	-	-	-	-	-	-	-	-	-	-	-	-	-	-	-	-	-	-	-	-	-	-	-	-	-	-	-	-	-	-	-	-	-	-	-	-	-	-	-	-	-	-	-	-
ProRS	P_Candidatus_Beckwithbacteria_bacterium_CG10_big_fil_rev_8_21_14_0_10_34_10_PIS09332.1	-	-	-	-	-	-	-	-	-	-	-	-	-	-	-	-	-	-	-	-	-	-	-	-	-	-	-	-	-	-	-	-	-	-	-	-	-	-	-	-	-	-	-	-	-	-	-	-
ProRS	P_Candidatus_Colwellbacteria_bacterium_RIFCSPLOWO2_12_FULL_43_11_OGY61928.1	-	-	-	-	-	-	-	-	-	-	-	-	-	-	-	-	-	-	-	-	-	-	-	-	-	-	-	-	-	-	-	-	-	-	-	-	-	-	-	-	-	-	-	-	-	-	-	-
ProRS	P_Candidatus_Doudnabacteria_bacterium_RIFCSPHIGHO2_01_FULL_46_14_OGE78327.1	-	-	-	-	-	-	-	-	-	-	-	-	-	-	-	-	-	-	-	-	-	-	-	-	-	-	-	-	-	-	-	-	-	-	-	-	-	-	-	-	-	-	-	-	-	-	-	-
ProRS	P_Candidatus_Lloydbacteria_bacterium_RIFCSPHIGHO2_02_FULL_50_18_OGZ09617.1	-	-	-	-	-	-	-	-	-	-	-	-	-	-	-	-	-	-	-	-	-	-	-	-	-	-	-	-	-	-	-	-	-	-	-	-	-	-	-	-	-	-	-	-	-	-	-	-
ProRS	P_Candidatus_Uhrbacteria_bacterium_GW2011_GWC2_41_11_KKR87744.1	-	-	-	-	-	-	-	-	-	-	-	-	-	-	-	-	-	-	-	-	-	-	-	-	-	-	-	-	-	-	-	-	-	-	-	-	-	-	-	-	-	-	-	-	-	-	-	-
ProRS	P_Candidatus_Liptonbacteria_bacterium_CG11_big_fil_rev_8_21_14_0_20_35_14_PIR04841.1	-	-	-	-	-	-	-	-	-	-	-	-	-	-	-	-	-	-	-	-	-	-	-	-	-	-	-	-	-	-	-	-	-	-	-	-	-	-	-	-	-	-	-	-	-	-	-	-
ProRS	P_Candidatus_Terrybacteria_bacterium_RIFCSPLOWO2_01_FULL_44_24_OHA51744.1	-	-	-	-	-	-	-	-	-	-	-	-	-	-	-	-	-	-	-	-	-	-	-	-	-	-	-	-	-	-	-	-	-	-	-	-	-	-	-	-	-	-	-	-	-	-	-	-
SerRS arc	S_Candidatus_Bathyarchaeota_archaeon_B24_KYH37055	-	-	-	-	-	-	-	-	-	-	-	-	-	-	-	-	-	-	-	-	-	-	-	-	-	-	-	-	-	-	-	-	-	-	-	-	-	-	-	-	-	-	-	-	-	-	-	-
SerRS arc	S_Candidatus_Hadarchaeum_yellowstonense_KUO39390.1	-	-	-	-	-	-	-	-	-	-	-	-	-	-	-	-	-	-	-	-	-	-	-	-	-	-	-	-	-	-	-	-	-	-	-	-	-	-	-	-	-	-	-	-	-	-	-	-
SerRS arc	S_Methanonatronarchaeum_thermophilum_OUJ18630	-	-	-	-	-	-	-	-	-	-	-	-	-	-	-	-	-	-	-	-	-	-	-	-	-	-	-	-	-	-	-	-	-	-	-	-	-	-	-	-	-	-	-	-	-	-	-	-
SerRS arc	S_Methanobacterium_formicicum_DSM_3637_EKF84634	-	-	-	-	-	-	-	-	-	-	-	-	-	-	-	-	-	-	-	-	-	-	-	-	-	-	-	-	-	-	-	-	-	-	-	-	-	-	-	-	-	-	-	-	-	-	-	-
SerRS arc	S_Methanocaldococcus_jannaschii_DSM_2661_Q58477	-	-	-	-	-	-	-	-	-	-	-	-	-	-	-	-	-	-	-	-	-	-	-	-	-	-	-	-	-	-	-	-	-	-	-	-	-	-	-	-	-	-	-	-	-	-	-	-
SerRS arc	S_Methanococcus_maripaludis_S2_O30520	-	-	-	-	-	-	-	-	-	-	-	-	-	-	-	-	-	-	-	-	-	-	-	-	-	-	-	-	-	-	-	-	-	-	-	-	-	-	-	-	-	-	-	-	-	-	-	-
SerRS arc	S_Methanopyrus_kandleri_AV19_AAM02673	-	-	-	-	-	-	-	-	-	-	-	-	-	-	-	-	-	-	-	-	-	-	-	-	-	-	-	-	-	-	-	-	-	-	-	-	-	-	-	-	-	-	-	-	-	-	-	-
SerRS arc	S_Candidatus_Odinarchaeota_archaeon_LCB_4_OLS17321	-	-	-	-	-	-	-	-	-	-	-	-	-	-	-	-	-	-	-	-	-	-	-	-	-	-	-	-	-	-	-	-	-	-	-	-	-	-	-	-	-	-	-	-	-	-	-	-
SerRS arc	S_Candidatus_Hydrothermarchaeota_archaeon_JdFR-18_2730021286_Ga0180886_105168	-	-	-	-	-	-	-	-	-	-	-	-	-	-	-	-	-	-	-	-	-	-	-	-	-	-	-	-	-	-	-	-	-	-	-	-	-	-	-	-	-	-	-	-	-	-	-	-
SerRS arc	S_Candidatus_Altiarchaeales_archaeon_ex4484_2_OYT54423	-	-	-	-	-	-	-	-	-	-	-	-	-	-	-	-	-	-	-	-	-	-	-	-	-	-	-	-	-	-	-	-	-	-	-	-	-	-	-	-	-	-	-	-	-	-	-	-
SerRS arc	S_Candidatus_Altiarchaeales_archaeon_IMC4_ODS41973	-	-	-	-	-	-	-	-	-	-	-	-	-	-	-	-	-	-	-	-	-	-	-	-	-	-	-	-	-	-	-	-	-	-	-	-	-	-	-	-	-	-	-	-	-	-	-	-
SerRS arc	S_Candidatus_Heimdallarchaeota_archaeon_AB_125_OLS31802	-	-	-	-	-	-	-	-	-	-	-	-	-	-	-	-	-	-	-	-	-	-	-	-	-	-	-	-	-	-	-	-	-	-	-	-	-	-	-	-	-	-	-	-	-	-	-	-
SerRS arc	S_Candidatus_Heimdallarchaeota_archaeon_RDOD01P_NHJ03308.1	-	-	-	-	-	-	-	-	-	-	-	-	-	-	-	-	-	-	-	-	-	-	-	-	-	-	-	-	-	-	-	-	-	-	-	-	-	-	-	-	-	-	-	-	-	-	-	-
SerRS arc	S_Candidatus_Fermentimicrarchaeum_limneticum_QLJ52270.1	-	-	-	-	-	-	-	-	-	-	-	-	-	-	-	-	-	-	-	-	-	-	-	-	-	-	-	-	-	-	-	-	-	-	-	-	-	-	-	-	-	-	-	-	-	-	-	-
SerRS arc	S_Conexivisphaera_calidus_WP_174448740.1	-	-	-	-	-	-	-	-	-	-	-	-	-	-	-	-	-	-	-	-	-	-	-	-	-	-	-	-	-	-	-	-	-	-	-	-	-	-	-	-	-	-	-	-	-	-	-	-
SerRS bac	S_Aquifex_aeolicus_CAY05312	-	-	-	-	-	-	-	-	-	-	-	-	-	-	-	-	-	-	-	-	-	-	-	-	-	-	-	-	-	-	-	-	-	-	-	-	-	-	-	-	-	-	-	-	-	-	-	-
SerRS bac	S_Thermus_thermophilus_HB27_P34945.2	-	-	-	-	-	-	-	-	-	-	-	-	-	-	-	-	-	-	-	-	-	-	-	-	-	-	-	-	-	-	-	-	-	-	-	-	-	-	-	-	-	-	-	-	-	-	-	-
SerRS bac	S_Aminobacterium_colombiense_WP_013048384	-	-	-	-	-	-	-	-	-	-	-	-	-	-	-	-	-	-	-	-	-	-	-	-	-	-	-	-	-	-	-	-	-	-	-	-	-	-	-	-	-	-	-	-	-	-	-	-
SerRS bac	S_Thermanaerovibrio_acidaminovorans_WP_012869753	-	-	-	-	-	-	-	-	-	-	-	-	-	-	-	-	-	-	-	-	-	-	-	-	-	-	-	-	-	-	-	-	-	-	-	-	-	-	-	-	-	-	-	-	-	-	-	-
SerRS bac	S_Synergistes_jonesii_KEJ91320	-	-	-	-	-	-	-	-	-	-	-	-	-	-	-	-	-	-	-	-	-	-	-	-	-	-	-	-	-	-	-	-	-	-	-	-	-	-	-	-	-	-	-	-	-	-	-	-
SerRS bac	S_Thermodesulfobacterium_commune_DSM_2178_AIH03387	-	-	-	-	-	-	-	-	-	-	-	-	-	-	-	-	-	-	-	-	-	-	-	-	-	-	-	-	-	-	-	-	-	-	-	-	-	-	-	-	-	-	-	-	-	-	-	-
SerRS bac	S_Thermosulfuriphilus_ammonigenes_QIJ71852.1	-	-	-	-	-	-	-	-	-	-	-	-	-	-	-	-	-	-	-	-	-	-	-	-	-	-	-	-	-	-	-	-	-	-	-	-	-	-	-	-	-	-	-	-	-	-	-	-
SerRS bac	S_Thermodesulfovibrio_yellowstonii_DSM_11347_ACI21024	-	-	-	-	-	-	-	-	-	-	-	-	-	-	-	-	-	-	-	-	-	-	-	-	-	-	-	-	-	-	-	-	-	-	-	-	-	-	-	-	-	-	-	-	-	-	-	-
SerRS bac	S_Nitrospinae_bacterium_RIFCSPHIGHO2_02_39_11_OGV98212.1	-	-	-	-	-	-	-	-	-	-	-	-	-	-	-	-	-	-	-	-	-	-	-	-	-	-	-	-	-	-	-	-	-	-	-	-	-	-	-	-	-	-	-	-	-	-	-	-
SerRS bac	S_Denitrovibrio_acetiphilus_DSM_12809_ADD69141	-	-	-	-	-	-	-	-	-	-	-	-	-	-	-	-	-	-	-	-	-	-	-	-	-	-	-	-	-	-	-	-	-	-	-	-	-	-	-	-	-	-	-	-	-	-	-	-
SerRS bac	S_candidate_division_NC10_bacterium_CSP1-5_KRT70798	-	-	-	-	-	-	-	-	-	-	-	-	-	-	-	-	-	-	-	-	-	-	-	-	-	-	-	-	-	-	-	-	-	-	-	-	-	-	-	-	-	-	-	-	-	-	-	-
SerRS bac	S_Candidatus_Methylomirabilis_limnetica_WP_107561072.1	-	-	-	-	-	-	-	-	-	-	-	-	-	-	-	-	-	-	-	-	-	-	-	-	-	-	-	-	-	-	-	-	-	-	-	-	-	-	-	-	-	-	-	-	-	-	-	-
SerRS bac	S_Candidatus_Dadabacteria_bacterium_CSP1-2_KRT66236.1	-	-	-	-	-	-	-	-	-	-	-	-	-	-	-	-	-	-	-	-	-	-	-	-	-	-	-	-	-	-	-	-	-	-	-	-	-	-	-	-	-	-	-	-	-	-	-	-
SerRS bac	S_Candidatus_Dadabacteria_bacterium_RIFCSPHIGHO2_12_FULL_53_21_OGE20491.1	-	-	-	-	-	-	-	-	-	-	-	-	-	-	-	-	-	-	-	-	-	-	-	-	-	-	-	-	-	-	-	-	-	-	-	-	-	-	-	-	-	-	-	-	-	-	-	-
SerRS bac	S_Candidatus_Schekmanbacteria_bacterium_RIFCSPLOWO2_02_FULL_38_14_OGL51380.1	-	-	-	-	-	-	-	-	-	-	-	-	-	-	-	-	-	-	-	-	-	-	-	-	-	-	-	-	-	-	-	-	-	-	-	-	-	-	-	-	-	-	-	-	-	-	-	-
SerRS bac	S_Streptobacillus_moniliformis_WP_012858078	-	-	-	-	-	-	-	-	-	-	-	-	-	-	-	-	-	-	-	-	-	-	-	-	-	-	-	-	-	-	-	-	-	-	-	-	-	-	-	-	-	-	-	-	-	-	-	-
SerRS bac	S_Desulfovibrio_vulgaris_str._Hildenborough_AAS94721	-	-	-	-	-	-	-	-	-	-	-	-	-	-	-	-	-	-	-	-	-	-	-	-	-	-	-	-	-	-	-	-	-	-	-	-	-	-	-	-	-	-	-	-	-	-	-	-
SerRS bac	S_Streptococcus_pyogenes_M1_GAS_NP_269765	-	-	-	-	-	-	-	-	-	-	-	-	-	-	-	-	-	-	-	-	-	-	-	-	-	-	-	-	-	-	-	-	-	-	-	-	-	-	-	-	-	-	-	-	-	-	-	-
SerRS bac	S_candidate_division_WOR-1_bacterium_RIFOXYA12_FULL_52_29_OGC17526.1	-	-	-	-	-	-	-	-	-	-	-	-	-	-	-	-	-	-	-	-	-	-	-	-	-	-	-	-	-	-	-	-	-	-	-	-	-	-	-	-	-	-	-	-	-	-	-	-
SerRS bac	S_candidate_division_WOR-1_bacterium_RIFOXYA2_FULL_36_21_OGC06766.1	-	-	-	-	-	-	-	-	-	-	-	-	-	-	-	-	-	-	-	-	-	-	-	-	-	-	-	-	-	-	-	-	-	-	-	-	-	-	-	-	-	-	-	-	-	-	-	-
SerRS bac	S_Candidatus_Abyssubacteria_bacterium_SURF_17_RJP69598.1	-	-	-	-	-	-	-	-	-	-	-	-	-	-	-	-	-	-	-	-	-	-	-	-	-	-	-	-	-	-	-	-	-	-	-	-	-	-	-	-	-	-	-	-	-	-	-	-
SerRS bac	S_Chrysiogenes_arsenatis_WP_027390084	-	-	-	-	-	-	-	-	-	-	-	-	-	-	-	-	-	-	-	-	-	-	-	-	-	-	-	-	-	-	-	-	-	-	-	-	-	-	-	-	-	-	-	-	-	-	-	-
SerRS bac	S_Desulfurispirillum_indicum_WP_013504938	-	-	-	-	-	-	-	-	-	-	-	-	-	-	-	-	-	-	-	-	-	-	-	-	-	-	-	-	-	-	-	-	-	-	-	-	-	-	-	-	-	-	-	-	-	-	-	-
SerRS bac	S_Nitrospinae_bacterium_CG11_big_fil_rev_8_21_14_0_20_45_15_PIR00021.1	-	-	-	-	-	-	-	-	-	-	-	-	-	-	-	-	-	-	-	-	-	-	-	-	-	-	-	-	-	-	-	-	-	-	-	-	-	-	-	-	-	-	-	-	-	-	-	-
SerRS bac	S_Azotobacter_vinelandii_DJ_ACO78990	-	-	-	-	-	-	-	-	-	-	-	-	-	-	-	-	-	-	-	-	-	-	-	-	-	-	-	-	-	-	-	-	-	-	-	-	-	-	-	-	-	-	-	-	-	-	-	-
SerRS bac	S_Pseudomonas_putida_GB-1_ABY99496	-	-	-	-	-	-	-	-	-	-	-	-	-	-	-	-	-	-	-	-	-	-	-	-	-	-	-	-	-	-	-	-	-	-	-	-	-	-	-	-	-	-	-	-	-	-	-	-
SerRS bac	S_Escherichia_coli_str._K-12_substr._MG1655_AAC73979	-	-	-	-	-	-	-	-	-	-	-	-	-	-	-	-	-	-	-	-	-	-	-	-	-	-	-	-	-	-	-	-	-	-	-	-	-	-	-	-	-	-	-	-	-	-	-	-
SerRS bac	S_Candidatus_Muproteobacteria_bacterium_RBG_16_62_13_OGI41264.1	-	-	-	-	-	-	-	-	-	-	-	-	-	-	-	-	-	-	-	-	-	-	-	-	-	-	-	-	-	-	-	-	-	-	-	-	-	-	-	-	-	-	-	-	-	-	-	-
SerRS bac	S_Candidatus_Adamsella_avium_WP_191517671.1	-	-	-	-	-	-	-	-	-	-	-	-	-	-	-	-	-	-	-	-	-	-	-	-	-	-	-	-	-	-	-	-	-	-	-	-	-	-	-	-	-	-	-	-	-	-	-	-
SerRS bac	S_Candidatus_Melainabacteria_bacterium_RIFOXYA2_FULL_32_9_OGI22860.1	-	-	-	-	-	-	-	-	-	-	-	-	-	-	-	-	-	-	-	-	-	-	-	-	-	-	-	-	-	-	-	-	-	-	-	-	-	-	-	-	-	-	-	-	-	-	-	-
SerRS bac	S_Candidatus_Gastranaerophilales_bacterium_HUM_5_DAA92802	-	-	-	-	-	-	-	-	-	-	-	-	-	-	-	-	-	-	-	-	-	-	-	-	-	-	-	-	-	-	-	-	-	-	-	-	-	-	-	-	-	-	-	-	-	-	-	-
SerRS bac	S_Candidatus_Gastranaerophilales_bacterium_HUM_6_DAA89246	-	-	-	-	-	-	-	-	-	-	-	-	-	-	-	-	-	-	-	-	-	-	-	-	-	-	-	-	-	-	-	-	-	-	-	-	-	-	-	-	-	-	-	-	-	-	-	-
SerRS bac	S_Candidatus_Melainabacteria_bacterium_MEL.A1_AOR37983.1	-	-	-	-	-	-	-	-	-	-	-	-	-	-	-	-	-	-	-	-	-	-	-	-	-	-	-	-	-	-	-	-	-	-	-	-	-	-	-	-	-	-	-	-	-	-	-	-
SerRS bac	S_Candidatus_Firestonebacteria_bacterium_RIFOXYA2_FULL_40_8_OGF48619.1	-	-	-	-	-	-	-	-	-	-	-	-	-	-	-	-	-	-	-	-	-	-	-	-	-	-	-	-	-	-	-	-	-	-	-	-	-	-	-	-	-	-	-	-	-	-	-	-
SerRS bac	S_Candidatus_Firestonebacteria_bacterium_RIFOXYD2_FULL_39_29_OGF47088.1	-	-	-	-	-	-	-	-	-	-	-	-	-	-	-	-	-	-	-	-	-	-	-	-	-	-	-	-	-	-	-	-	-	-	-	-	-	-	-	-	-	-	-	-	-	-	-	-
SerRS bac	S_Staphylococcus_aureus_subsp._aureus_N315_BAB41225	-	-	-	-	-	-	-	-	-	-	-	-	-	-	-	-	-	-	-	-	-	-	-	-	-	-	-	-	-	-	-	-	-	-	-	-	-	-	-	-	-	-	-	-	-	-	-	-
SerRS bac	S_Abditibacterium_utsteinense_PQV62546.1	-	-	-	-	-	-	-	-	-	-	-	-	-	-	-	-	-	-	-	-	-	-	-	-	-	-	-	-	-	-	-	-	-	-	-	-	-	-	-	-	-	-	-	-	-	-	-	-
SerRS bac	S_Chloracidobacterium_thermophilum_WP_041569046	-	-	-	-	-	-	-	-	-	-	-	-	-	-	-	-	-	-	-	-	-	-	-	-	-	-	-	-	-	-	-	-	-	-	-	-	-	-	-	-	-	-	-	-	-	-	-	-
SerRS bac	S_Akkermansia_muciniphila_ATCC_BAA-835_B2UPP6	-	-	-	-	-	-	-	-	-	-	-	-	-	-	-	-	-	-	-	-	-	-	-	-	-	-	-	-	-	-	-	-	-	-	-	-	-	-	-	-	-	-	-	-	-	-	-	-
SerRS bac	S_Lentisphaera_araneosa_WP_007279515	-	-	-	-	-	-	-	-	-	-	-	-	-	-	-	-	-	-	-	-	-	-	-	-	-	-	-	-	-	-	-	-	-	-	-	-	-	-	-	-	-	-	-	-	-	-	-	-
SerRS bac	S_Candidatus_Desantisbacteria_bacterium_CG1_02_38_46_OIN98376.1	-	-	-	-	-	-	-	-	-	-	-	-	-	-	-	-	-	-	-	-	-	-	-	-	-	-	-	-	-	-	-	-	-	-	-	-	-	-	-	-	-	-	-	-	-	-	-	-
SerRS bac	S_Candidatus_Desantisbacteria_bacterium_CG02_land_8_20_14_3_00_49_13_PIV56183.1	-	-	-	-	-	-	-	-	-	-	-	-	-	-	-	-	-	-	-	-	-	-	-	-	-	-	-	-	-	-	-	-	-	-	-	-	-	-	-	-	-	-	-	-	-	-	-	-
SerRS bac	S_Omnitrophica_WOR_2_bacterium_GWF2_38_59_OGX26905.1	-	-	-	-	-	-	-	-	-	-	-	-	-	-	-	-	-	-	-	-	-	-	-	-	-	-	-	-	-	-	-	-	-	-	-	-	-	-	-	-	-	-	-	-	-	-	-	-
SerRS bac	S_Caldithrix_abyssi_DSM_13497_EHO41569	-	-	-	-	-	-	-	-	-	-	-	-	-	-	-	-	-	-	-	-	-	-	-	-	-	-	-	-	-	-	-	-	-	-	-	-	-	-	-	-	-	-	-	-	-	-	-	-
SerRS bac	S_Candidatus_Kryptobacter_tengchongensis_CUS96039	-	-	-	-	-	-	-	-	-	-	-	-	-	-	-	-	-	-	-	-	-	-	-	-	-	-	-	-	-	-	-	-	-	-	-	-	-	-	-	-	-	-	-	-	-	-	-	-
SerRS bac	S_Candidatus_Kryptonium_thompsoni_CUU07751	-	-	-	-	-	-	-	-	-	-	-	-	-	-	-	-	-	-	-	-	-	-	-	-	-	-	-	-	-	-	-	-	-	-	-	-	-	-	-	-	-	-	-	-	-	-	-	-
SerRS bac	S_candidate_division_LCP-89_bacterium_B3_LCP_TKJ38457.1	-	-	-	-	-	-	-	-	-	-	-	-	-	-	-	-	-	-	-	-	-	-	-	-	-	-	-	-	-	-	-	-	-	-	-	-	-	-	-	-	-	-	-	-	-	-	-	-
SerRS bac	S_candidate_division_KSB1_bacterium_4484_219_OQX60208	-	-	-	-	-	-	-	-	-	-	-	-	-	-	-	-	-	-	-	-	-	-	-	-	-	-	-	-	-	-	-	-	-	-	-	-	-	-	-	-	-	-	-	-	-	-	-	-
SerRS bac	S_candidate_division_Zixibacteria_bacterium_RBG-1_EQB63964	-	-	-	-	-	-	-	-	-	-	-	-	-	-	-	-	-	-	-	-	-	-	-	-	-	-	-	-	-	-	-	-	-	-	-	-	-	-	-	-	-	-	-	-	-	-	-	-
SerRS bac	S_Candidatus_Marinimicrobia_bacterium_CG08_land_8_20_14_0_20_45_22_PIS28024.1	-	-	-	-	-	-	-	-	-	-	-	-	-	-	-	-	-	-	-	-	-	-	-	-	-	-	-	-	-	-	-	-	-	-	-	-	-	-	-	-	-	-	-	-	-	-	-	-
SerRS bac	S_Latescibacteria_bacterium_DG_63_KPJ61708	-	-	-	-	-	-	-	-	-	-	-	-	-	-	-	-	-	-	-	-	-	-	-	-	-	-	-	-	-	-	-	-	-	-	-	-	-	-	-	-	-	-	-	-	-	-	-	-
SerRS bac	S_candidate_division_BRC1_bacterium_ADurb.Bin183_OQB21893.1	-	-	-	-	-	-	-	-	-	-	-	-	-	-	-	-	-	-	-	-	-	-	-	-	-	-	-	-	-	-	-	-	-	-	-	-	-	-	-	-	-	-	-	-	-	-	-	-
SerRS bac	S_candidate_division_BRC1_bacterium_HGW-BRC1-1_PKO18954.1	-	-	-	-	-	-	-	-	-	-	-	-	-	-	-	-	-	-	-	-	-	-	-	-	-	-	-	-	-	-	-	-	-	-	-	-	-	-	-	-	-	-	-	-	-	-	-	-
SerRS bac	S_candidate_division_Zixibacteria_bacterium_HGW-Zixibacteria-1_PKK84157.1	-	-	-	-	-	-	-	-	-	-	-	-	-	-	-	-	-	-	-	-	-	-	-	-	-	-	-	-	-	-	-	-	-	-	-	-	-	-	-	-	-	-	-	-	-	-	-	-
SerRS bac	S_Candidatus_Raymondbacteria_bacterium_RIFOXYA2_FULL_49_16_OGJ93251.1	-	-	-	-	-	-	-	-	-	-	-	-	-	-	-	-	-	-	-	-	-	-	-	-	-	-	-	-	-	-	-	-	-	-	-	-	-	-	-	-	-	-	-	-	-	-	-	-
SerRS bac	S_Chitinivibrio_alkaliphilus_ACht1_ERP38964	-	-	-	-	-	-	-	-	-	-	-	-	-	-	-	-	-	-	-	-	-	-	-	-	-	-	-	-	-	-	-	-	-	-	-	-	-	-	-	-	-	-	-	-	-	-	-	-
SerRS bac	S_candidate_division_NPL-UPA2_bacterium_Unc8_RIH99820.1	-	-	-	-	-	-	-	-	-	-	-	-	-	-	-	-	-	-	-	-	-	-	-	-	-	-	-	-	-	-	-	-	-	-	-	-	-	-	-	-	-	-	-	-	-	-	-	-
SerRS bac	S_Candidatus_Eisenbacteria_bacterium_RBG_16_71_46_OGF17315.1	-	-	-	-	-	-	-	-	-	-	-	-	-	-	-	-	-	-	-	-	-	-	-	-	-	-	-	-	-	-	-	-	-	-	-	-	-	-	-	-	-	-	-	-	-	-	-	-
SerRS bac	S_candidate_division_TA06_bacterium_ADurb.Bin131_OQB73849.1	-	-	-	-	-	-	-	-	-	-	-	-	-	-	-	-	-	-	-	-	-	-	-	-	-	-	-	-	-	-	-	-	-	-	-	-	-	-	-	-	-	-	-	-	-	-	-	-
SerRS bac	S_Candidatus_Syntrophosphaera_thermopropionivorans_WP_133201052.1	-	-	-	-	-	-	-	-	-	-	-	-	-	-	-	-	-	-	-	-	-	-	-	-	-	-	-	-	-	-	-	-	-	-	-	-	-	-	-	-	-	-	-	-	-	-	-	-
SerRS bac	S_Chlorobaculum_parvum_NCIB_8327_B3QM90	-	-	-	-	-	-	-	-	-	-	-	-	-	-	-	-	-	-	-	-	-	-	-	-	-	-	-	-	-	-	-	-	-	-	-	-	-	-	-	-	-	-	-	-	-	-	-	-
SerRS bac	S_Chlorobium_phaeobacteroides_DSM_266_A1BHA5	-	-	-	-	-	-	-	-	-	-	-	-	-	-	-	-	-	-	-	-	-	-	-	-	-	-	-	-	-	-	-	-	-	-	-	-	-	-	-	-	-	-	-	-	-	-	-	-
SerRS bac	S_Prosthecochloris_aestuarii_WP_012505315	-	-	-	-	-	-	-	-	-	-	-	-	-	-	-	-	-	-	-	-	-	-	-	-	-	-	-	-	-	-	-	-	-	-	-	-	-	-	-	-	-	-	-	-	-	-	-	-
SerRS bac	S_Candidatus_Coatesbacteria_bacterium_4484_99_OQX90458.1	-	-	-	-	-	-	-	-	-	-	-	-	-	-	-	-	-	-	-	-	-	-	-	-	-	-	-	-	-	-	-	-	-	-	-	-	-	-	-	-	-	-	-	-	-	-	-	-
SerRS bac	S_Candidatus_Blackallbacteria_bacterium_CG13_big_fil_rev_8_21_14_2_50_49_14_PIW45948.1	-	-	-	-	-	-	-	-	-	-	-	-	-	-	-	-	-	-	-	-	-	-	-	-	-	-	-	-	-	-	-	-	-	-	-	-	-	-	-	-	-	-	-	-	-	-	-	-
SerRS bac	S_Caldisericum_exile_AZM16c01_BAL81202	-	-	-	-	-	-	-	-	-	-	-	-	-	-	-	-	-	-	-	-	-	-	-	-	-	-	-	-	-	-	-	-	-	-	-	-	-	-	-	-	-	-	-	-	-	-	-	-
SerRS bac	S_Candidatus_Cryosericum_septentrionale_WP_119085744.1	-	-	-	-	-	-	-	-	-	-	-	-	-	-	-	-	-	-	-	-	-	-	-	-	-	-	-	-	-	-	-	-	-	-	-	-	-	-	-	-	-	-	-	-	-	-	-	-
SerRS bac	S_Chloroflexus_aurantiacus_J-10-fl_A9WE34	-	-	-	-	-	-	-	-	-	-	-	-	-	-	-	-	-	-	-	-	-	-	-	-	-	-	-	-	-	-	-	-	-	-	-	-	-	-	-	-	-	-	-	-	-	-	-	-
SerRS bac	S_Candidatus_Edwardsbacteria_bacterium_RifOxyC12_full_54_24_OGF05644.1	-	-	-	-	-	-	-	-	-	-	-	-	-	-	-	-	-	-	-	-	-	-	-	-	-	-	-	-	-	-	-	-	-	-	-	-	-	-	-	-	-	-	-	-	-	-	-	-
SerRS bac	S_Chthonomonas_calidirosea_WP_016481547	-	-	-	-	-	-	-	-	-	-	-	-	-	-	-	-	-	-	-	-	-	-	-	-	-	-	-	-	-	-	-	-	-	-	-	-	-	-	-	-	-	-	-	-	-	-	-	-
SerRS bac	S_Fimbriimonas_ginsengisoli_WP_025226211	-	-	-	-	-	-	-	-	-	-	-	-	-	-	-	-	-	-	-	-	-	-	-	-	-	-	-	-	-	-	-	-	-	-	-	-	-	-	-	-	-	-	-	-	-	-	-	-
SerRS bac	S_Ghiorsea_bivora_WP_038248347.1	-	-	-	-	-	-	-	-	-	-	-	-	-	-	-	-	-	-	-	-	-	-	-	-	-	-	-	-	-	-	-	-	-	-	-	-	-	-	-	-	-	-	-	-	-	-	-	-
SerRS bac	S_Mariprofundus_ferrooxydans_WP_018295337	-	-	-	-	-	-	-	-	-	-	-	-	-	-	-	-	-	-	-	-	-	-	-	-	-	-	-	-	-	-	-	-	-	-	-	-	-	-	-	-	-	-	-	-	-	-	-	-
SerRS bac	S_candidate_division_WOR_3_bacterium_SM23_42_KPK62846	-	-	-	-	-	-	-	-	-	-	-	-	-	-	-	-	-	-	-	-	-	-	-	-	-	-	-	-	-	-	-	-	-	-	-	-	-	-	-	-	-	-	-	-	-	-	-	-
SerRS bac	S_Aliifodinibius_roseus_SHG02132	-	-	-	-	-	-	-	-	-	-	-	-	-	-	-	-	-	-	-	-	-	-	-	-	-	-	-	-	-	-	-	-	-	-	-	-	-	-	-	-	-	-	-	-	-	-	-	-
SerRS bac	S_Gracilimonas_tropica_WP_026166505	-	-	-	-	-	-	-	-	-	-	-	-	-	-	-	-	-	-	-	-	-	-	-	-	-	-	-	-	-	-	-	-	-	-	-	-	-	-	-	-	-	-	-	-	-	-	-	-
SerRS bac	S_Rubricoccus_marinus_WP_094547903	-	-	-	-	-	-	-	-	-	-	-	-	-	-	-	-	-	-	-	-	-	-	-	-	-	-	-	-	-	-	-	-	-	-	-	-	-	-	-	-	-	-	-	-	-	-	-	-
SerRS bac	S_Salinivenus_lutea_WP_103005460.1	-	-	-	-	-	-	-	-	-	-	-	-	-	-	-	-	-	-	-	-	-	-	-	-	-	-	-	-	-	-	-	-	-	-	-	-	-	-	-	-	-	-	-	-	-	-	-	-
SerRS bac	S_Bacteroides_fragilis_YCH46_YP_098291	-	-	-	-	-	-	-	-	-	-	-	-	-	-	-	-	-	-	-	-	-	-	-	-	-	-	-	-	-	-	-	-	-	-	-	-	-	-	-	-	-	-	-	-	-	-	-	-
SerRS bac	S_Flavobacterium_johnsoniae_WP_012022934	-	-	-	-	-	-	-	-	-	-	-	-	-	-	-	-	-	-	-	-	-	-	-	-	-	-	-	-	-	-	-	-	-	-	-	-	-	-	-	-	-	-	-	-	-	-	-	-
SerRS bac	S_Pedobacter_heparinus_WP_012780592.1	-	-	-	-	-	-	-	-	-	-	-	-	-	-	-	-	-	-	-	-	-	-	-	-	-	-	-	-	-	-	-	-	-	-	-	-	-	-	-	-	-	-	-	-	-	-	-	-
SerRS bac	S_Cytophaga_hutchinsonii_ATCC_33406_ABG60837	-	-	-	-	-	-	-	-	-	-	-	-	-	-	-	-	-	-	-	-	-	-	-	-	-	-	-	-	-	-	-	-	-	-	-	-	-	-	-	-	-	-	-	-	-	-	-	-
SerRS bac	S_Candidatus_Bipolaricaulis_anaerobius_SQD92880.1	-	-	-	-	-	-	-	-	-	-	-	-	-	-	-	-	-	-	-	-	-	-	-	-	-	-	-	-	-	-	-	-	-	-	-	-	-	-	-	-	-	-	-	-	-	-	-	-
SerRS bac	S_Candidatus_Acetothermus_autotrophicum_BAL59134	-	-	-	-	-	-	-	-	-	-	-	-	-	-	-	-	-	-	-	-	-	-	-	-	-	-	-	-	-	-	-	-	-	-	-	-	-	-	-	-	-	-	-	-	-	-	-	-
SerRS bac	S_Candidatus_Fraserbacteria_bacterium_RBG_16_55_9_OGF57333.1	-	-	-	-	-	-	-	-	-	-	-	-	-	-	-	-	-	-	-	-	-	-	-	-	-	-	-	-	-	-	-	-	-	-	-	-	-	-	-	-	-	-	-	-	-	-	-	-
SerRS bac	S_Candidatus_Dojkabacteria_bacterium_HGW-Dojkabacteria-1_PKN02596.1	-	-	-	-	-	-	-	-	-	-	-	-	-	-	-	-	-	-	-	-	-	-	-	-	-	-	-	-	-	-	-	-	-	-	-	-	-	-	-	-	-	-	-	-	-	-	-	-
SerRS bac	S_candidate_division_WS6_bacterium_GW2011_GWF2_39_15_KKR05709	-	-	-	-	-	-	-	-	-	-	-	-	-	-	-	-	-	-	-	-	-	-	-	-	-	-	-	-	-	-	-	-	-	-	-	-	-	-	-	-	-	-	-	-	-	-	-	-
SerRS bac	S_Candidatus_Vecturithrix_granuli_GAK57843.1	-	-	-	-	-	-	-	-	-	-	-	-	-	-	-	-	-	-	-	-	-	-	-	-	-	-	-	-	-	-	-	-	-	-	-	-	-	-	-	-	-	-	-	-	-	-	-	-
SerRS bac	S_Clostridium_acetobutylicum_WP_010963346	-	-	-	-	-	-	-	-	-	-	-	-	-	-	-	-	-	-	-	-	-	-	-	-	-	-	-	-	-	-	-	-	-	-	-	-	-	-	-	-	-	-	-	-	-	-	-	-
SerRS bac	S_Candidatus_Mcinerneyibacterium_aminivorans_TYB31785.1	-	-	-	-	-	-	-	-	-	-	-	-	-	-	-	-	-	-	-	-	-	-	-	-	-	-	-	-	-	-	-	-	-	-	-	-	-	-	-	-	-	-	-	-	-	-	-	-
SerRS bac	S_Candidatus_Buchananbacteria_bacterium_CG10_big_fil_rev_8_21_14_0_10_33_19_PIS05972.1	-	-	-	-	-	-	-	-	-	-	-	-	-	-	-	-	-	-	-	-	-	-	-	-	-	-	-	-	-	-	-	-	-	-	-	-	-	-	-	-	-	-	-	-	-	-	-	-
SerRS bac	S_Candidatus_Buchananbacteria_bacterium_RIFCSPHIGHO2_02_FULL_40_13_OGY49853.1	-	-	-	-	-	-	-	-	-	-	-	-	-	-	-	-	-	-	-	-	-	-	-	-	-	-	-	-	-	-	-	-	-	-	-	-	-	-	-	-	-	-	-	-	-	-	-	-
SerRS bac	S_Candidatus_Yanofskybacteria_bacterium_RIFOXYC2_FULL_44_13_OGN39942.1	-	-	-	-	-	-	-	-	-	-	-	-	-	-	-	-	-	-	-	-	-	-	-	-	-	-	-	-	-	-	-	-	-	-	-	-	-	-	-	-	-	-	-	-	-	-	-	-
SerRS bac	S_Candidatus_Komeilibacteria_bacterium_RIFOXYC2_FULL_45_12_OGY95003.1	-	-	-	-	-	-	-	-	-	-	-	-	-	-	-	-	-	-	-	-	-	-	-	-	-	-	-	-	-	-	-	-	-	-	-	-	-	-	-	-	-	-	-	-	-	-	-	-
[truncated: 1,639 more columns]
